# Supplementary material for: Sebnif: An Integrated Bioinformatics Pipeline for the Identification of Novel Large Intergenic Noncoding RNAs (lincRNAs) - Application in Human Skeletal Muscle Cells
Source: PLoS One. 2014 Jan 6;9(1):e84500. doi: 10.1371/journal.pone.0084500 (PMC3882232; doi:10.1371/journal.pone.0084500)
Supplement: Dataset S1 — The list of lincRNA loci after sebnif filtering. The file contains 9,812 transcripts in standard GFF format which records the structure of the transcripts and their expression values (measured by Cufflinks in FPKM). (GFF) [file pone.0084500.s002.gff]

chr3	Cufflinks	exon	37425772	37433351	1000	.	.	gene_id CUFF.51810; transcript_id CUFF.51810.1; exon_number 1; FPKM 0.7849433371; frac 1.000000; conf_lo 0.705745; conf_hi 0.865902; cov 5.796188;
chr9	Cufflinks	exon	130355401	130355963	1000	.	.	gene_id CUFF.82592; transcript_id CUFF.82592.1; exon_number 1; FPKM 0.7178494842; frac 1.000000; conf_lo 0.299864; conf_hi 0.830394; cov 5.240246;
chr5	Cufflinks	exon	94034217	94036563	1000	.	.	gene_id CUFF.63381; transcript_id CUFF.63381.1; exon_number 1; FPKM 0.5265226192; frac 1.000000; conf_lo 0.398391; conf_hi 0.652919; cov 3.937898;
chr6	Cufflinks	exon	81080724	81081738	1000	.	.	gene_id CUFF.68510; transcript_id CUFF.68510.1; exon_number 1; FPKM 0.5265968732; frac 1.000000; conf_lo 0.307069; conf_hi 0.703699; cov 4.036543;
chr3	Cufflinks	exon	104495682	104496508	1000	.	.	gene_id CUFF.53914; transcript_id CUFF.53914.1; exon_number 1; FPKM 0.9338057784; frac 1.000000; conf_lo 0.533904; conf_hi 1.099215; cov 7.120314;
chr2	Cufflinks	exon	181494166	181495526	1000	.	.	gene_id CUFF.44308; transcript_id CUFF.44308.1; exon_number 1; FPKM 0.4702736122; frac 1.000000; conf_lo 0.295797; conf_hi 0.629761; cov 3.522975;
chr2	Cufflinks	exon	160793954	160795196	1000	.	.	gene_id CUFF.43197; transcript_id CUFF.43197.1; exon_number 1; FPKM 0.5484690277; frac 1.000000; conf_lo 0.344773; conf_hi 0.731336; cov 4.154288;
chr1	Cufflinks	exon	11968212	11969558	1000	.	.	gene_id CUFF.373; transcript_id CUFF.373.1; exon_number 1; FPKM 13.2915072541; frac 1.000000; conf_lo 10.769007; conf_hi 12.649004; cov 94.461412;
chr1	Cufflinks	exon	208017575	208019993	1000	.	.	gene_id CUFF.6405; transcript_id CUFF.6405.1; exon_number 1; FPKM 0.5387069379; frac 1.000000; conf_lo 0.413376; conf_hi 0.660327; cov 3.907449;
chr3	Cufflinks	exon	98927457	98928251	1000	.	.	gene_id CUFF.53630; transcript_id CUFF.53630.1; exon_number 1; FPKM 0.4847739060; frac 1.000000; conf_lo 0.245027; conf_hi 0.686076; cov 3.729678;
chr1	Cufflinks	exon	211897599	211897901	1000	.	.	gene_id CUFF.6493; transcript_id CUFF.6493.1; exon_number 1; FPKM 7.1534828616; frac 1.000000; conf_lo 1.971539; conf_hi 3.685920; cov 54.115530;
chr12	Cufflinks	exon	19738680	19739268	1000	.	.	gene_id CUFF.16066; transcript_id CUFF.16066.1; exon_number 1; FPKM 0.8371540412; frac 1.000000; conf_lo 0.374821; conf_hi 1.014221; cov 6.020911;
chr14	Cufflinks	exon	23319794	23321006	1000	.	.	gene_id CUFF.22324; transcript_id CUFF.22324.1; exon_number 1; FPKM 0.3850438379; frac 1.000000; conf_lo 0.224827; conf_hi 0.535303; cov 2.780152;
chr3	Cufflinks	exon	174190465	174191257	1000	.	.	gene_id CUFF.56060; transcript_id CUFF.56060.1; exon_number 1; FPKM 0.6583021814; frac 1.000000; conf_lo 0.343903; conf_hi 0.818817; cov 5.104635;
chr3	Cufflinks	exon	145690175	145692353	1000	.	.	gene_id CUFF.55140; transcript_id CUFF.55140.1; exon_number 1; FPKM 0.5712466181; frac 1.000000; conf_lo 0.429107; conf_hi 0.703258; cov 4.304245;
chr1	Cufflinks	exon	162578379	162580002	1000	.	.	gene_id CUFF.5167; transcript_id CUFF.5167.1; exon_number 1; FPKM 1.0861469176; frac 1.000000; conf_lo 0.815651; conf_hi 1.247466; cov 8.247734;
chr6	Cufflinks	exon	118715305	118716082	1000	.	.	gene_id CUFF.69769; transcript_id CUFF.69769.1; exon_number 1; FPKM 0.5178229525; frac 1.000000; conf_lo 0.250381; conf_hi 0.701067; cov 3.869524;
chr2	Cufflinks	exon	18880353	18881872	1000	.	.	gene_id CUFF.39172; transcript_id CUFF.39172.1; exon_number 1; FPKM 0.5560255717; frac 0.214700; conf_lo 0.384467; conf_hi 0.726215; cov 4.146301;
chr4	Cufflinks	exon	40167086	40168009	1000	.	.	gene_id CUFF.57931; transcript_id CUFF.57931.1; exon_number 1; FPKM 0.4311953864; frac 1.000000; conf_lo 0.224873; conf_hi 0.562184; cov 3.211056;
chr8	Cufflinks	exon	132747626	132748556	1000	.	.	gene_id CUFF.78681; transcript_id CUFF.78681.1; exon_number 1; FPKM 0.7651484295; frac 1.000000; conf_lo 0.446365; conf_hi 1.060117; cov 5.657597;
chr10	Cufflinks	exon	17255405	17256811	1000	.	.	gene_id CUFF.7979; transcript_id CUFF.7979.1; exon_number 1; FPKM 0.3984841802; frac 1.000000; conf_lo 0.249207; conf_hi 0.535333; cov 3.040267;
chr7	Cufflinks	exon	63972818	63974019	1000	.	.	gene_id CUFF.73029; transcript_id CUFF.73029.1; exon_number 1; FPKM 0.4152275953; frac 1.000000; conf_lo 0.248493; conf_hi 0.561809; cov 2.936606;
chr22	Cufflinks	exon	18580116	18583325	1000	.	.	gene_id CUFF.49188; transcript_id CUFF.49188.1; exon_number 1; FPKM 0.5826776307; frac 1.000000; conf_lo 0.469292; conf_hi 0.695847; cov 4.323961;
chr7	Cufflinks	exon	54811977	54812714	1000	.	.	gene_id CUFF.72877; transcript_id CUFF.72877.1; exon_number 1; FPKM 0.6531743512; frac 1.000000; conf_lo 0.334339; conf_hi 0.827050; cov 4.848969;
chr1	Cufflinks	exon	93764746	93766920	1000	.	.	gene_id CUFF.3498; transcript_id CUFF.3498.1; exon_number 1; FPKM 0.4671345174; frac 1.000000; conf_lo 0.340334; conf_hi 0.591107; cov 3.477023;
chrX	Cufflinks	exon	26766354	26766732	1000	.	.	gene_id CUFF.83895; transcript_id CUFF.83895.1; exon_number 1; FPKM 12.3193579001; frac 1.000000; conf_lo 5.036957; conf_hi 7.435507; cov 58.541880;
chr11	Cufflinks	exon	47480110	47480658	1000	.	.	gene_id CUFF.13040; transcript_id CUFF.13040.1; exon_number 1; FPKM 1.1201157589; frac 1.000000; conf_lo 0.496749; conf_hi 1.182736; cov 8.211260;
chr2	Cufflinks	exon	238171082	238171747	1000	.	.	gene_id CUFF.46113; transcript_id CUFF.46113.1; exon_number 1; FPKM 0.6998703337; frac 1.000000; conf_lo 0.350985; conf_hi 0.857963; cov 5.074177;
chr14	Cufflinks	exon	105155138	105155857	1000	.	.	gene_id CUFF.25383; transcript_id CUFF.25383.1; exon_number 1; FPKM 0.7008668288; frac 1.000000; conf_lo 0.360734; conf_hi 0.955946; cov 5.238861;
chr14	Cufflinks	exon	71798344	71798988	1000	.	.	gene_id CUFF.24401; transcript_id CUFF.24401.1; exon_number 1; FPKM 1.2874805753; frac 1.000000; conf_lo 0.664422; conf_hi 1.409381; cov 9.195271;
chr2	Cufflinks	exon	238083040	238084114	1000	.	.	gene_id CUFF.46107; transcript_id CUFF.46107.1; exon_number 1; FPKM 0.4309913285; frac 1.000000; conf_lo 0.253689; conf_hi 0.604020; cov 3.218072;
chr6	Cufflinks	exon	141948210	141948978	1000	.	.	gene_id CUFF.70492; transcript_id CUFF.70492.1; exon_number 1; FPKM 0.5031596714; frac 1.000000; conf_lo 0.253312; conf_hi 0.709272; cov 3.900918;
chr6	Cufflinks	exon	31243631	31243879	1000	.	.	gene_id CUFF.67336; transcript_id CUFF.67336.1; exon_number 1; FPKM 19.6964888562; frac 1.000000; conf_lo 4.015887; conf_hi 6.571451; cov 148.224130;
chr14	Cufflinks	exon	76683399	76685241	1000	.	.	gene_id CUFF.24443; transcript_id CUFF.24443.1; exon_number 1; FPKM 0.3875804944; frac 1.000000; conf_lo 0.267762; conf_hi 0.507338; cov 2.953439;
chr2	Cufflinks	exon	186875655	186877634	1000	.	.	gene_id CUFF.44553; transcript_id CUFF.44553.1; exon_number 1; FPKM 0.6059507994; frac 1.000000; conf_lo 0.452558; conf_hi 0.754263; cov 4.629486;
chr2	Cufflinks	exon	20532186	20532465	1000	.	.	gene_id CUFF.39422; transcript_id CUFF.39422.1; exon_number 1; FPKM 3.0496405380; frac 1.000000; conf_lo 0.602942; conf_hi 1.669685; cov 23.671136;
chr1	Cufflinks	exon	202691167	202692244	1000	.	.	gene_id CUFF.6209; transcript_id CUFF.6209.1; exon_number 1; FPKM 0.5776259108; frac 1.000000; conf_lo 0.349357; conf_hi 0.758948; cov 4.384049;
chr1	Cufflinks	exon	149816608	149817927	1000	.	.	gene_id CUFF.17985; transcript_id CUFF.17985.1; exon_number 1; FPKM 0.8589412886; frac 1.000000; conf_lo 0.590293; conf_hi 1.033012; cov 6.242318;
chr3	Cufflinks	exon	98802699	98803642	1000	.	.	gene_id CUFF.53614; transcript_id CUFF.53614.1; exon_number 1; FPKM 0.4895165598; frac 1.000000; conf_lo 0.275136; conf_hi 0.646571; cov 3.716941;
chr9	Cufflinks	exon	100816418	100817017	1000	.	.	gene_id CUFF.81515; transcript_id CUFF.81515.1; exon_number 1; FPKM 0.8629077403; frac 1.000000; conf_lo 0.389593; conf_hi 0.973983; cov 6.159868;
chr8	Cufflinks	exon	128806097	128806600	1000	.	.	gene_id CUFF.78612; transcript_id CUFF.78612.1; exon_number 1; FPKM 1.1150283427; frac 1.000000; conf_lo 0.463801; conf_hi 1.133737; cov 7.410463;
chr10	Cufflinks	exon	120433968	120435271	1000	.	.	gene_id CUFF.11324; transcript_id CUFF.11324.1; exon_number 1; FPKM 0.5181315659; frac 1.000000; conf_lo 0.328645; conf_hi 0.697125; cov 3.747682;
chr16	Cufflinks	exon	29601389	29602681	1000	.	.	gene_id CUFF.30066; transcript_id CUFF.30066.1; exon_number 1; FPKM 0.4046441494; frac 1.000000; conf_lo 0.273570; conf_hi 0.547140; cov 3.006304;
chr15	Cufflinks	exon	25355530	25356270	1000	.	.	gene_id CUFF.25552; transcript_id CUFF.25552.1; exon_number 1; FPKM 1.7321182981; frac 1.000000; conf_lo 1.016482; conf_hi 1.980388; cov 12.834024;
chr10	Cufflinks	exon	92488785	92489666	1000	.	.	gene_id CUFF.10391; transcript_id CUFF.10391.1; exon_number 1; FPKM 0.6103948763; frac 1.000000; conf_lo 0.338649; conf_hi 0.795088; cov 4.610650;
chr21	Cufflinks	exon	47106365	47107569	1000	.	.	gene_id CUFF.49504; transcript_id CUFF.49504.1; exon_number 1; FPKM 0.4269237296; frac 1.000000; conf_lo 0.258651; conf_hi 0.592742; cov 3.233663;
chr14	Cufflinks	exon	35425251	35426317	1000	.	.	gene_id CUFF.22789; transcript_id CUFF.22789.1; exon_number 1; FPKM 0.4649718038; frac 1.000000; conf_lo 0.267762; conf_hi 0.657233; cov 3.199297;
chr4	Cufflinks	exon	159107292	159109076	1000	.	.	gene_id CUFF.60385; transcript_id CUFF.60385.1; exon_number 1; FPKM 0.4755690603; frac 1.000000; conf_lo 0.334665; conf_hi 0.603851; cov 3.533241;
chr20	Cufflinks	exon	62524941	62525716	1000	.	.	gene_id CUFF.48096; transcript_id CUFF.48096.1; exon_number 1; FPKM 0.7003636657; frac 1.000000; conf_lo 0.368172; conf_hi 0.920431; cov 5.424353;
chr2	Cufflinks	exon	157896434	157897412	1000	.	.	gene_id CUFF.43129; transcript_id CUFF.43129.1; exon_number 1; FPKM 0.7346261551; frac 1.000000; conf_lo 0.437745; conf_hi 0.928550; cov 5.591303;
chrX	Cufflinks	exon	143669696	143670290	1000	.	.	gene_id CUFF.85978; transcript_id CUFF.85978.1; exon_number 1; FPKM 0.9233274587; frac 1.000000; conf_lo 0.436519; conf_hi 1.156775; cov 7.155642;
chr5	Cufflinks	exon	145110461	145111253	1000	.	.	gene_id CUFF.65109; transcript_id CUFF.65109.1; exon_number 1; FPKM 0.5924719633; frac 1.000000; conf_lo 0.311150; conf_hi 0.769688; cov 4.310468;
chr3	Cufflinks	exon	32081625	32082086	1000	.	.	gene_id CUFF.51630; transcript_id CUFF.51630.1; exon_number 1; FPKM 2.0414615914; frac 1.000000; conf_lo 0.871384; conf_hi 1.883315; cov 15.286692;
chr12	Cufflinks	exon	10993785	10995509	1000	.	.	gene_id CUFF.15814; transcript_id CUFF.15814.1; exon_number 1; FPKM 0.4261159686; frac 1.000000; conf_lo 0.293606; conf_hi 0.557099; cov 3.063364;
chr19	Cufflinks	exon	58203819	58204752	1000	.	.	gene_id CUFF.38792; transcript_id CUFF.38792.1; exon_number 1; FPKM 0.8210870759; frac 1.000000; conf_lo 0.500548; conf_hi 1.126233; cov 5.881410;
chr6	Cufflinks	exon	126446733	126447221	1000	.	.	gene_id CUFF.70109; transcript_id CUFF.70109.1; exon_number 1; FPKM 1.0377777326; frac 1.000000; conf_lo 0.398357; conf_hi 1.115400; cov 7.754979;
chr6	Cufflinks	exon	160064340	160066091	1000	.	.	gene_id CUFF.71007; transcript_id CUFF.71007.1; exon_number 1; FPKM 0.5443063660; frac 1.000000; conf_lo 0.385442; conf_hi 0.696761; cov 3.949536;
chr2	Cufflinks	exon	177481008	177481696	1000	.	.	gene_id CUFF.43803; transcript_id CUFF.43803.1; exon_number 1; FPKM 0.6921626986; frac 0.288889; conf_lo 0.425946; conf_hi 0.958379; cov 5.013056;
chr6	Cufflinks	exon	94569511	94571182	1000	.	.	gene_id CUFF.69230; transcript_id CUFF.69230.1; exon_number 1; FPKM 0.4238119867; frac 1.000000; conf_lo 0.287379; conf_hi 0.543691; cov 3.268256;
chr1	Cufflinks	exon	17199089	17199610	1000	.	.	gene_id CUFF.1117; transcript_id CUFF.1117.1; exon_number 1; FPKM 4.6474808506; frac 1.000000; conf_lo 2.413189; conf_hi 3.831248; cov 28.633838;
chr7	Cufflinks	exon	17398736	17399421	1000	.	.	gene_id CUFF.71943; transcript_id CUFF.71943.1; exon_number 1; FPKM 0.7500185003; frac 1.000000; conf_lo 0.378613; conf_hi 1.003325; cov 5.558820;
chr10	Cufflinks	exon	54367745	54368948	1000	.	.	gene_id CUFF.9376; transcript_id CUFF.9376.1; exon_number 1; FPKM 0.4402994383; frac 1.000000; conf_lo 0.269652; conf_hi 0.593234; cov 3.408405;
chr16	Cufflinks	exon	31782760	31784215	1000	.	.	gene_id CUFF.29656; transcript_id CUFF.29656.1; exon_number 1; FPKM 0.4864163901; frac 1.000000; conf_lo 0.351876; conf_hi 0.620957; cov 3.608500;
chr7	Cufflinks	exon	63815727	63818069	1000	.	.	gene_id CUFF.73180; transcript_id CUFF.73180.1; exon_number 1; FPKM 0.5942020929; frac 1.000000; conf_lo 0.454498; conf_hi 0.731630; cov 4.472842;
chr2	Cufflinks	exon	114460161	114463422	1000	.	.	gene_id CUFF.42111; transcript_id CUFF.42111.1; exon_number 1; FPKM 0.9116725352; frac 1.000000; conf_lo 0.756414; conf_hi 1.062961; cov 6.606671;
chr11	Cufflinks	exon	114126734	114128054	1000	.	.	gene_id CUFF.14794; transcript_id CUFF.14794.1; exon_number 1; FPKM 0.5450566183; frac 1.000000; conf_lo 0.353907; conf_hi 0.727477; cov 3.868496;
chr5	Cufflinks	exon	96782505	96784245	1000	.	.	gene_id CUFF.63488; transcript_id CUFF.63488.1; exon_number 1; FPKM 0.3879531975; frac 1.000000; conf_lo 0.261071; conf_hi 0.499765; cov 2.946458;
chr19	Cufflinks	exon	58971461	58971872	1000	.	.	gene_id CUFF.38979; transcript_id CUFF.38979.1; exon_number 1; FPKM 1.6014008860; frac 1.000000; conf_lo 0.567369; conf_hi 1.386901; cov 11.989849;
chr19	Cufflinks	exon	53425579	53426609	1000	.	.	gene_id CUFF.39440; transcript_id CUFF.39440.1; exon_number 1; FPKM 0.4083174665; frac 1.000000; conf_lo 0.239323; conf_hi 0.566818; cov 2.807639;
chr7	Cufflinks	exon	7204631	7204961	1000	.	.	gene_id CUFF.71854; transcript_id CUFF.71854.1; exon_number 1; FPKM 3.8569880772; frac 1.000000; conf_lo 1.137785; conf_hi 2.667909; cov 29.235581;
chr6	Cufflinks	exon	142154112	142155073	1000	.	.	gene_id CUFF.70560; transcript_id CUFF.70560.1; exon_number 1; FPKM 0.5496254426; frac 1.000000; conf_lo 0.323986; conf_hi 0.742468; cov 4.059163;
chr8	Cufflinks	exon	86210678	86211409	1000	.	.	gene_id CUFF.77798; transcript_id CUFF.77798.1; exon_number 1; FPKM 0.5871621540; frac 1.000000; conf_lo 0.283857; conf_hi 0.833829; cov 4.272674;
chr1	Cufflinks	exon	100496258	100497543	1000	.	.	gene_id CUFF.3811; transcript_id CUFF.3811.1; exon_number 1; FPKM 0.5506709786; frac 1.000000; conf_lo 0.353441; conf_hi 0.737177; cov 4.141720;
chr14	Cufflinks	exon	103994627	103995388	1000	.	.	gene_id CUFF.25295; transcript_id CUFF.25295.1; exon_number 1; FPKM 0.9725673225; frac 1.000000; conf_lo 0.545362; conf_hi 1.244108; cov 6.720575;
chr17	Cufflinks	exon	30701240	30704932	1000	.	.	gene_id CUFF.32561; transcript_id CUFF.32561.1; exon_number 1; FPKM 4.0649854945; frac 1.000000; conf_lo 3.657161; conf_hi 4.290131; cov 30.577220;
chr12	Cufflinks	exon	88786248	88787726	1000	.	.	gene_id CUFF.18434; transcript_id CUFF.18434.1; exon_number 1; FPKM 5.1628056290; frac 1.000000; conf_lo 4.135641; conf_hi 5.268332; cov 37.877155;
chr7	Cufflinks	exon	98620364	98621340	1000	.	.	gene_id CUFF.74362; transcript_id CUFF.74362.1; exon_number 1; FPKM 0.6875903242; frac 1.000000; conf_lo 0.412057; conf_hi 0.943743; cov 5.129536;
chr3	Cufflinks	exon	174204779	174205409	1000	.	.	gene_id CUFF.56071; transcript_id CUFF.56071.1; exon_number 1; FPKM 0.7251363168; frac 1.000000; conf_lo 0.329292; conf_hi 0.967294; cov 5.139419;
chr19	Cufflinks	exon	59099316	59100346	1000	.	.	gene_id CUFF.38941; transcript_id CUFF.38941.1; exon_number 1; FPKM 0.6260513583; frac 1.000000; conf_lo 0.390475; conf_hi 0.843930; cov 4.545466;
chr8	Cufflinks	exon	132765210	132765822	1000	.	.	gene_id CUFF.78686; transcript_id CUFF.78686.1; exon_number 1; FPKM 0.6937619833; frac 1.000000; conf_lo 0.317776; conf_hi 0.847402; cov 5.092091;
chr4	Cufflinks	exon	175037070	175039983	1000	.	.	gene_id CUFF.60773; transcript_id CUFF.60773.1; exon_number 1; FPKM 0.3925398349; frac 1.000000; conf_lo 0.298590; conf_hi 0.485766; cov 2.953758;
chr2	Cufflinks	exon	143814758	143815684	1000	.	.	gene_id CUFF.42823; transcript_id CUFF.42823.1; exon_number 1; FPKM 0.4473053473; frac 1.000000; conf_lo 0.238155; conf_hi 0.644419; cov 3.466448;
chr12	Cufflinks	exon	125512482	125515873	1000	.	.	gene_id CUFF.19591; transcript_id CUFF.19591.1; exon_number 1; FPKM 3.3210743407; frac 1.000000; conf_lo 2.947983; conf_hi 3.595008; cov 24.742894;
chr12	Cufflinks	exon	63021298	63021981	1000	.	.	gene_id CUFF.17705; transcript_id CUFF.17705.1; exon_number 1; FPKM 0.5379466831; frac 1.000000; conf_lo 0.246818; conf_hi 0.683497; cov 4.125803;
chr11	Cufflinks	exon	86621105	86622156	1000	.	.	gene_id CUFF.14411; transcript_id CUFF.14411.1; exon_number 1; FPKM 0.3968516942; frac 1.000000; conf_lo 0.244216; conf_hi 0.549487; cov 3.054718;
chrX	Cufflinks	exon	45384659	45385400	1000	.	.	gene_id CUFF.84075; transcript_id CUFF.84075.1; exon_number 1; FPKM 0.4802543072; frac 1.000000; conf_lo 0.227525; conf_hi 0.630070; cov 3.698122;
chr2	Cufflinks	exon	181151667	181152196	1000	.	.	gene_id CUFF.44158; transcript_id CUFF.44158.1; exon_number 1; FPKM 0.9873663931; frac 1.000000; conf_lo 0.416546; conf_hi 1.127125; cov 7.572645;
chr4	Cufflinks	exon	138081433	138082671	1000	.	.	gene_id CUFF.60014; transcript_id CUFF.60014.1; exon_number 1; FPKM 0.3879107254; frac 1.000000; conf_lo 0.230591; conf_hi 0.545032; cov 3.003425;
chr8	Cufflinks	exon	118780865	118781411	1000	.	.	gene_id CUFF.78442; transcript_id CUFF.78442.1; exon_number 1; FPKM 0.8261688442; frac 1.000000; conf_lo 0.356118; conf_hi 0.949648; cov 6.124660;
chr1	Cufflinks	exon	222057506	222058086	1000	.	.	gene_id CUFF.6673; transcript_id CUFF.6673.1; exon_number 1; FPKM 0.6838295335; frac 1.000000; conf_lo 0.290574; conf_hi 0.804667; cov 5.281517;
chr19	Cufflinks	exon	28240121	28240940	1000	.	.	gene_id CUFF.37444; transcript_id CUFF.37444.1; exon_number 1; FPKM 0.8764261061; frac 1.000000; conf_lo 0.490951; conf_hi 1.061087; cov 5.782354;
chr1	Cufflinks	exon	89394437	89394991	1000	.	.	gene_id CUFF.3379; transcript_id CUFF.3379.1; exon_number 1; FPKM 0.9726567281; frac 1.000000; conf_lo 0.421182; conf_hi 1.052955; cov 7.051497;
chr1	Cufflinks	exon	159952972	159954417	1000	.	.	gene_id CUFF.5069; transcript_id CUFF.5069.1; exon_number 1; FPKM 0.4381618092; frac 1.000000; conf_lo 0.278409; conf_hi 0.592742; cov 3.179589;
chr22	Cufflinks	exon	25799219	25800671	1000	.	.	gene_id CUFF.49931; transcript_id CUFF.49931.1; exon_number 1; FPKM 0.6535674913; frac 1.000000; conf_lo 0.446884; conf_hi 0.840141; cov 4.487084;
chr6	Cufflinks	exon	142091945	142095547	1000	.	.	gene_id CUFF.70583; transcript_id CUFF.70583.1; exon_number 1; FPKM 0.5339179103; frac 0.672002; conf_lo 0.436125; conf_hi 0.630760; cov 4.022828;
chr11	Cufflinks	exon	71159638	71160591	1000	.	.	gene_id CUFF.13875; transcript_id CUFF.13875.1; exon_number 1; FPKM 0.6929495424; frac 0.647900; conf_lo 0.448513; conf_hi 0.931527; cov 4.343633;
chr5	Cufflinks	exon	150145564	150146691	1000	.	.	gene_id CUFF.65287; transcript_id CUFF.65287.1; exon_number 1; FPKM 0.5324521380; frac 1.000000; conf_lo 0.322358; conf_hi 0.725306; cov 4.037483;
chr2	Cufflinks	exon	177544350	177545235	1000	.	.	gene_id CUFF.43816; transcript_id CUFF.43816.1; exon_number 1; FPKM 0.5309758687; frac 1.000000; conf_lo 0.293148; conf_hi 0.688897; cov 3.780583;
chr2	Cufflinks	exon	188013386	188014161	1000	.	.	gene_id CUFF.44729; transcript_id CUFF.44729.1; exon_number 1; FPKM 0.4744399026; frac 1.000000; conf_lo 0.234291; conf_hi 0.635934; cov 3.658568;
chr4	Cufflinks	exon	57810966	57812733	1000	.	.	gene_id CUFF.58152; transcript_id CUFF.58152.1; exon_number 1; FPKM 0.5636133123; frac 1.000000; conf_lo 0.403990; conf_hi 0.719837; cov 4.042596;
chr9	Cufflinks	exon	95056160	95057237	1000	.	.	gene_id CUFF.81261; transcript_id CUFF.81261.1; exon_number 1; FPKM 0.8886552473; frac 1.000000; conf_lo 0.578246; conf_hi 1.120351; cov 6.428950;
chrX	Cufflinks	exon	120507613	120508183	1000	.	.	gene_id CUFF.85575; transcript_id CUFF.85575.1; exon_number 1; FPKM 0.8076687518; frac 1.000000; conf_lo 0.341150; conf_hi 0.955220; cov 6.178764;
chr2	Cufflinks	exon	190345223	190346078	1000	.	.	gene_id CUFF.44762; transcript_id CUFF.44762.1; exon_number 1; FPKM 0.4164766811; frac 1.000000; conf_lo 0.212395; conf_hi 0.576501; cov 3.155089;
chr2	Cufflinks	exon	187899127	187899991	1000	.	.	gene_id CUFF.44695; transcript_id CUFF.44695.1; exon_number 1; FPKM 0.7238434980; frac 1.000000; conf_lo 0.405357; conf_hi 0.930820; cov 5.542206;
chr17	Cufflinks	exon	8058084	8058564	1000	.	.	gene_id CUFF.31450; transcript_id CUFF.31450.1; exon_number 1; FPKM 1.2066804821; frac 1.000000; conf_lo 0.485979; conf_hi 1.187949; cov 8.759356;
chr3	Cufflinks	exon	104515745	104516501	1000	.	.	gene_id CUFF.53925; transcript_id CUFF.53925.1; exon_number 1; FPKM 1.4953391865; frac 1.000000; conf_lo 0.874912; conf_hi 1.681203; cov 11.401274;
chr1	Cufflinks	exon	143443198	143445180	1000	.	.	gene_id CUFF.4644; transcript_id CUFF.4644.1; exon_number 1; FPKM 0.5726537279; frac 1.000000; conf_lo 0.444588; conf_hi 0.706967; cov 4.037260;
chr7	Cufflinks	exon	55280216	55281021	1000	.	.	gene_id CUFF.72887; transcript_id CUFF.72887.1; exon_number 1; FPKM 0.5153220166; frac 1.000000; conf_lo 0.257795; conf_hi 0.757274; cov 3.882178;
chr3	Cufflinks	exon	44066323	44067108	1000	.	.	gene_id CUFF.52394; transcript_id CUFF.52394.1; exon_number 1; FPKM 7.0393209370; frac 1.000000; conf_lo 4.758390; conf_hi 6.162776; cov 53.126194;
chr20	Cufflinks	exon	39374690	39376033	1000	.	.	gene_id CUFF.47804; transcript_id CUFF.47804.1; exon_number 1; FPKM 0.5924198512; frac 0.613333; conf_lo 0.405826; conf_hi 0.773002; cov 4.365407;
chr8	Cufflinks	exon	91625445	91626013	1000	.	.	gene_id CUFF.77886; transcript_id CUFF.77886.1; exon_number 1; FPKM 0.7061395327; frac 1.000000; conf_lo 0.296702; conf_hi 0.821638; cov 5.331483;
chr2	Cufflinks	exon	33630016	33630982	1000	.	.	gene_id CUFF.39850; transcript_id CUFF.39850.1; exon_number 1; FPKM 0.5765607472; frac 1.000000; conf_lo 0.335740; conf_hi 0.778918; cov 4.417515;
chr1	Cufflinks	exon	150576283	150577375	1000	.	.	gene_id CUFF.4700; transcript_id CUFF.4700.1; exon_number 1; FPKM 0.6115958763; frac 1.000000; conf_lo 0.380207; conf_hi 0.843584; cov 4.480749;
chr1	Cufflinks	exon	184755933	184757294	1000	.	.	gene_id CUFF.5877; transcript_id CUFF.5877.1; exon_number 1; FPKM 0.4474937987; frac 1.000000; conf_lo 0.286045; conf_hi 0.591159; cov 3.307159;
chr3	Cufflinks	exon	145733917	145734710	1000	.	.	gene_id CUFF.55153; transcript_id CUFF.55153.1; exon_number 1; FPKM 0.8981620084; frac 1.000000; conf_lo 0.507027; conf_hi 1.095833; cov 6.342619;
chr18	Cufflinks	exon	14377663	14377874	1000	.	.	gene_id CUFF.34901; transcript_id CUFF.34901.1; exon_number 1; FPKM 7.8335279486; frac 1.000000; conf_lo 0.918852; conf_hi 2.572785; cov 54.850356;
chr7	Cufflinks	exon	97881680	97882979	1000	.	.	gene_id CUFF.74346; transcript_id CUFF.74346.1; exon_number 1; FPKM 0.6913871859; frac 1.000000; conf_lo 0.459520; conf_hi 0.889072; cov 5.064037;
chr1	Cufflinks	exon	33077829	33078320	1000	.	.	gene_id CUFF.1421; transcript_id CUFF.1421.1; exon_number 1; FPKM 0.9824168780; frac 1.000000; conf_lo 0.395928; conf_hi 1.055808; cov 6.574624;
chr3	Cufflinks	exon	170450826	170452224	1000	.	.	gene_id CUFF.55627; transcript_id CUFF.55627.1; exon_number 1; FPKM 0.5652341869; frac 0.352262; conf_lo 0.401146; conf_hi 0.737241; cov 4.233684;
chr9	Cufflinks	exon	2673603	2674492	1000	.	.	gene_id CUFF.79291; transcript_id CUFF.79291.1; exon_number 1; FPKM 0.7352787734; frac 1.000000; conf_lo 0.423154; conf_hi 0.992222; cov 5.557370;
chr5	Cufflinks	exon	32522980	32523296	1000	.	.	gene_id CUFF.61838; transcript_id CUFF.61838.1; exon_number 1; FPKM 20.9889787180; frac 1.000000; conf_lo 6.841436; conf_hi 9.954904; cov 133.382233;
chr10	Cufflinks	exon	1032881	1034256	1000	.	.	gene_id CUFF.7742; transcript_id CUFF.7742.1; exon_number 1; FPKM 1.1827809919; frac 1.000000; conf_lo 0.858842; conf_hi 1.359046; cov 8.288964;
chr19	Cufflinks	exon	15424612	15426219	1000	.	.	gene_id CUFF.37023; transcript_id CUFF.37023.1; exon_number 1; FPKM 1.2554284479; frac 1.000000; conf_lo 0.944909; conf_hi 1.558696; cov 9.155432;
chr21	Cufflinks	exon	47207045	47210586	1000	.	.	gene_id CUFF.49579; transcript_id CUFF.49579.1; exon_number 1; FPKM 0.4742392201; frac 1.000000; conf_lo 0.381307; conf_hi 0.564628; cov 3.463526;
chr9	Cufflinks	exon	6527106	6527548	1000	.	.	gene_id CUFF.79458; transcript_id CUFF.79458.1; exon_number 1; FPKM 1.0740800947; frac 1.000000; conf_lo 0.381092; conf_hi 1.055331; cov 8.051607;
chr3	Cufflinks	exon	128331948	128332522	1000	.	.	gene_id CUFF.54569; transcript_id CUFF.54569.1; exon_number 1; FPKM 0.9727276823; frac 1.000000; conf_lo 0.451702; conf_hi 1.197011; cov 5.821060;
chr2	Cufflinks	exon	54249685	54250659	1000	.	.	gene_id CUFF.40536; transcript_id CUFF.40536.1; exon_number 1; FPKM 0.6041647472; frac 1.000000; conf_lo 0.346305; conf_hi 0.785846; cov 4.467476;
chr12	Cufflinks	exon	80496639	80496901	1000	.	.	gene_id CUFF.18175; transcript_id CUFF.18175.1; exon_number 1; FPKM 9.6433331228; frac 1.000000; conf_lo 2.024502; conf_hi 3.999626; cov 53.265080;
chr12	Cufflinks	exon	88777152	88777468	1000	.	.	gene_id CUFF.18427; transcript_id CUFF.18427.1; exon_number 1; FPKM 8.2446232744; frac 1.000000; conf_lo 2.498968; conf_hi 4.424402; cov 61.260149;
chr3	Cufflinks	exon	158551386	158552872	1000	.	.	gene_id CUFF.55469; transcript_id CUFF.55469.1; exon_number 1; FPKM 0.5807368728; frac 1.000000; conf_lo 0.392999; conf_hi 0.751065; cov 4.228232;
chrX	Cufflinks	exon	143449487	143450784	1000	.	.	gene_id CUFF.85892; transcript_id CUFF.85892.1; exon_number 1; FPKM 0.6630475660; frac 1.000000; conf_lo 0.440218; conf_hi 0.850422; cov 5.039136;
chr9	Cufflinks	exon	36450550	36451277	1000	.	.	gene_id CUFF.80685; transcript_id CUFF.80685.1; exon_number 1; FPKM 0.6655729016; frac 1.000000; conf_lo 0.338932; conf_hi 0.838410; cov 4.908743;
chr1	Cufflinks	exon	51742235	51743169	1000	.	.	gene_id CUFF.2203; transcript_id CUFF.2203.1; exon_number 1; FPKM 0.5132174732; frac 1.000000; conf_lo 0.291674; conf_hi 0.694462; cov 3.876998;
chr10	Cufflinks	exon	49603599	49604492	1000	.	.	gene_id CUFF.9141; transcript_id CUFF.9141.1; exon_number 1; FPKM 0.7497780589; frac 1.000000; conf_lo 0.435787; conf_hi 0.944204; cov 5.626321;
chr5	Cufflinks	exon	144890288	144891555	1000	.	.	gene_id CUFF.65056; transcript_id CUFF.65056.1; exon_number 1; FPKM 0.3895389624; frac 1.000000; conf_lo 0.235558; conf_hi 0.532567; cov 2.948965;
chr17	Cufflinks	exon	47910760	47911459	1000	.	.	gene_id CUFF.33397; transcript_id CUFF.33397.1; exon_number 1; FPKM 1.6141436428; frac 1.000000; conf_lo 0.909051; conf_hi 1.743893; cov 11.803973;
chr19	Cufflinks	exon	9753923	9755744	1000	.	.	gene_id CUFF.36681; transcript_id CUFF.36681.1; exon_number 1; FPKM 0.4006144484; frac 1.000000; conf_lo 0.288442; conf_hi 0.512786; cov 2.738129;
chr1	Cufflinks	exon	6663041	6665468	1000	.	.	gene_id CUFF.169; transcript_id CUFF.169.1; exon_number 1; FPKM 0.6115336722; frac 1.000000; conf_lo 0.470678; conf_hi 0.748806; cov 4.279485;
chr10	Cufflinks	exon	4248313	4249028	1000	.	.	gene_id CUFF.7767; transcript_id CUFF.7767.1; exon_number 1; FPKM 0.8828905123; frac 1.000000; conf_lo 0.453437; conf_hi 1.033837; cov 6.491651;
chr2	Cufflinks	exon	18776216	18777176	1000	.	.	gene_id CUFF.39202; transcript_id CUFF.39202.1; exon_number 1; FPKM 0.5298389164; frac 1.000000; conf_lo 0.297296; conf_hi 0.743241; cov 3.857517;
chr2	Cufflinks	exon	58096422	58097136	1000	.	.	gene_id CUFF.40671; transcript_id CUFF.40671.1; exon_number 1; FPKM 0.5307652898; frac 1.000000; conf_lo 0.254280; conf_hi 0.690188; cov 3.968354;
chr1	Cufflinks	exon	33863904	33864809	1000	.	.	gene_id CUFF.2005; transcript_id CUFF.2005.1; exon_number 1; FPKM 2.6532451117; frac 1.000000; conf_lo 1.791727; conf_hi 2.723425; cov 19.700202;
chr1	Cufflinks	exon	56754733	56755439	1000	.	.	gene_id CUFF.2433; transcript_id CUFF.2433.1; exon_number 1; FPKM 0.5134856224; frac 1.000000; conf_lo 0.238789; conf_hi 0.661261; cov 3.768175;
chr8	Cufflinks	exon	142259385	142260023	1000	.	.	gene_id CUFF.78925; transcript_id CUFF.78925.1; exon_number 1; FPKM 0.5932385201; frac 1.000000; conf_lo 0.264200; conf_hi 0.731630; cov 4.431094;
chr7	Cufflinks	exon	76267227	76269474	1000	.	.	gene_id CUFF.73541; transcript_id CUFF.73541.1; exon_number 1; FPKM 0.4044172936; frac 1.000000; conf_lo 0.288844; conf_hi 0.514143; cov 2.875496;
chr8	Cufflinks	exon	132723199	132727023	1000	.	.	gene_id CUFF.78673; transcript_id CUFF.78673.1; exon_number 1; FPKM 0.6665565353; frac 1.000000; conf_lo 0.553409; conf_hi 0.774094; cov 4.970176;
chr2	Cufflinks	exon	135940468	135941350	1000	.	.	gene_id CUFF.42606; transcript_id CUFF.42606.1; exon_number 1; FPKM 0.5523590365; frac 1.000000; conf_lo 0.308851; conf_hi 0.735359; cov 4.226952;
chr20	Cufflinks	exon	39517219	39520020	1000	.	.	gene_id CUFF.47974; transcript_id CUFF.47974.1; exon_number 1; FPKM 0.4244236002; frac 1.000000; conf_lo 0.334546; conf_hi 0.514302; cov 3.170160;
chr15	Cufflinks	exon	62781644	62782555	1000	.	.	gene_id CUFF.27127; transcript_id CUFF.27127.1; exon_number 1; FPKM 0.7125216131; frac 1.000000; conf_lo 0.412946; conf_hi 0.968287; cov 5.133543;
chr6	Cufflinks	exon	160125086	160126356	1000	.	.	gene_id CUFF.71039; transcript_id CUFF.71039.1; exon_number 1; FPKM 0.4778702546; frac 1.000000; conf_lo 0.306525; conf_hi 0.643702; cov 3.601681;
chr12	Cufflinks	exon	43602025	43602609	1000	.	.	gene_id CUFF.16810; transcript_id CUFF.16810.1; exon_number 1; FPKM 0.6767028775; frac 1.000000; conf_lo 0.288588; conf_hi 0.799165; cov 5.158734;
chr2	Cufflinks	exon	158560445	158561784	1000	.	.	gene_id CUFF.43149; transcript_id CUFF.43149.1; exon_number 1; FPKM 0.5815767523; frac 1.000000; conf_lo 0.387655; conf_hi 0.755927; cov 4.374722;
chr7	Cufflinks	exon	112389906	112390645	1000	.	.	gene_id CUFF.74822; transcript_id CUFF.74822.1; exon_number 1; FPKM 0.6025461731; frac 1.000000; conf_lo 0.298337; conf_hi 0.807265; cov 4.532167;
chr7	Cufflinks	exon	30559756	30560477	1000	.	.	gene_id CUFF.72371; transcript_id CUFF.72371.1; exon_number 1; FPKM 0.5236315544; frac 1.000000; conf_lo 0.251815; conf_hi 0.683497; cov 3.769092;
chr6	Cufflinks	exon	142085984	142086718	1000	.	.	gene_id CUFF.70541; transcript_id CUFF.70541.1; exon_number 1; FPKM 0.5838623476; frac 1.000000; conf_lo 0.282698; conf_hi 0.830425; cov 4.533405;
chr2	Cufflinks	exon	224592558	224593092	1000	.	.	gene_id CUFF.45850; transcript_id CUFF.45850.1; exon_number 1; FPKM 1.1288843331; frac 1.000000; conf_lo 0.509748; conf_hi 1.213686; cov 7.636076;
chr4	Cufflinks	exon	138185514	138186696	1000	.	.	gene_id CUFF.60047; transcript_id CUFF.60047.1; exon_number 1; FPKM 0.4232630435; frac 1.000000; conf_lo 0.252484; conf_hi 0.592788; cov 3.223621;
chr8	Cufflinks	exon	128893726	128900020	1000	.	.	gene_id CUFF.86095; transcript_id CUFF.86095.1; exon_number 1; FPKM 0.5391645444; frac 1.000000; conf_lo 0.468839; conf_hi 0.611621; cov 3.964183;
chr4	Cufflinks	exon	74877272	74877807	1000	.	.	gene_id CUFF.58407; transcript_id CUFF.58407.1; exon_number 1; FPKM 0.8090587201; frac 1.000000; conf_lo 0.314970; conf_hi 0.920680; cov 2.958319;
chr2	Cufflinks	exon	213755355	213756134	1000	.	.	gene_id CUFF.45561; transcript_id CUFF.45561.1; exon_number 1; FPKM 0.4973368275; frac 1.000000; conf_lo 0.249739; conf_hi 0.699270; cov 3.461682;
chr2	Cufflinks	exon	186879655	186880675	1000	.	.	gene_id CUFF.44555; transcript_id CUFF.44555.1; exon_number 1; FPKM 0.4593800858; frac 1.000000; conf_lo 0.267106; conf_hi 0.635967; cov 3.510548;
chr2	Cufflinks	exon	184052699	184053448	1000	.	.	gene_id CUFF.44485; transcript_id CUFF.44485.1; exon_number 1; FPKM 0.6625551913; frac 1.000000; conf_lo 0.346305; conf_hi 0.917708; cov 4.589888;
chr4	Cufflinks	exon	177272377	177273290	1000	.	.	gene_id CUFF.60930; transcript_id CUFF.60930.1; exon_number 1; FPKM 0.5283371964; frac 1.000000; conf_lo 0.298376; conf_hi 0.710418; cov 4.051542;
chr15	Cufflinks	exon	37179715	37180745	1000	.	.	gene_id CUFF.25773; transcript_id CUFF.25773.1; exon_number 1; FPKM 0.4121113571; frac 1.000000; conf_lo 0.239323; conf_hi 0.579414; cov 2.771434;
chr3	Cufflinks	exon	76451476	76452038	1000	.	.	gene_id CUFF.53271; transcript_id CUFF.53271.1; exon_number 1; FPKM 0.8255269068; frac 1.000000; conf_lo 0.345997; conf_hi 0.968793; cov 5.922915;
chr1	Cufflinks	exon	14238221	14242284	1000	.	.	gene_id CUFF.455; transcript_id CUFF.455.1; exon_number 1; FPKM 0.8068585365; frac 1.000000; conf_lo 0.683833; conf_hi 0.926690; cov 5.924177;
chr19	Cufflinks	exon	56826671	56827563	1000	.	.	gene_id CUFF.38735; transcript_id CUFF.38735.1; exon_number 1; FPKM 0.4317455596; frac 1.000000; conf_lo 0.218137; conf_hi 0.610784; cov 2.983456;
chr6	Cufflinks	exon	169719026	169719406	1000	.	.	gene_id CUFF.71343; transcript_id CUFF.71343.1; exon_number 1; FPKM 20.5262914843; frac 1.000000; conf_lo 8.759881; conf_hi 11.827544; cov 131.008385;
chr1	Cufflinks	exon	113566456	113567804	1000	.	.	gene_id CUFF.4105; transcript_id CUFF.4105.1; exon_number 1; FPKM 0.6335868749; frac 1.000000; conf_lo 0.423575; conf_hi 0.818271; cov 4.623567;
chr6	Cufflinks	exon	81079078	81080493	1000	.	.	gene_id CUFF.68509; transcript_id CUFF.68509.1; exon_number 1; FPKM 0.3848419423; frac 1.000000; conf_lo 0.238452; conf_hi 0.522759; cov 2.939542;
chr17	Cufflinks	exon	76340881	76341846	1000	.	.	gene_id CUFF.34302; transcript_id CUFF.34302.1; exon_number 1; FPKM 0.5433549210; frac 1.000000; conf_lo 0.309201; conf_hi 0.725950; cov 4.025810;
chr19	Cufflinks	exon	28300118	28300998	1000	.	.	gene_id CUFF.37408; transcript_id CUFF.37408.1; exon_number 1; FPKM 1.1843797225; frac 1.000000; conf_lo 0.722288; conf_hi 1.385613; cov 9.065700;
chr12	Cufflinks	exon	125745477	125746095	1000	.	.	gene_id CUFF.19764; transcript_id CUFF.19764.1; exon_number 1; FPKM 1.2432714003; frac 1.000000; conf_lo 0.870290; conf_hi 1.616253; cov 9.056638;
chr3	Cufflinks	exon	128332655	128334089	1000	.	.	gene_id CUFF.54570; transcript_id CUFF.54570.1; exon_number 1; FPKM 0.5403055936; frac 1.000000; conf_lo 0.361991; conf_hi 0.696833; cov 3.882101;
chr18	Cufflinks	exon	48695073	48696261	1000	.	.	gene_id CUFF.35514; transcript_id CUFF.35514.1; exon_number 1; FPKM 0.5390118031; frac 1.000000; conf_lo 0.338587; conf_hi 0.731784; cov 3.923811;
chr6	Cufflinks	exon	94673985	94674339	1000	.	.	gene_id CUFF.69324; transcript_id CUFF.69324.1; exon_number 1; FPKM 1.7656290108; frac 1.000000; conf_lo 0.512141; conf_hi 1.390098; cov 13.472933;
chr14	Cufflinks	exon	104011399	104012749	1000	.	.	gene_id CUFF.25302; transcript_id CUFF.25302.1; exon_number 1; FPKM 0.5308354634; frac 1.000000; conf_lo 0.346049; conf_hi 0.711322; cov 3.689289;
chr1	Cufflinks	exon	86088660	86089317	1000	.	.	gene_id CUFF.3252; transcript_id CUFF.3252.1; exon_number 1; FPKM 0.5685643531; frac 1.000000; conf_lo 0.256571; conf_hi 0.710504; cov 4.321223;
chr14	Cufflinks	exon	103524174	103524900	1000	.	.	gene_id CUFF.25211; transcript_id CUFF.25211.1; exon_number 1; FPKM 0.6174432355; frac 1.000000; conf_lo 0.303672; conf_hi 0.821700; cov 3.626750;
chr2	Cufflinks	exon	20545553	20545977	1000	.	.	gene_id CUFF.39452; transcript_id CUFF.39452.1; exon_number 1; FPKM 2.4949142776; frac 1.000000; conf_lo 0.977802; conf_hi 2.383393; cov 18.331526;
chr3	Cufflinks	exon	10033418	10033900	1000	.	.	gene_id CUFF.50972; transcript_id CUFF.50972.1; exon_number 1; FPKM 1.2672389753; frac 1.000000; conf_lo 0.510854; conf_hi 1.263691; cov 8.492659;
chr1	Cufflinks	exon	193260020	193260641	1000	.	.	gene_id CUFF.6016; transcript_id CUFF.6016.1; exon_number 1; FPKM 0.6480642479; frac 1.000000; conf_lo 0.292299; conf_hi 0.793384; cov 4.897638;
chr6	Cufflinks	exon	28442144	28442394	1000	.	.	gene_id CUFF.67112; transcript_id CUFF.67112.1; exon_number 1; FPKM 11.7051576500; frac 1.000000; conf_lo 2.276507; conf_hi 4.397798; cov 88.572454;
chr17	Cufflinks	exon	48287148	48288344	1000	.	.	gene_id CUFF.33436; transcript_id CUFF.33436.1; exon_number 1; FPKM 0.6650917304; frac 1.000000; conf_lo 0.433966; conf_hi 0.846234; cov 4.818164;
chr8	Cufflinks	exon	33221425	33222715	1000	.	.	gene_id CUFF.76857; transcript_id CUFF.76857.1; exon_number 1; FPKM 0.8043425262; frac 1.000000; conf_lo 0.543197; conf_hi 0.985802; cov 6.162743;
chr5	Cufflinks	exon	95216522	95217232	1000	.	.	gene_id CUFF.63431; transcript_id CUFF.63431.1; exon_number 1; FPKM 0.7387123940; frac 1.000000; conf_lo 0.383566; conf_hi 0.913252; cov 5.370575;
chr5	Cufflinks	exon	10218727	10222004	1000	.	.	gene_id CUFF.61450; transcript_id CUFF.61450.1; exon_number 1; FPKM 1.2155733400; frac 1.000000; conf_lo 1.034003; conf_hi 1.390555; cov 8.687230;
chr15	Cufflinks	exon	62838108	62839129	1000	.	.	gene_id CUFF.27198; transcript_id CUFF.27198.1; exon_number 1; FPKM 0.6803199369; frac 1.000000; conf_lo 0.406620; conf_hi 0.864068; cov 5.233822;
chr4	Cufflinks	exon	19720676	19721261	1000	.	.	gene_id CUFF.57497; transcript_id CUFF.57497.1; exon_number 1; FPKM 0.6749443632; frac 1.000000; conf_lo 0.288095; conf_hi 0.797802; cov 4.906252;
chr8	Cufflinks	exon	124479301	124479933	1000	.	.	gene_id CUFF.78559; transcript_id CUFF.78559.1; exon_number 1; FPKM 0.9022222083; frac 1.000000; conf_lo 0.430830; conf_hi 1.025785; cov 6.755206;
chr7	Cufflinks	exon	107270394	107271350	1000	.	.	gene_id CUFF.74651; transcript_id CUFF.74651.1; exon_number 1; FPKM 0.4810968877; frac 1.000000; conf_lo 0.271399; conf_hi 0.637787; cov 3.475718;
chr2	Cufflinks	exon	181752010	181752786	1000	.	.	gene_id CUFF.44417; transcript_id CUFF.44417.1; exon_number 1; FPKM 0.9923381970; frac 1.000000; conf_lo 0.551548; conf_hi 1.169949; cov 7.684759;
chr19	Cufflinks	exon	23309728	23310499	1000	.	.	gene_id CUFF.37379; transcript_id CUFF.37379.1; exon_number 1; FPKM 0.7280221732; frac 1.000000; conf_lo 0.386902; conf_hi 0.908378; cov 4.489911;
chr10	Cufflinks	exon	4897124	4897648	1000	.	.	gene_id CUFF.7810; transcript_id CUFF.7810.1; exon_number 1; FPKM 0.8421942729; frac 1.000000; conf_lo 0.346305; conf_hi 0.939971; cov 6.522241;
chr17	Cufflinks	exon	18437927	18438429	1000	.	.	gene_id CUFF.31936; transcript_id CUFF.31936.1; exon_number 1; FPKM 10.7913717727; frac 1.000000; conf_lo 9.380060; conf_hi 12.219895; cov 80.633941;
chr14	Cufflinks	exon	103746396	103746709	1000	.	.	gene_id CUFF.25255; transcript_id CUFF.25255.1; exon_number 1; FPKM 22.1944411464; frac 1.000000; conf_lo 7.237665; conf_hi 10.546312; cov 164.214561;
chr14	Cufflinks	exon	100503432	100504622	1000	.	.	gene_id CUFF.25165; transcript_id CUFF.25165.1; exon_number 1; FPKM 0.4592022938; frac 1.000000; conf_lo 0.272595; conf_hi 0.621517; cov 3.427913;
chr1	Cufflinks	exon	94711302	94711852	1000	.	.	gene_id CUFF.3769; transcript_id CUFF.3769.1; exon_number 1; FPKM 1.5591963997; frac 1.000000; conf_lo 0.754203; conf_hi 1.720526; cov 11.980615;
chr2	Cufflinks	exon	149290571	149291297	1000	.	.	gene_id CUFF.42977; transcript_id CUFF.42977.1; exon_number 1; FPKM 0.5186523178; frac 1.000000; conf_lo 0.250083; conf_hi 0.678796; cov 3.801717;
chr5	Cufflinks	exon	163944142	163946877	1000	.	.	gene_id CUFF.65475; transcript_id CUFF.65475.1; exon_number 1; FPKM 0.7274985568; frac 1.000000; conf_lo 0.583820; conf_hi 0.868610; cov 5.458781;
chr2	Cufflinks	exon	112088661	112089068	1000	.	.	gene_id CUFF.44052; transcript_id CUFF.44052.1; exon_number 1; FPKM 2.2286867547; frac 1.000000; conf_lo 0.827567; conf_hi 1.877941; cov 16.699602;
chr5	Cufflinks	exon	144963278	144964227	1000	.	.	gene_id CUFF.65068; transcript_id CUFF.65068.1; exon_number 1; FPKM 0.4162236262; frac 1.000000; conf_lo 0.218719; conf_hi 0.546797; cov 3.189038;
chr10	Cufflinks	exon	54355319	54356203	1000	.	.	gene_id CUFF.9355; transcript_id CUFF.9355.1; exon_number 1; FPKM 0.5887258262; frac 1.000000; conf_lo 0.379823; conf_hi 0.797629; cov 4.428098;
chr15	Cufflinks	exon	100353177	100353859	1000	.	.	gene_id CUFF.28339; transcript_id CUFF.28339.1; exon_number 1; FPKM 0.8300154189; frac 0.433729; conf_lo 0.437318; conf_hi 1.045760; cov 6.136645;
chr7	Cufflinks	exon	81258682	81260388	1000	.	.	gene_id CUFF.75247; transcript_id CUFF.75247.1; exon_number 1; FPKM 0.5088273440; frac 1.000000; conf_lo 0.357565; conf_hi 0.646659; cov 3.764074;
chr4	Cufflinks	exon	5551618	5552769	1000	.	.	gene_id CUFF.57028; transcript_id CUFF.57028.1; exon_number 1; FPKM 0.5190122469; frac 1.000000; conf_lo 0.315643; conf_hi 0.710196; cov 3.603224;
chr4	Cufflinks	exon	48341299	48342098	1000	.	.	gene_id CUFF.58034; transcript_id CUFF.58034.1; exon_number 1; FPKM 0.4554247545; frac 1.000000; conf_lo 0.227263; conf_hi 0.616856; cov 3.480206;
chr2	Cufflinks	exon	181609056	181612475	1000	.	.	gene_id CUFF.44351; transcript_id CUFF.44351.1; exon_number 1; FPKM 0.5527320073; frac 1.000000; conf_lo 0.448070; conf_hi 0.653119; cov 4.169547;
chr6	Cufflinks	exon	155182753	155183596	1000	.	.	gene_id CUFF.71009; transcript_id CUFF.71009.1; exon_number 1; FPKM 0.8080979449; frac 1.000000; conf_lo 0.461603; conf_hi 1.000140; cov 6.199294;
chr8	Cufflinks	exon	141645980	141647017	1000	.	.	gene_id CUFF.78907; transcript_id CUFF.78907.1; exon_number 1; FPKM 0.4332355961; frac 1.000000; conf_lo 0.237709; conf_hi 0.588018; cov 2.693314;
chr5	Cufflinks	exon	176904310	176905508	1000	.	.	gene_id CUFF.65778; transcript_id CUFF.65778.1; exon_number 1; FPKM 0.5075801320; frac 1.000000; conf_lo 0.314101; conf_hi 0.682357; cov 3.601870;
chr7	Cufflinks	exon	81473735	81476296	1000	.	.	gene_id CUFF.73928; transcript_id CUFF.73928.1; exon_number 1; FPKM 0.6711010739; frac 1.000000; conf_lo 0.527162; conf_hi 0.811019; cov 5.076636;
chr8	Cufflinks	exon	92109929	92111445	1000	.	.	gene_id CUFF.77896; transcript_id CUFF.77896.1; exon_number 1; FPKM 0.5040495352; frac 1.000000; conf_lo 0.365172; conf_hi 0.651387; cov 3.718635;
chr9	Cufflinks	exon	2671577	2672408	1000	.	.	gene_id CUFF.79289; transcript_id CUFF.79289.1; exon_number 1; FPKM 0.7617101180; frac 1.000000; conf_lo 0.421435; conf_hi 0.967739; cov 5.765556;
chr2	Cufflinks	exon	186838851	186839822	1000	.	.	gene_id CUFF.44539; transcript_id CUFF.44539.1; exon_number 1; FPKM 0.4885824515; frac 1.000000; conf_lo 0.280571; conf_hi 0.668027; cov 3.684412;
chr13	Cufflinks	exon	108897201	108897969	1000	.	.	gene_id CUFF.21917; transcript_id CUFF.21917.1; exon_number 1; FPKM 0.4574178831; frac 1.000000; conf_lo 0.219537; conf_hi 0.607948; cov 3.550452;
chr21	Cufflinks	exon	29688554	29691886	1000	.	.	gene_id CUFF.48310; transcript_id CUFF.48310.1; exon_number 1; FPKM 0.4312482072; frac 1.000000; conf_lo 0.342876; conf_hi 0.518211; cov 3.190801;
chr8	Cufflinks	exon	102195646	102196297	1000	.	.	gene_id CUFF.78217; transcript_id CUFF.78217.1; exon_number 1; FPKM 0.6913578056; frac 1.000000; conf_lo 0.318686; conf_hi 0.936139; cov 4.860086;
chr2	Cufflinks	exon	238217424	238218065	1000	.	.	gene_id CUFF.46118; transcript_id CUFF.46118.1; exon_number 1; FPKM 0.6186612507; frac 1.000000; conf_lo 0.283193; conf_hi 0.768668; cov 4.763902;
chr15	Cufflinks	exon	79639302	79639917	1000	.	.	gene_id CUFF.27762; transcript_id CUFF.27762.1; exon_number 1; FPKM 0.6887446008; frac 1.000000; conf_lo 0.316228; conf_hi 0.843275; cov 5.108300;
chr5	Cufflinks	exon	140705673	140706617	1000	.	.	gene_id CUFF.64883; transcript_id CUFF.64883.1; exon_number 1; FPKM 0.4713992138; frac 1.000000; conf_lo 0.261103; conf_hi 0.645886; cov 3.495492;
chrX	Cufflinks	exon	45699593	45700894	1000	.	.	gene_id CUFF.84124; transcript_id CUFF.84124.1; exon_number 1; FPKM 0.5898555975; frac 1.000000; conf_lo 0.388995; conf_hi 0.748067; cov 4.274106;
chr6	Cufflinks	exon	81064999	81065794	1000	.	.	gene_id CUFF.68505; transcript_id CUFF.68505.1; exon_number 1; FPKM 0.7641456421; frac 1.000000; conf_lo 0.407866; conf_hi 0.929933; cov 5.682438;
chr11	Cufflinks	exon	46259111	46259532	1000	.	.	gene_id CUFF.12989; transcript_id CUFF.12989.1; exon_number 1; FPKM 1.2349796860; frac 1.000000; conf_lo 0.430830; conf_hi 1.169395; cov 8.404820;
chr9	Cufflinks	exon	99547822	99548645	1000	.	.	gene_id CUFF.81450; transcript_id CUFF.81450.1; exon_number 1; FPKM 0.4691518852; frac 1.000000; conf_lo 0.236404; conf_hi 0.661930; cov 3.472836;
chr5	Cufflinks	exon	164002179	164002889	1000	.	.	gene_id CUFF.65488; transcript_id CUFF.65488.1; exon_number 1; FPKM 0.5604025058; frac 1.000000; conf_lo 0.273976; conf_hi 0.730601; cov 4.109333;
chr21	Cufflinks	exon	16227803	16228858	1000	.	.	gene_id CUFF.48211; transcript_id CUFF.48211.1; exon_number 1; FPKM 0.4253788824; frac 1.000000; conf_lo 0.245955; conf_hi 0.577995; cov 3.212391;
chr5	Cufflinks	exon	147734432	147735596	1000	.	.	gene_id CUFF.65110; transcript_id CUFF.65110.1; exon_number 1; FPKM 0.4581157998; frac 1.000000; conf_lo 0.278679; conf_hi 0.613094; cov 3.523497;
chr21	Cufflinks	exon	29607096	29607839	1000	.	.	gene_id CUFF.48297; transcript_id CUFF.48297.1; exon_number 1; FPKM 0.5756770397; frac 1.000000; conf_lo 0.296733; conf_hi 0.802925; cov 4.308788;
chr2	Cufflinks	exon	121523908	121524225	1000	.	.	gene_id CUFF.42356; transcript_id CUFF.42356.1; exon_number 1; FPKM 3.1629906052; frac 1.000000; conf_lo 0.857595; conf_hi 2.041893; cov 23.264279;
chr5	Cufflinks	exon	8601825	8602688	1000	.	.	gene_id CUFF.61344; transcript_id CUFF.61344.1; exon_number 1; FPKM 0.6073784527; frac 1.000000; conf_lo 0.330673; conf_hi 0.826683; cov 4.485414;
chr5	Cufflinks	exon	164019019	164020674	1000	.	.	gene_id CUFF.65502; transcript_id CUFF.65502.1; exon_number 1; FPKM 0.5355913181; frac 1.000000; conf_lo 0.376419; conf_hi 0.690101; cov 3.953767;
chr5	Cufflinks	exon	150154897	150155573	1000	.	.	gene_id CUFF.65293; transcript_id CUFF.65293.1; exon_number 1; FPKM 0.9552562916; frac 1.000000; conf_lo 0.479558; conf_hi 1.093393; cov 7.036347;
chr2	Cufflinks	exon	54300370	54301244	1000	.	.	gene_id CUFF.40622; transcript_id CUFF.40622.1; exon_number 1; FPKM 0.5781900268; frac 1.000000; conf_lo 0.311675; conf_hi 0.742082; cov 4.400317;
chr22	Cufflinks	exon	38681232	38681795	1000	.	.	gene_id CUFF.50230; transcript_id CUFF.50230.1; exon_number 1; FPKM 0.8232515690; frac 1.000000; conf_lo 0.345384; conf_hi 0.967075; cov 6.127088;
chr1	Cufflinks	exon	118389703	118396288	1000	.	.	gene_id CUFF.4263; transcript_id CUFF.4263.1; exon_number 1; FPKM 0.9956219157; frac 1.000000; conf_lo 0.893237; conf_hi 1.094363; cov 7.371697;
chr22	Cufflinks	exon	20411396	20411890	1000	.	.	gene_id CUFF.49533; transcript_id CUFF.49533.1; exon_number 1; FPKM 1.1123505452; frac 1.000000; conf_lo 0.472234; conf_hi 1.206821; cov 8.198064;
chr16	Cufflinks	exon	14407597	14408282	1000	.	.	gene_id CUFF.29106; transcript_id CUFF.29106.1; exon_number 1; FPKM 1.0982413754; frac 1.000000; conf_lo 0.586851; conf_hi 1.268355; cov 7.800912;
chr14	Cufflinks	exon	71899662	71900151	1000	.	.	gene_id CUFF.24480; transcript_id CUFF.24480.1; exon_number 1; FPKM 1.1241135948; frac 1.000000; conf_lo 0.450550; conf_hi 1.219135; cov 8.614508;
chr7	Cufflinks	exon	30577655	30578868	1000	.	.	gene_id CUFF.72400; transcript_id CUFF.72400.1; exon_number 1; FPKM 0.4786925621; frac 1.000000; conf_lo 0.299522; conf_hi 0.631137; cov 3.537682;
chr4	Cufflinks	exon	28514821	28516242	1000	.	.	gene_id CUFF.59698; transcript_id CUFF.59698.1; exon_number 1; FPKM 0.5553949234; frac 1.000000; conf_lo 0.404226; conf_hi 0.712714; cov 4.152852;
chr16	Cufflinks	exon	82171891	82173167	1000	.	.	gene_id CUFF.30656; transcript_id CUFF.30656.1; exon_number 1; FPKM 0.5190639877; frac 1.000000; conf_lo 0.325424; conf_hi 0.691525; cov 4.006265;
chr7	Cufflinks	exon	133809243	133810134	1000	.	.	gene_id CUFF.75377; transcript_id CUFF.75377.1; exon_number 1; FPKM 0.4699679777; frac 1.000000; conf_lo 0.247499; conf_hi 0.669704; cov 3.574039;
chr2	Cufflinks	exon	174762626	174763248	1000	.	.	gene_id CUFF.43699; transcript_id CUFF.43699.1; exon_number 1; FPKM 0.6157408357; frac 1.000000; conf_lo 0.270985; conf_hi 0.750420; cov 4.490119;
chr19	Cufflinks	exon	23281430	23283102	1000	.	.	gene_id CUFF.37375; transcript_id CUFF.37375.1; exon_number 1; FPKM 0.9970461651; frac 1.000000; conf_lo 0.802931; conf_hi 1.182338; cov 7.246155;
chr1	Cufflinks	exon	14410257	14411964	1000	.	.	gene_id CUFF.533; transcript_id CUFF.533.1; exon_number 1; FPKM 0.8359914750; frac 1.000000; conf_lo 0.623471; conf_hi 1.018842; cov 6.278143;
chr11	Cufflinks	exon	6983900	6984557	1000	.	.	gene_id CUFF.12015; transcript_id CUFF.12015.1; exon_number 1; FPKM 0.7675618767; frac 1.000000; conf_lo 0.374988; conf_hi 0.927603; cov 5.807601;
chr11	Cufflinks	exon	33514560	33515911	1000	.	.	gene_id CUFF.12902; transcript_id CUFF.12902.1; exon_number 1; FPKM 0.4513822930; frac 1.000000; conf_lo 0.315968; conf_hi 0.586797; cov 3.231623;
chr6	Cufflinks	exon	160142884	160143391	1000	.	.	gene_id CUFF.71047; transcript_id CUFF.71047.1; exon_number 1; FPKM 1.2274713226; frac 1.000000; conf_lo 0.536841; conf_hi 1.278193; cov 8.868534;
chrX	Cufflinks	exon	57204950	57206020	1000	.	.	gene_id CUFF.84442; transcript_id CUFF.84442.1; exon_number 1; FPKM 0.4031130902; frac 1.000000; conf_lo 0.230385; conf_hi 0.569900; cov 3.027080;
chr4	Cufflinks	exon	19578214	19579526	1000	.	.	gene_id CUFF.57441; transcript_id CUFF.57441.1; exon_number 1; FPKM 1.0512355043; frac 1.000000; conf_lo 0.741800; conf_hi 1.236333; cov 7.792663;
chr8	Cufflinks	exon	132672642	132674348	1000	.	.	gene_id CUFF.78652; transcript_id CUFF.78652.1; exon_number 1; FPKM 0.5519483054; frac 1.000000; conf_lo 0.387996; conf_hi 0.692306; cov 4.018422;
chr2	Cufflinks	exon	188004043	188004788	1000	.	.	gene_id CUFF.44726; transcript_id CUFF.44726.1; exon_number 1; FPKM 0.5244011395; frac 1.000000; conf_lo 0.261121; conf_hi 0.696324; cov 3.821480;
chr19	Cufflinks	exon	50134796	50136074	1000	.	.	gene_id CUFF.38471; transcript_id CUFF.38471.1; exon_number 1; FPKM 0.6764572031; frac 1.000000; conf_lo 0.456911; conf_hi 0.842748; cov 4.617106;
chr16	Cufflinks	exon	50302250	50308160	1000	.	.	gene_id CUFF.29938; transcript_id CUFF.29938.1; exon_number 1; FPKM 0.7232611737; frac 1.000000; conf_lo 0.634932; conf_hi 0.810691; cov 5.086504;
chr6	Cufflinks	exon	94661005	94661696	1000	.	.	gene_id CUFF.69306; transcript_id CUFF.69306.1; exon_number 1; FPKM 0.5820963122; frac 1.000000; conf_lo 0.281498; conf_hi 0.750661; cov 4.468078;
chr20	Cufflinks	exon	43713763	43714864	1000	.	.	gene_id CUFF.47449; transcript_id CUFF.47449.1; exon_number 1; FPKM 0.4036569677; frac 1.000000; conf_lo 0.235689; conf_hi 0.553868; cov 2.886275;
chr6	Cufflinks	exon	56743185	56744551	1000	.	.	gene_id CUFF.70528; transcript_id CUFF.70528.1; exon_number 1; FPKM 0.4462298239; frac 1.000000; conf_lo 0.284999; conf_hi 0.588997; cov 3.286405;
chr5	Cufflinks	exon	115708553	115709632	1000	.	.	gene_id CUFF.63965; transcript_id CUFF.63965.1; exon_number 1; FPKM 0.5910885688; frac 1.000000; conf_lo 0.360734; conf_hi 0.781591; cov 4.330831;
chrX	Cufflinks	exon	135932418	135933338	1000	.	.	gene_id CUFF.85488; transcript_id CUFF.85488.1; exon_number 1; FPKM 0.5953646812; frac 1.000000; conf_lo 0.338409; conf_hi 0.775520; cov 4.442808;
chr4	Cufflinks	exon	19660432	19664330	1000	.	.	gene_id CUFF.57473; transcript_id CUFF.57473.1; exon_number 1; FPKM 0.6637532942; frac 1.000000; conf_lo 0.552898; conf_hi 0.772725; cov 5.027023;
chr1	Cufflinks	exon	178521373	178524620	1000	.	.	gene_id CUFF.5622; transcript_id CUFF.5622.1; exon_number 1; FPKM 0.4897077841; frac 1.000000; conf_lo 0.387834; conf_hi 0.587748; cov 3.570227;
chr2	Cufflinks	exon	181416051	181416673	1000	.	.	gene_id CUFF.44260; transcript_id CUFF.44260.1; exon_number 1; FPKM 0.7081019610; frac 1.000000; conf_lo 0.312675; conf_hi 0.875490; cov 5.286677;
chr15	Cufflinks	exon	62768455	62769116	1000	.	.	gene_id CUFF.27120; transcript_id CUFF.27120.1; exon_number 1; FPKM 0.7608992314; frac 1.000000; conf_lo 0.372723; conf_hi 0.921998; cov 5.585755;
chrX	Cufflinks	exon	45647911	45649616	1000	.	.	gene_id CUFF.84100; transcript_id CUFF.84100.1; exon_number 1; FPKM 0.8543624103; frac 1.000000; conf_lo 0.631814; conf_hi 1.050486; cov 6.192787;
chr15	Cufflinks	exon	67164704	67165968	1000	.	.	gene_id CUFF.27225; transcript_id CUFF.27225.1; exon_number 1; FPKM 0.5127116892; frac 1.000000; conf_lo 0.318245; conf_hi 0.677553; cov 3.923614;
chrX	Cufflinks	exon	143384475	143385916	1000	.	.	gene_id CUFF.85874; transcript_id CUFF.85874.1; exon_number 1; FPKM 0.4605064157; frac 1.000000; conf_lo 0.297193; conf_hi 0.621404; cov 3.386484;
chr21	Cufflinks	exon	30759612	30760653	1000	.	.	gene_id CUFF.48545; transcript_id CUFF.48545.1; exon_number 1; FPKM 0.4015715392; frac 1.000000; conf_lo 0.224334; conf_hi 0.548372; cov 2.924543;
chr2	Cufflinks	exon	184056114	184056815	1000	.	.	gene_id CUFF.44487; transcript_id CUFF.44487.1; exon_number 1; FPKM 0.7347005054; frac 1.000000; conf_lo 0.369984; conf_hi 0.980458; cov 4.900517;
chr5	Cufflinks	exon	114900902	114901697	1000	.	.	gene_id CUFF.63915; transcript_id CUFF.63915.1; exon_number 1; FPKM 0.7641456421; frac 1.000000; conf_lo 0.407866; conf_hi 0.929933; cov 5.517681;
chr5	Cufflinks	exon	34902168	34903309	1000	.	.	gene_id CUFF.61903; transcript_id CUFF.61903.1; exon_number 1; FPKM 0.5245288702; frac 1.000000; conf_lo 0.318407; conf_hi 0.716415; cov 3.967836;
chr1	Cufflinks	exon	56945186	56947094	1000	.	.	gene_id CUFF.2472; transcript_id CUFF.2472.1; exon_number 1; FPKM 0.4030186077; frac 1.000000; conf_lo 0.278913; conf_hi 0.517009; cov 3.049510;
chr11	Cufflinks	exon	17365161	17366004	1000	.	.	gene_id CUFF.12347; transcript_id CUFF.12347.1; exon_number 1; FPKM 0.4444538697; frac 1.000000; conf_lo 0.230802; conf_hi 0.615471; cov 3.448892;
chr11	Cufflinks	exon	82964651	82965446	1000	.	.	gene_id CUFF.14257; transcript_id CUFF.14257.1; exon_number 1; FPKM 0.7641456421; frac 1.000000; conf_lo 0.407866; conf_hi 0.929933; cov 5.677395;
chr5	Cufflinks	exon	141680838	141683084	1000	.	.	gene_id CUFF.64963; transcript_id CUFF.64963.1; exon_number 1; FPKM 0.4697377006; frac 1.000000; conf_lo 0.346767; conf_hi 0.589505; cov 3.461212;
chr16	Cufflinks	exon	71749944	71750666	1000	.	.	gene_id CUFF.30404; transcript_id CUFF.30404.1; exon_number 1; FPKM 0.7217244823; frac 1.000000; conf_lo 0.377199; conf_hi 0.898094; cov 5.469370;
chr1	Cufflinks	exon	33893838	33894492	1000	.	.	gene_id CUFF.2064; transcript_id CUFF.2064.1; exon_number 1; FPKM 2.9474630231; frac 1.000000; conf_lo 1.724916; conf_hi 2.874861; cov 22.233725;
chr15	Cufflinks	exon	62758452	62758989	1000	.	.	gene_id CUFF.27114; transcript_id CUFF.27114.1; exon_number 1; FPKM 0.8482448133; frac 1.000000; conf_lo 0.362075; conf_hi 0.965534; cov 6.264565;
chr11	Cufflinks	exon	95707125	95708998	1000	.	.	gene_id CUFF.14500; transcript_id CUFF.14500.1; exon_number 1; FPKM 0.7763224364; frac 1.000000; conf_lo 0.582103; conf_hi 0.956312; cov 5.915179;
chr1	Cufflinks	exon	14363487	14364611	1000	.	.	gene_id CUFF.512; transcript_id CUFF.512.1; exon_number 1; FPKM 0.4076646189; frac 1.000000; conf_lo 0.242414; conf_hi 0.565632; cov 2.984363;
chr12	Cufflinks	exon	112076259	112077536	1000	.	.	gene_id CUFF.19054; transcript_id CUFF.19054.1; exon_number 1; FPKM 0.4100415429; frac 1.000000; conf_lo 0.254038; conf_hi 0.558884; cov 3.093382;
chr6	Cufflinks	exon	142198333	142201558	1000	.	.	gene_id CUFF.70590; transcript_id CUFF.70590.1; exon_number 1; FPKM 0.5466802104; frac 1.000000; conf_lo 0.438785; conf_hi 0.652140; cov 4.066233;
chr6	Cufflinks	exon	83909052	83909873	1000	.	.	gene_id CUFF.68612; transcript_id CUFF.68612.1; exon_number 1; FPKM 0.4811224757; frac 1.000000; conf_lo 0.236979; conf_hi 0.663541; cov 3.598495;
chr1	Cufflinks	exon	205791943	205792953	1000	.	.	gene_id CUFF.6373; transcript_id CUFF.6373.1; exon_number 1; FPKM 0.5933431509; frac 1.000000; conf_lo 0.346819; conf_hi 0.796399; cov 4.299747;
chr20	Cufflinks	exon	1869429	1870325	1000	.	.	gene_id CUFF.46404; transcript_id CUFF.46404.1; exon_number 1; FPKM 0.4105999689; frac 1.000000; conf_lo 0.217165; conf_hi 0.579105; cov 3.121519;
chr19	Cufflinks	exon	37958504	37959188	1000	.	.	gene_id CUFF.37767; transcript_id CUFF.37767.1; exon_number 1; FPKM 0.5457820449; frac 1.000000; conf_lo 0.246458; conf_hi 0.720416; cov 3.966555;
chr2	Cufflinks	exon	213813294	213814149	1000	.	.	gene_id CUFF.45595; transcript_id CUFF.45595.1; exon_number 1; FPKM 0.6544633561; frac 1.000000; conf_lo 0.364106; conf_hi 0.834409; cov 4.958652;
chr7	Cufflinks	exon	15643625	15644717	1000	.	.	gene_id CUFF.71877; transcript_id CUFF.71877.1; exon_number 1; FPKM 0.7426521356; frac 1.000000; conf_lo 0.475259; conf_hi 0.926754; cov 5.387888;
chr10	Cufflinks	exon	49566310	49566752	1000	.	.	gene_id CUFF.9077; transcript_id CUFF.9077.1; exon_number 1; FPKM 1.2351921089; frac 1.000000; conf_lo 0.439721; conf_hi 1.231220; cov 9.197110;
chr1	Cufflinks	exon	168230861	168232086	1000	.	.	gene_id CUFF.5604; transcript_id CUFF.5604.1; exon_number 1; FPKM 0.5068792986; frac 1.000000; conf_lo 0.317776; conf_hi 0.688514; cov 3.747017;
chrX	Cufflinks	exon	115078454	115085457	1000	.	.	gene_id CUFF.85231; transcript_id CUFF.85231.1; exon_number 1; FPKM 1.3066969035; frac 1.000000; conf_lo 1.190362; conf_hi 1.420276; cov 9.569633;
chr11	Cufflinks	exon	88108049	88109087	1000	.	.	gene_id CUFF.14399; transcript_id CUFF.14399.1; exon_number 1; FPKM 0.9646273026; frac 0.279070; conf_lo 0.624949; conf_hi 1.149906; cov 7.125511;
chr7	Cufflinks	exon	22945322	22946389	1000	.	.	gene_id CUFF.72188; transcript_id CUFF.72188.1; exon_number 1; FPKM 0.5543261103; frac 1.000000; conf_lo 0.328309; conf_hi 0.753894; cov 4.106989;
chr6	Cufflinks	exon	81132439	81134522	1000	.	.	gene_id CUFF.68528; transcript_id CUFF.68528.1; exon_number 1; FPKM 0.6276590532; frac 1.000000; conf_lo 0.473594; conf_hi 0.772706; cov 4.735993;
chr1	Cufflinks	exon	238635675	238636573	1000	.	.	gene_id CUFF.7353; transcript_id CUFF.7353.1; exon_number 1; FPKM 0.4466434396; frac 1.000000; conf_lo 0.231127; conf_hi 0.577817; cov 3.446472;
chr8	Cufflinks	exon	73004673	73006783	1000	.	.	gene_id CUFF.77538; transcript_id CUFF.77538.1; exon_number 1; FPKM 0.5303875945; frac 1.000000; conf_lo 0.393715; conf_hi 0.664394; cov 4.042276;
chr2	Cufflinks	exon	213799506	213800274	1000	.	.	gene_id CUFF.45572; transcript_id CUFF.45572.1; exon_number 1; FPKM 0.5717723539; frac 1.000000; conf_lo 0.287086; conf_hi 0.776822; cov 4.242578;
chr1	Cufflinks	exon	91371807	91377200	1000	.	.	gene_id CUFF.3429; transcript_id CUFF.3429.1; exon_number 1; FPKM 0.6577229048; frac 1.000000; conf_lo 0.568187; conf_hi 0.746347; cov 4.901388;
chr4	Cufflinks	exon	13213388	13214694	1000	.	.	gene_id CUFF.57207; transcript_id CUFF.57207.1; exon_number 1; FPKM 0.4110319745; frac 1.000000; conf_lo 0.248402; conf_hi 0.566356; cov 3.153330;
chr19	Cufflinks	exon	30519085	30519797	1000	.	.	gene_id CUFF.37430; transcript_id CUFF.37430.1; exon_number 1; FPKM 0.7358257562; frac 1.000000; conf_lo 0.382490; conf_hi 0.910690; cov 5.630940;
chrX	Cufflinks	exon	143637156	143640575	1000	.	.	gene_id CUFF.85967; transcript_id CUFF.85967.1; exon_number 1; FPKM 0.7504244770; frac 1.000000; conf_lo 0.618944; conf_hi 0.877154; cov 5.671963;
chr8	Cufflinks	exon	37330512	37330728	1000	-	.	gene_id CUFF.76958; transcript_id CUFF.76958.4; exon_number 1; FPKM 5.6817046741; frac 0.312750; conf_lo 4.901181; conf_hi 6.475138; cov 40.883712;
chr8	Cufflinks	exon	37333360	37333530	1000	-	.	gene_id CUFF.76958; transcript_id CUFF.76958.4; exon_number 2; FPKM 5.6817046741; frac 0.312750; conf_lo 4.901181; conf_hi 6.475138; cov 40.883712;
chr8	Cufflinks	exon	37350956	37351420	1000	-	.	gene_id CUFF.76958; transcript_id CUFF.76958.4; exon_number 3; FPKM 5.6817046741; frac 0.312750; conf_lo 4.901181; conf_hi 6.475138; cov 40.883712;
chr11	Cufflinks	exon	26252347	26255465	871	.	.	gene_id CUFF.12639; transcript_id CUFF.12639.3; exon_number 1; FPKM 0.7073860715; frac 0.264615; conf_lo 0.591949; conf_hi 0.823387; cov 5.246818;
chr7	Cufflinks	exon	129845368	129846171	1000	.	.	gene_id CUFF.75254; transcript_id CUFF.75254.1; exon_number 1; FPKM 0.6247466797; frac 1.000000; conf_lo 0.339198; conf_hi 0.807614; cov 4.688005;
chr20	Cufflinks	exon	39758838	39759293	1000	.	.	gene_id CUFF.47393; transcript_id CUFF.47393.1; exon_number 1; FPKM 1.0192833356; frac 1.000000; conf_lo 0.370227; conf_hi 1.025245; cov 7.907695;
chr7	Cufflinks	exon	105573413	105574592	1000	.	.	gene_id CUFF.74623; transcript_id CUFF.74623.1; exon_number 1; FPKM 0.3847577857; frac 1.000000; conf_lo 0.231115; conf_hi 0.528262; cov 2.936203;
chr3	Cufflinks	exon	155675472	155675994	1000	.	.	gene_id CUFF.55296; transcript_id CUFF.55296.1; exon_number 1; FPKM 0.8877820274; frac 1.000000; conf_lo 0.372460; conf_hi 0.993227; cov 6.537916;
chrY	Cufflinks	exon	13325042	13325594	1000	.	.	gene_id CUFF.85991; transcript_id CUFF.85991.1; exon_number 1; FPKM 1.5775238662; frac 0.119257; conf_lo 0.774959; conf_hi 1.643853; cov 11.465235;
chr19	Cufflinks	exon	56809794	56811273	1000	.	.	gene_id CUFF.38730; transcript_id CUFF.38730.1; exon_number 1; FPKM 0.3892348341; frac 1.000000; conf_lo 0.254464; conf_hi 0.517703; cov 2.476744;
chr12	Cufflinks	exon	3905240	3905940	1000	.	.	gene_id CUFF.15441; transcript_id CUFF.15441.1; exon_number 1; FPKM 0.5196497294; frac 1.000000; conf_lo 0.240833; conf_hi 0.666921; cov 3.813410;
chr1	Cufflinks	exon	14655245	14656527	1000	.	.	gene_id CUFF.606; transcript_id CUFF.606.1; exon_number 1; FPKM 0.6122195813; frac 1.000000; conf_lo 0.404877; conf_hi 0.789511; cov 4.577492;
chr6	Cufflinks	exon	142310995	142312303	1000	.	.	gene_id CUFF.70700; transcript_id CUFF.70700.1; exon_number 1; FPKM 0.5275156059; frac 1.000000; conf_lo 0.375122; conf_hi 0.679909; cov 4.050315;
chr6	Cufflinks	exon	142162412	142163777	1000	.	.	gene_id CUFF.70563; transcript_id CUFF.70563.1; exon_number 1; FPKM 0.8138716991; frac 1.000000; conf_lo 0.560908; conf_hi 0.998226; cov 6.052463;
chr21	Cufflinks	exon	44500502	44501870	1000	.	.	gene_id CUFF.48766; transcript_id CUFF.48766.1; exon_number 1; FPKM 0.6394164971; frac 1.000000; conf_lo 0.426873; conf_hi 0.815803; cov 4.596042;
chr3	Cufflinks	exon	197332815	197334121	1000	.	.	gene_id CUFF.56647; transcript_id CUFF.56647.1; exon_number 1; FPKM 0.8220639490; frac 1.000000; conf_lo 0.566356; conf_hi 1.043287; cov 6.132128;
chr2	Cufflinks	exon	139214423	139216356	1000	.	.	gene_id CUFF.42716; transcript_id CUFF.42716.1; exon_number 1; FPKM 0.3897096839; frac 1.000000; conf_lo 0.275307; conf_hi 0.503611; cov 2.947804;
chr17	Cufflinks	exon	29934807	29935472	1000	.	.	gene_id CUFF.32374; transcript_id CUFF.32374.1; exon_number 1; FPKM 0.8521375321; frac 1.000000; conf_lo 0.428981; conf_hi 1.072454; cov 6.074910;
chr16	Cufflinks	exon	85403381	85406941	1000	.	.	gene_id CUFF.31532; transcript_id CUFF.31532.1; exon_number 1; FPKM 0.7781984891; frac 1.000000; conf_lo 0.649140; conf_hi 0.904419; cov 5.484523;
chr12	Cufflinks	exon	116722461	116722752	1000	.	.	gene_id CUFF.19172; transcript_id CUFF.19172.1; exon_number 1; FPKM 21.7580653841; frac 1.000000; conf_lo 6.181901; conf_hi 9.028243; cov 162.937036;
chr8	Cufflinks	exon	101925575	101928570	1000	.	.	gene_id CUFF.78191; transcript_id CUFF.78191.1; exon_number 1; FPKM 0.8064095383; frac 1.000000; conf_lo 0.658858; conf_hi 0.949276; cov 5.888856;
chr7	Cufflinks	exon	22904035	22904518	1000	.	.	gene_id CUFF.72175; transcript_id CUFF.72175.1; exon_number 1; FPKM 1.5153098056; frac 1.000000; conf_lo 0.643956; conf_hi 1.475732; cov 11.275919;
chr2	Cufflinks	exon	38044137	38044413	1000	.	.	gene_id CUFF.39921; transcript_id CUFF.39921.1; exon_number 1; FPKM 4.7923308929; frac 1.000000; conf_lo 1.031414; conf_hi 2.578535; cov 29.745715;
chrX	Cufflinks	exon	143561984	143565696	1000	.	.	gene_id CUFF.85929; transcript_id CUFF.85929.1; exon_number 1; FPKM 0.6598952274; frac 1.000000; conf_lo 0.545619; conf_hi 0.772961; cov 4.982613;
chr16	Cufflinks	exon	72458155	72459251	1000	.	.	gene_id CUFF.30443; transcript_id CUFF.30443.1; exon_number 1; FPKM 0.3914131976; frac 1.000000; conf_lo 0.224925; conf_hi 0.556393; cov 2.921362;
chr19	Cufflinks	exon	3954640	3956044	1000	.	.	gene_id CUFF.36255; transcript_id CUFF.36255.1; exon_number 1; FPKM 0.4754901905; frac 1.000000; conf_lo 0.314263; conf_hi 0.628525; cov 3.392117;
chr12	Cufflinks	exon	102136155	102136952	1000	.	.	gene_id CUFF.18641; transcript_id CUFF.18641.1; exon_number 1; FPKM 0.8051040341; frac 1.000000; conf_lo 0.439391; conf_hi 1.008971; cov 5.668422;
chr7	Cufflinks	exon	7217559	7217953	1000	.	.	gene_id CUFF.71858; transcript_id CUFF.71858.1; exon_number 1; FPKM 3.0136441338; frac 1.000000; conf_lo 1.117820; conf_hi 2.301394; cov 22.757435;
chr18	Cufflinks	exon	67651740	67652843	1000	.	.	gene_id CUFF.35840; transcript_id CUFF.35840.1; exon_number 1; FPKM 0.5609909721; frac 1.000000; conf_lo 0.341129; conf_hi 0.741074; cov 4.069493;
chr3	Cufflinks	exon	10034718	10036486	1000	.	.	gene_id CUFF.50975; transcript_id CUFF.50975.1; exon_number 1; FPKM 0.6709347005; frac 1.000000; conf_lo 0.491855; conf_hi 0.836888; cov 5.024189;
chr2	Cufflinks	exon	175928603	175929978	1000	.	.	gene_id CUFF.43744; transcript_id CUFF.43744.1; exon_number 1; FPKM 0.6190255659; frac 1.000000; conf_lo 0.415264; conf_hi 0.802215; cov 4.779476;
chr7	Cufflinks	exon	77298203	77303514	1000	.	.	gene_id CUFF.73630; transcript_id CUFF.73630.1; exon_number 1; FPKM 0.5835161076; frac 1.000000; conf_lo 0.498726; conf_hi 0.667413; cov 4.216868;
chr14	Cufflinks	exon	39851873	39852745	1000	.	.	gene_id CUFF.22980; transcript_id CUFF.22980.1; exon_number 1; FPKM 0.3866075361; frac 1.000000; conf_lo 0.193383; conf_hi 0.535523; cov 2.840067;
chr7	Cufflinks	exon	105555588	105558397	1000	.	.	gene_id CUFF.74615; transcript_id CUFF.74615.1; exon_number 1; FPKM 0.5674813968; frac 1.000000; conf_lo 0.448286; conf_hi 0.679362; cov 4.221457;
chr9	Cufflinks	exon	114704515	114705197	1000	.	.	gene_id CUFF.82036; transcript_id CUFF.82036.1; exon_number 1; FPKM 0.8908019106; frac 1.000000; conf_lo 0.475345; conf_hi 1.102802; cov 6.514487;
chr2	Cufflinks	exon	176780467	176784960	1000	.	.	gene_id CUFF.43758; transcript_id CUFF.43758.1; exon_number 1; FPKM 0.5505785425; frac 1.000000; conf_lo 0.459467; conf_hi 0.641520; cov 4.133418;
chr20	Cufflinks	exon	457872	458493	1000	.	.	gene_id CUFF.46376; transcript_id CUFF.46376.1; exon_number 1; FPKM 0.8177953605; frac 1.000000; conf_lo 0.375813; conf_hi 0.939533; cov 5.630255;
chr9	Cufflinks	exon	21325495	21326027	1000	.	.	gene_id CUFF.80323; transcript_id CUFF.80323.1; exon_number 1; FPKM 0.8610267035; frac 1.000000; conf_lo 0.365472; conf_hi 0.974592; cov 6.163071;
chr2	Cufflinks	exon	203737541	203738856	1000	.	.	gene_id CUFF.45202; transcript_id CUFF.45202.1; exon_number 1; FPKM 0.4659584884; frac 1.000000; conf_lo 0.296043; conf_hi 0.611823; cov 3.553056;
chr2	Cufflinks	exon	187933403	187934334	1000	.	.	gene_id CUFF.44707; transcript_id CUFF.44707.1; exon_number 1; FPKM 0.7463316489; frac 1.000000; conf_lo 0.445886; conf_hi 1.017178; cov 5.502076;
chr19	Cufflinks	exon	58428771	58429873	1000	.	.	gene_id CUFF.40144; transcript_id CUFF.40144.1; exon_number 1; FPKM 0.4504904605; frac 1.000000; conf_lo 0.302407; conf_hi 0.604814; cov 3.207273;
chr9	Cufflinks	exon	91509489	91510186	1000	.	.	gene_id CUFF.81221; transcript_id CUFF.81221.1; exon_number 1; FPKM 1.3592478004; frac 1.000000; conf_lo 0.762814; conf_hi 1.507022; cov 10.498876;
chr2	Cufflinks	exon	201977476	201978349	1000	.	.	gene_id CUFF.45088; transcript_id CUFF.45088.1; exon_number 1; FPKM 0.4053345704; frac 1.000000; conf_lo 0.208021; conf_hi 0.564628; cov 2.620334;
chr19	Cufflinks	exon	31851224	31852839	1000	.	.	gene_id CUFF.37453; transcript_id CUFF.37453.1; exon_number 1; FPKM 0.5022691230; frac 0.720000; conf_lo 0.345555; conf_hi 0.650929; cov 3.684948;
chr5	Cufflinks	exon	60582092	60584020	1000	.	.	gene_id CUFF.62559; transcript_id CUFF.62559.1; exon_number 1; FPKM 0.8117392917; frac 1.000000; conf_lo 0.612631; conf_hi 0.982903; cov 6.010481;
chr6	Cufflinks	exon	160058233	160058953	1000	.	.	gene_id CUFF.71003; transcript_id CUFF.71003.1; exon_number 1; FPKM 0.9243637698; frac 1.000000; conf_lo 0.486316; conf_hi 1.116726; cov 6.679298;
chr2	Cufflinks	exon	186953543	186954948	1000	.	.	gene_id CUFF.44563; transcript_id CUFF.44563.1; exon_number 1; FPKM 0.5712754306; frac 1.000000; conf_lo 0.378694; conf_hi 0.748152; cov 4.291115;
chr2	Cufflinks	exon	217388382	217389012	1000	.	.	gene_id CUFF.45716; transcript_id CUFF.45716.1; exon_number 1; FPKM 0.7251363168; frac 1.000000; conf_lo 0.329292; conf_hi 0.967294; cov 5.148726;
chr22	Cufflinks	exon	20200039	20201271	1000	.	.	gene_id CUFF.49335; transcript_id CUFF.49335.1; exon_number 1; FPKM 0.6670587257; frac 1.000000; conf_lo 0.431828; conf_hi 0.853124; cov 4.312788;
chrY	Cufflinks	exon	13331629	13332296	1000	.	.	gene_id CUFF.86004; transcript_id CUFF.86004.1; exon_number 1; FPKM 1.7943406739; frac 1.000000; conf_lo 0.991480; conf_hi 1.827433; cov 12.917200;
chr1	Cufflinks	exon	91355944	91356808	1000	.	.	gene_id CUFF.3417; transcript_id CUFF.3417.1; exon_number 1; FPKM 0.5673367957; frac 1.000000; conf_lo 0.315278; conf_hi 0.750661; cov 4.338558;
chr9	Cufflinks	exon	12880565	12881390	1000	.	.	gene_id CUFF.79784; transcript_id CUFF.79784.1; exon_number 1; FPKM 0.4572579293; frac 1.000000; conf_lo 0.235831; conf_hi 0.628883; cov 3.372198;
chr2	Cufflinks	exon	122743666	122744409	1000	.	.	gene_id CUFF.42214; transcript_id CUFF.42214.1; exon_number 1; FPKM 0.6220302558; frac 1.000000; conf_lo 0.314188; conf_hi 0.768015; cov 4.557721;
chr9	Cufflinks	exon	37361421	37362030	1000	.	.	gene_id CUFF.80609; transcript_id CUFF.80609.1; exon_number 1; FPKM 0.6988530036; frac 1.000000; conf_lo 0.319339; conf_hi 0.851570; cov 4.395630;
chr9	Cufflinks	exon	115136448	115139888	1000	.	.	gene_id CUFF.82053; transcript_id CUFF.82053.1; exon_number 1; FPKM 0.6179599568; frac 1.000000; conf_lo 0.509494; conf_hi 0.724614; cov 4.441678;
chr4	Cufflinks	exon	38959785	38960070	1000	.	.	gene_id CUFF.57883; transcript_id CUFF.57883.1; exon_number 1; FPKM 2.8768724685; frac 1.000000; conf_lo 0.590293; conf_hi 1.634657; cov 21.887063;
chr2	Cufflinks	exon	181720450	181721809	1000	.	.	gene_id CUFF.44397; transcript_id CUFF.44397.1; exon_number 1; FPKM 0.5211093745; frac 1.000000; conf_lo 0.334210; conf_hi 0.697066; cov 3.936734;
chr2	Cufflinks	exon	237985770	237986643	1000	.	.	gene_id CUFF.46102; transcript_id CUFF.46102.1; exon_number 1; FPKM 0.3860329242; frac 1.000000; conf_lo 0.193162; conf_hi 0.534911; cov 2.945832;
chr4	Cufflinks	exon	120227211	120228263	1000	.	.	gene_id CUFF.59659; transcript_id CUFF.59659.1; exon_number 1; FPKM 0.8080172173; frac 1.000000; conf_lo 0.505645; conf_hi 0.998957; cov 6.115177;
chr6	Cufflinks	exon	109490358	109492726	1000	.	.	gene_id CUFF.69359; transcript_id CUFF.69359.1; exon_number 1; FPKM 0.8147169444; frac 1.000000; conf_lo 0.641373; conf_hi 0.959319; cov 6.078932;
chr4	Cufflinks	exon	19686245	19687430	1000	.	.	gene_id CUFF.57480; transcript_id CUFF.57480.1; exon_number 1; FPKM 0.4615337075; frac 1.000000; conf_lo 0.273744; conf_hi 0.624137; cov 3.497103;
chr3	Cufflinks	exon	174348647	174349344	1000	.	.	gene_id CUFF.56180; transcript_id CUFF.56180.1; exon_number 1; FPKM 1.1239933734; frac 1.000000; conf_lo 0.595367; conf_hi 1.451207; cov 8.528324;
chr3	Cufflinks	exon	174181639	174182065	1000	.	.	gene_id CUFF.56056; transcript_id CUFF.56056.1; exon_number 1; FPKM 1.3226813849; frac 1.000000; conf_lo 0.456198; conf_hi 1.277355; cov 9.764408;
chr14	Cufflinks	exon	61567184	61568241	1000	.	.	gene_id CUFF.23611; transcript_id CUFF.23611.1; exon_number 1; FPKM 0.4850125165; frac 1.000000; conf_lo 0.282314; conf_hi 0.662824; cov 3.565530;
chr2	Cufflinks	exon	139125826	139126739	1000	.	.	gene_id CUFF.42691; transcript_id CUFF.42691.1; exon_number 1; FPKM 0.6376483405; frac 1.000000; conf_lo 0.355209; conf_hi 0.809876; cov 4.637949;
chr3	Cufflinks	exon	99967796	99968479	1000	.	.	gene_id CUFF.53727; transcript_id CUFF.53727.1; exon_number 1; FPKM 0.9414066955; frac 1.000000; conf_lo 0.474651; conf_hi 1.082203; cov 7.147664;
chr2	Cufflinks	exon	64930267	64930654	1000	.	.	gene_id CUFF.40912; transcript_id CUFF.40912.1; exon_number 1; FPKM 1.4586621895; frac 1.000000; conf_lo 0.468583; conf_hi 1.271868; cov 11.194755;
chr10	Cufflinks	exon	74056622	74057151	1000	.	.	gene_id CUFF.9694; transcript_id CUFF.9694.1; exon_number 1; FPKM 1.3033236389; frac 1.000000; conf_lo 0.588065; conf_hi 1.347649; cov 9.211864;
chr1	Cufflinks	exon	91353405	91354719	1000	.	.	gene_id CUFF.3416; transcript_id CUFF.3416.1; exon_number 1; FPKM 0.4203868952; frac 1.000000; conf_lo 0.266642; conf_hi 0.572786; cov 2.855667;
chr1	Cufflinks	exon	155277429	155278359	1000	.	.	gene_id CUFF.4949; transcript_id CUFF.4949.1; exon_number 1; FPKM 15.8771352046; frac 1.000000; conf_lo 11.786832; conf_hi 14.451075; cov 109.648546;
chr15	Cufflinks	exon	25250879	25260826	1000	.	.	gene_id CUFF.25643; transcript_id CUFF.25643.1; exon_number 1; FPKM 0.7717797714; frac 1.000000; conf_lo 0.703628; conf_hi 0.840698; cov 5.810172;
chr10	Cufflinks	exon	110131349	110132702	1000	.	.	gene_id CUFF.11087; transcript_id CUFF.11087.1; exon_number 1; FPKM 0.5769547222; frac 1.000000; conf_lo 0.383647; conf_hi 0.748111; cov 4.214743;
chr20	Cufflinks	exon	2630468	2632202	1000	.	.	gene_id CUFF.46440; transcript_id CUFF.46440.1; exon_number 1; FPKM 0.5249389021; frac 1.000000; conf_lo 0.366764; conf_hi 0.681133; cov 3.681669;
chr19	Cufflinks	exon	22551424	22551778	1000	.	.	gene_id CUFF.37380; transcript_id CUFF.37380.1; exon_number 1; FPKM 18.2291186129; frac 1.000000; conf_lo 7.023651; conf_hi 10.023336; cov 123.004468;
chr4	Cufflinks	exon	177835423	177835897	1000	.	.	gene_id CUFF.61033; transcript_id CUFF.61033.1; exon_number 1; FPKM 1.0434109114; frac 1.000000; conf_lo 0.410098; conf_hi 1.093595; cov 8.001750;
chr2	Cufflinks	exon	18965964	18967541	1000	.	.	gene_id CUFF.39708; transcript_id CUFF.39708.1; exon_number 1; FPKM 0.4527471189; frac 1.000000; conf_lo 0.320696; conf_hi 0.575366; cov 3.449991;
chr6	Cufflinks	exon	109677128	109681346	1000	.	.	gene_id CUFF.69392; transcript_id CUFF.69392.1; exon_number 1; FPKM 0.4977609826; frac 1.000000; conf_lo 0.416956; conf_hi 0.581799; cov 3.751044;
chr4	Cufflinks	exon	138205978	138211484	1000	.	.	gene_id CUFF.60061; transcript_id CUFF.60061.1; exon_number 1; FPKM 0.4409151401; frac 1.000000; conf_lo 0.372591; conf_hi 0.507006; cov 3.336859;
chr2	Cufflinks	exon	9712974	9714251	1000	.	.	gene_id CUFF.39054; transcript_id CUFF.39054.1; exon_number 1; FPKM 0.4550824624; frac 1.000000; conf_lo 0.274361; conf_hi 0.630015; cov 2.932757;
chr6	Cufflinks	exon	106628250	106629277	1000	.	.	gene_id CUFF.69235; transcript_id CUFF.69235.1; exon_number 1; FPKM 0.4554908721; frac 1.000000; conf_lo 0.265287; conf_hi 0.631636; cov 3.426401;
chr4	Cufflinks	exon	140351383	140352491	1000	.	.	gene_id CUFF.60093; transcript_id CUFF.60093.1; exon_number 1; FPKM 0.7009527716; frac 1.000000; conf_lo 0.444982; conf_hi 0.854833; cov 5.188281;
chr6	Cufflinks	exon	38611698	38612360	1000	.	.	gene_id CUFF.67730; transcript_id CUFF.67730.1; exon_number 1; FPKM 0.5905290253; frac 1.000000; conf_lo 0.274223; conf_hi 0.744321; cov 4.066563;
chr1	Cufflinks	exon	33867738	33868196	1000	.	.	gene_id CUFF.2017; transcript_id CUFF.2017.1; exon_number 1; FPKM 3.2741237860; frac 1.000000; conf_lo 1.471231; conf_hi 2.659532; cov 24.160727;
chr2	Cufflinks	exon	20291706	20292498	1000	.	.	gene_id CUFF.39224; transcript_id CUFF.39224.1; exon_number 1; FPKM 0.7680192117; frac 1.000000; conf_lo 0.409409; conf_hi 0.933451; cov 5.332747;
chr16	Cufflinks	exon	3174096	3176466	1000	.	.	gene_id CUFF.28766; transcript_id CUFF.28766.1; exon_number 1; FPKM 0.4009979506; frac 1.000000; conf_lo 0.295769; conf_hi 0.503902; cov 2.670274;
chr12	Cufflinks	exon	77969117	77970484	1000	.	.	gene_id CUFF.18076; transcript_id CUFF.18076.1; exon_number 1; FPKM 0.5453610511; frac 1.000000; conf_lo 0.360734; conf_hi 0.692990; cov 4.213178;
chr4	Cufflinks	exon	159436396	159437173	1000	.	.	gene_id CUFF.60987; transcript_id CUFF.60987.1; exon_number 1; FPKM 0.6078791181; frac 1.000000; conf_lo 0.317150; conf_hi 0.784528; cov 4.606329;
chr2	Cufflinks	exon	181623303	181624460	1000	.	.	gene_id CUFF.44356; transcript_id CUFF.44356.1; exon_number 1; FPKM 0.4207496396; frac 1.000000; conf_lo 0.246720; conf_hi 0.583156; cov 3.223193;
chr9	Cufflinks	exon	2797923	2798801	1000	.	.	gene_id CUFF.79658; transcript_id CUFF.79658.1; exon_number 1; FPKM 2.2991117827; frac 1.000000; conf_lo 1.521733; conf_hi 2.334309; cov 17.047422;
chr2	Cufflinks	exon	39463804	39464444	1000	.	.	gene_id CUFF.39988; transcript_id CUFF.39988.1; exon_number 1; FPKM 0.7677031020; frac 1.000000; conf_lo 0.364674; conf_hi 0.891425; cov 5.793344;
chrX	Cufflinks	exon	143469505	143470055	1000	.	.	gene_id CUFF.85901; transcript_id CUFF.85901.1; exon_number 1; FPKM 0.9095312332; frac 1.000000; conf_lo 0.400671; conf_hi 0.966323; cov 6.317337;
chr8	Cufflinks	exon	596741	598719	1000	.	.	gene_id CUFF.76158; transcript_id CUFF.76158.1; exon_number 1; FPKM 0.4175864104; frac 1.000000; conf_lo 0.306798; conf_hi 0.533244; cov 2.866836;
chr3	Cufflinks	exon	174274332	174275039	1000	.	.	gene_id CUFF.56102; transcript_id CUFF.56102.1; exon_number 1; FPKM 0.6149669529; frac 1.000000; conf_lo 0.293479; conf_hi 0.862094; cov 4.530252;
chr11	Cufflinks	exon	75286895	75288190	1000	.	.	gene_id CUFF.14100; transcript_id CUFF.14100.1; exon_number 1; FPKM 0.9963882244; frac 1.000000; conf_lo 0.701428; conf_hi 1.172387; cov 6.533523;
chr14	Cufflinks	exon	39844231	39844924	1000	.	.	gene_id CUFF.22977; transcript_id CUFF.22977.1; exon_number 1; FPKM 0.5270308916; frac 1.000000; conf_lo 0.243262; conf_hi 0.673648; cov 3.780323;
chr6	Cufflinks	exon	105165402	105166718	1000	.	.	gene_id CUFF.69171; transcript_id CUFF.69171.1; exon_number 1; FPKM 0.3957097596; frac 1.000000; conf_lo 0.246516; conf_hi 0.542334; cov 3.024695;
chr2	Cufflinks	exon	112033105	112033481	1000	.	.	gene_id CUFF.43915; transcript_id CUFF.43915.1; exon_number 1; FPKM 2.1020823261; frac 1.000000; conf_lo 0.688936; conf_hi 1.722339; cov 15.251515;
chr4	Cufflinks	exon	155135366	155135884	1000	.	.	gene_id CUFF.60853; transcript_id CUFF.60853.1; exon_number 1; FPKM 2.1248041312; frac 1.000000; conf_lo 1.025904; conf_hi 2.026785; cov 15.534190;
chrX	Cufflinks	exon	143682910	143683985	1000	.	.	gene_id CUFF.85983; transcript_id CUFF.85983.1; exon_number 1; FPKM 0.6977047295; frac 1.000000; conf_lo 0.434491; conf_hi 0.917258; cov 5.318838;
chr17	Cufflinks	exon	37023359	37023742	1000	.	.	gene_id CUFF.32681; transcript_id CUFF.32681.1; exon_number 1; FPKM 5.2948129757; frac 1.000000; conf_lo 2.062950; conf_hi 3.652436; cov 26.453428;
chr3	Cufflinks	exon	133866104	133868666	1000	.	.	gene_id CUFF.54710; transcript_id CUFF.54710.1; exon_number 1; FPKM 0.4508769513; frac 1.000000; conf_lo 0.339482; conf_hi 0.557358; cov 3.338534;
chr12	Cufflinks	exon	117149563	117150442	1000	.	.	gene_id CUFF.19174; transcript_id CUFF.19174.1; exon_number 1; FPKM 0.4017518460; frac 1.000000; conf_lo 0.206602; conf_hi 0.560778; cov 2.897696;
chr11	Cufflinks	exon	114143072	114145900	1000	.	.	gene_id CUFF.14800; transcript_id CUFF.14800.1; exon_number 1; FPKM 0.5436106526; frac 1.000000; conf_lo 0.426914; conf_hi 0.656437; cov 3.888401;
chr21	Cufflinks	exon	30767517	30768813	1000	.	.	gene_id CUFF.48548; transcript_id CUFF.48548.1; exon_number 1; FPKM 0.5727954320; frac 1.000000; conf_lo 0.370469; conf_hi 0.730925; cov 4.280199;
chr2	Cufflinks	exon	201693623	201694563	1000	.	.	gene_id CUFF.45048; transcript_id CUFF.45048.1; exon_number 1; FPKM 0.6494842339; frac 1.000000; conf_lo 0.372618; conf_hi 0.855642; cov 4.918797;
chr1	Cufflinks	exon	119701429	119704091	1000	.	.	gene_id CUFF.4292; transcript_id CUFF.4292.1; exon_number 1; FPKM 0.9653520782; frac 1.000000; conf_lo 0.785136; conf_hi 1.126499; cov 7.181693;
chr3	Cufflinks	exon	178665726	178671808	1000	.	.	gene_id CUFF.56087; transcript_id CUFF.56087.1; exon_number 1; FPKM 0.7462690129; frac 1.000000; conf_lo 0.657541; conf_hi 0.834736; cov 5.611873;
chr21	Cufflinks	exon	30750134	30752218	1000	.	.	gene_id CUFF.48543; transcript_id CUFF.48543.1; exon_number 1; FPKM 0.7238375402; frac 1.000000; conf_lo 0.554337; conf_hi 0.878220; cov 5.317932;
chr11	Cufflinks	exon	129120612	129125446	1000	.	.	gene_id CUFF.15183; transcript_id CUFF.15183.1; exon_number 1; FPKM 0.4315907192; frac 1.000000; conf_lo 0.359914; conf_hi 0.502268; cov 3.299225;
chr17	Cufflinks	exon	8176049	8177595	1000	.	.	gene_id CUFF.31453; transcript_id CUFF.31453.1; exon_number 1; FPKM 0.7719597710; frac 1.000000; conf_lo 0.554043; conf_hi 0.956984; cov 5.779397;
chr6	Cufflinks	exon	27144355	27144698	1000	.	.	gene_id CUFF.67040; transcript_id CUFF.67040.1; exon_number 1; FPKM 3.0559164514; frac 1.000000; conf_lo 0.906031; conf_hi 2.076320; cov 21.823875;
chr5	Cufflinks	exon	65130662	65131726	1000	.	.	gene_id CUFF.62606; transcript_id CUFF.62606.1; exon_number 1; FPKM 0.4367324127; frac 1.000000; conf_lo 0.256071; conf_hi 0.609692; cov 3.249768;
chr10	Cufflinks	exon	49568844	49569565	1000	.	.	gene_id CUFF.9093; transcript_id CUFF.9093.1; exon_number 1; FPKM 0.9724586011; frac 1.000000; conf_lo 0.521616; conf_hi 1.223100; cov 7.386499;
chr20	Cufflinks	exon	19799534	19799771	1000	.	.	gene_id CUFF.46957; transcript_id CUFF.46957.1; exon_number 1; FPKM 5.6497715196; frac 1.000000; conf_lo 0.818473; conf_hi 2.291725; cov 43.051197;
chr12	Cufflinks	exon	56700800	56701538	1000	.	.	gene_id CUFF.17602; transcript_id CUFF.17602.1; exon_number 1; FPKM 0.7485465002; frac 1.000000; conf_lo 0.386606; conf_hi 0.966514; cov 5.659938;
chr4	Cufflinks	exon	89512652	89513519	1000	.	.	gene_id CUFF.58831; transcript_id CUFF.58831.1; exon_number 1; FPKM 0.5355713649; frac 1.000000; conf_lo 0.284265; conf_hi 0.703183; cov 3.615936;
chr15	Cufflinks	exon	75884110	75884544	1000	.	.	gene_id CUFF.27634; transcript_id CUFF.27634.1; exon_number 1; FPKM 1.3329924603; frac 1.000000; conf_lo 0.477662; conf_hi 1.403132; cov 9.986499;
chr3	Cufflinks	exon	44706224	44706828	1000	.	.	gene_id CUFF.52051; transcript_id CUFF.52051.1; exon_number 1; FPKM 0.6753467651; frac 1.000000; conf_lo 0.300513; conf_hi 0.815677; cov 5.202876;
chr4	Cufflinks	exon	90040431	90041196	1000	.	.	gene_id CUFF.58848; transcript_id CUFF.58848.1; exon_number 1; FPKM 0.5288245626; frac 1.000000; conf_lo 0.254304; conf_hi 0.712050; cov 4.061506;
chr22	Cufflinks	exon	18583393	18585587	1000	.	.	gene_id CUFF.49189; transcript_id CUFF.49189.1; exon_number 1; FPKM 0.5134700149; frac 1.000000; conf_lo 0.378648; conf_hi 0.644885; cov 3.757188;
chr9	Cufflinks	exon	123836400	123837502	1000	.	.	gene_id CUFF.82340; transcript_id CUFF.82340.1; exon_number 1; FPKM 0.8030562158; frac 0.273365; conf_lo 0.494497; conf_hi 1.000768; cov 5.673945;
chr9	Cufflinks	exon	77766439	77768339	1000	.	.	gene_id CUFF.80963; transcript_id CUFF.80963.1; exon_number 1; FPKM 0.5042342371; frac 1.000000; conf_lo 0.362063; conf_hi 0.635318; cov 3.871009;
chr12	Cufflinks	exon	104752080	104754245	1000	.	.	gene_id CUFF.18774; transcript_id CUFF.18774.1; exon_number 1; FPKM 0.4824932596; frac 1.000000; conf_lo 0.353740; conf_hi 0.605554; cov 3.579472;
chr18	Cufflinks	exon	57079940	57082074	1000	.	.	gene_id CUFF.35618; transcript_id CUFF.35618.1; exon_number 1; FPKM 0.6513986661; frac 1.000000; conf_lo 0.492694; conf_hi 0.808991; cov 4.766743;
chr1	Cufflinks	exon	119769464	119770338	1000	.	.	gene_id CUFF.4314; transcript_id CUFF.4314.1; exon_number 1; FPKM 0.3854600179; frac 1.000000; conf_lo 0.192941; conf_hi 0.534299; cov 2.517011;
chr14	Cufflinks	exon	71030473	71031728	1000	.	.	gene_id CUFF.24095; transcript_id CUFF.24095.1; exon_number 1; FPKM 0.4192092501; frac 1.000000; conf_lo 0.258488; conf_hi 0.579013; cov 2.934762;
chr5	Cufflinks	exon	115649556	115650495	1000	.	.	gene_id CUFF.63951; transcript_id CUFF.63951.1; exon_number 1; FPKM 0.4570120648; frac 1.000000; conf_lo 0.248676; conf_hi 0.607876; cov 3.433877;
chr18	Cufflinks	exon	44374962	44375694	1000	.	.	gene_id CUFF.35366; transcript_id CUFF.35366.1; exon_number 1; FPKM 0.7569916893; frac 1.000000; conf_lo 0.389770; conf_hi 0.974426; cov 5.695589;
chr3	Cufflinks	exon	21450420	21451444	1000	.	.	gene_id CUFF.51257; transcript_id CUFF.51257.1; exon_number 1; FPKM 0.4413858061; frac 1.000000; conf_lo 0.253394; conf_hi 0.595476; cov 3.220383;
chr2	Cufflinks	exon	70134907	70139577	1000	.	.	gene_id CUFF.41130; transcript_id CUFF.41130.1; exon_number 1; FPKM 0.8251233142; frac 1.000000; conf_lo 0.714518; conf_hi 0.934156; cov 6.146787;
chr19	Cufflinks	exon	30516259	30519026	1000	.	.	gene_id CUFF.37434; transcript_id CUFF.37434.1; exon_number 1; FPKM 0.9208033270; frac 1.000000; conf_lo 0.750661; conf_hi 1.079075; cov 6.958429;
chr21	Cufflinks	exon	30813966	30815609	1000	.	.	gene_id CUFF.48338; transcript_id CUFF.48338.1; exon_number 1; FPKM 0.5040428127; frac 1.000000; conf_lo 0.347569; conf_hi 0.647742; cov 3.748921;
chr10	Cufflinks	exon	75121463	75122729	1000	.	.	gene_id CUFF.9740; transcript_id CUFF.9740.1; exon_number 1; FPKM 0.6579637543; frac 1.000000; conf_lo 0.430490; conf_hi 0.860979; cov 5.078742;
chr10	Cufflinks	exon	110079288	110080907	1000	.	.	gene_id CUFF.11068; transcript_id CUFF.11068.1; exon_number 1; FPKM 0.4393448235; frac 1.000000; conf_lo 0.296604; conf_hi 0.561142; cov 3.312623;
chr3	Cufflinks	exon	174563223	174566057	1000	.	.	gene_id CUFF.55895; transcript_id CUFF.55895.1; exon_number 1; FPKM 0.5423722726; frac 1.000000; conf_lo 0.426010; conf_hi 0.655048; cov 4.091024;
chr11	Cufflinks	exon	69168237	69168772	1000	.	.	gene_id CUFF.13853; transcript_id CUFF.13853.1; exon_number 1; FPKM 0.8533117582; frac 1.000000; conf_lo 0.363426; conf_hi 0.969137; cov 6.098889;
chr2	Cufflinks	exon	181600157	181604734	1000	.	.	gene_id CUFF.44349; transcript_id CUFF.44349.1; exon_number 1; FPKM 0.5995392201; frac 1.000000; conf_lo 0.507770; conf_hi 0.689319; cov 4.507039;
chr5	Cufflinks	exon	87478955	87480503	1000	.	.	gene_id CUFF.63320; transcript_id CUFF.63320.1; exon_number 1; FPKM 0.6070162400; frac 1.000000; conf_lo 0.419188; conf_hi 0.788073; cov 4.536231;
chr20	Cufflinks	exon	55358110	55358543	1000	.	.	gene_id CUFF.47781; transcript_id CUFF.47781.1; exon_number 1; FPKM 1.3387162457; frac 1.000000; conf_lo 0.478763; conf_hi 1.406366; cov 9.604152;
chr6	Cufflinks	exon	30456759	30457043	1000	.	.	gene_id CUFF.67183; transcript_id CUFF.67183.1; exon_number 1; FPKM 3.9372507007; frac 1.000000; conf_lo 0.911329; conf_hi 2.415022; cov 28.098447;
chr15	Cufflinks	exon	101194484	101195158	1000	.	.	gene_id CUFF.28348; transcript_id CUFF.28348.1; exon_number 1; FPKM 0.5481648468; frac 1.000000; conf_lo 0.250109; conf_hi 0.692610; cov 3.817945;
chr13	Cufflinks	exon	37413406	37413951	1000	.	.	gene_id CUFF.20322; transcript_id CUFF.20322.1; exon_number 1; FPKM 1.2805092683; frac 1.000000; conf_lo 0.594617; conf_hi 1.379512; cov 9.436942;
chr7	Cufflinks	exon	105766163	105766377	1000	.	.	gene_id CUFF.74630; transcript_id CUFF.74630.1; exon_number 1; FPKM 21.2675491356; frac 1.000000; conf_lo 2.959700; conf_hi 5.677792; cov 151.931454;
chr19	Cufflinks	exon	30521543	30525462	1000	.	.	gene_id CUFF.37435; transcript_id CUFF.37435.1; exon_number 1; FPKM 0.4714322185; frac 1.000000; conf_lo 0.384293; conf_hi 0.556562; cov 3.550324;
chr3	Cufflinks	exon	128644246	128645003	1000	.	.	gene_id CUFF.54586; transcript_id CUFF.54586.1; exon_number 1; FPKM 0.4664542702; frac 1.000000; conf_lo 0.222723; conf_hi 0.616770; cov 3.597244;
chr15	Cufflinks	exon	67162912	67163936	1000	.	.	gene_id CUFF.27224; transcript_id CUFF.27224.1; exon_number 1; FPKM 0.4098582485; frac 1.000000; conf_lo 0.228055; conf_hi 0.557467; cov 3.148765;
chr9	Cufflinks	exon	134273432	134274085	1000	.	.	gene_id CUFF.83052; transcript_id CUFF.83052.1; exon_number 1; FPKM 1.7781192009; frac 1.000000; conf_lo 0.972990; conf_hi 1.866552; cov 12.861762;
chr9	Cufflinks	exon	91923744	91925805	1000	.	.	gene_id CUFF.81185; transcript_id CUFF.81185.1; exon_number 1; FPKM 1.3957796168; frac 1.000000; conf_lo 1.114743; conf_hi 1.631177; cov 9.678554;
chr1	Cufflinks	exon	153561694	153563046	1000	.	.	gene_id CUFF.4821; transcript_id CUFF.4821.1; exon_number 1; FPKM 1.3435755822; frac 1.000000; conf_lo 0.979022; conf_hi 1.516524; cov 9.942496;
chr4	Cufflinks	exon	160070663	160071351	1000	.	.	gene_id CUFF.60481; transcript_id CUFF.60481.1; exon_number 1; FPKM 1.2778388282; frac 1.000000; conf_lo 0.697385; conf_hi 1.319377; cov 9.686047;
chr4	Cufflinks	exon	28529296	28532114	1000	.	.	gene_id CUFF.59703; transcript_id CUFF.59703.1; exon_number 1; FPKM 0.4861577177; frac 1.000000; conf_lo 0.386942; conf_hi 0.580413; cov 3.704998;
chr1	Cufflinks	exon	14393003	14394444	1000	.	.	gene_id CUFF.524; transcript_id CUFF.524.1; exon_number 1; FPKM 0.6802935687; frac 1.000000; conf_lo 0.468304; conf_hi 0.846550; cov 4.877439;
chr20	Cufflinks	exon	39462871	39463556	1000	.	.	gene_id CUFF.47926; transcript_id CUFF.47926.1; exon_number 1; FPKM 0.7232321253; frac 1.000000; conf_lo 0.359683; conf_hi 1.003325; cov 4.890524;
chr12	Cufflinks	exon	63022127	63023060	1000	.	.	gene_id CUFF.17708; transcript_id CUFF.17708.1; exon_number 1; FPKM 0.6025243291; frac 1.000000; conf_lo 0.347603; conf_hi 0.806438; cov 4.501818;
chr4	Cufflinks	exon	154934304	154934711	1000	.	.	gene_id CUFF.60559; transcript_id CUFF.60559.1; exon_number 1; FPKM 2.1972968005; frac 1.000000; conf_lo 0.795738; conf_hi 1.814282; cov 16.451009;
chr5	Cufflinks	exon	60472345	60472939	1000	.	.	gene_id CUFF.62512; transcript_id CUFF.62512.1; exon_number 1; FPKM 0.6924955940; frac 1.000000; conf_lo 0.305563; conf_hi 0.829386; cov 4.761118;
chr9	Cufflinks	exon	134279226	134279978	1000	.	.	gene_id CUFF.83063; transcript_id CUFF.83063.1; exon_number 1; FPKM 1.6473828533; frac 1.000000; conf_lo 0.983037; conf_hi 1.810858; cov 11.674200;
chr16	Cufflinks	exon	22411095	22412932	1000	.	.	gene_id CUFF.29289; transcript_id CUFF.29289.1; exon_number 1; FPKM 0.6823212647; frac 1.000000; conf_lo 0.501652; conf_hi 0.861994; cov 5.095261;
chr8	Cufflinks	exon	19036576	19037200	1000	.	.	gene_id CUFF.76481; transcript_id CUFF.76481.1; exon_number 1; FPKM 0.7354021567; frac 1.000000; conf_lo 0.332453; conf_hi 0.976580; cov 5.202741;
chr2	Cufflinks	exon	55345033	55345559	1000	.	.	gene_id CUFF.40531; transcript_id CUFF.40531.1; exon_number 1; FPKM 0.8768828143; frac 1.000000; conf_lo 0.369633; conf_hi 0.985688; cov 6.252012;
chr2	Cufflinks	exon	19536754	19538032	1000	.	.	gene_id CUFF.39200; transcript_id CUFF.39200.1; exon_number 1; FPKM 0.5060519535; frac 1.000000; conf_lo 0.314761; conf_hi 0.670137; cov 3.636060;
chr10	Cufflinks	exon	22038700	22039457	1000	.	.	gene_id CUFF.8105; transcript_id CUFF.8105.1; exon_number 1; FPKM 0.7230041188; frac 1.000000; conf_lo 0.376915; conf_hi 0.942288; cov 5.274642;
chr12	Cufflinks	exon	46306308	46307410	1000	.	.	gene_id CUFF.16930; transcript_id CUFF.16930.1; exon_number 1; FPKM 0.5616130409; frac 1.000000; conf_lo 0.341439; conf_hi 0.741746; cov 4.174913;
chr2	Cufflinks	exon	181206330	181206868	1000	.	.	gene_id CUFF.44177; transcript_id CUFF.44177.1; exon_number 1; FPKM 0.7688489451; frac 1.000000; conf_lo 0.313217; conf_hi 0.867369; cov 5.810871;
chr17	Cufflinks	exon	19551472	19551957	1000	.	.	gene_id CUFF.31960; transcript_id CUFF.31960.1; exon_number 1; FPKM 1.0943048356; frac 1.000000; conf_lo 0.427537; conf_hi 1.255890; cov 7.783998;
chr10	Cufflinks	exon	52384179	52386217	1000	.	.	gene_id CUFF.8906; transcript_id CUFF.8906.1; exon_number 1; FPKM 0.5017028995; frac 1.000000; conf_lo 0.369403; conf_hi 0.636902; cov 3.548779;
chr9	Cufflinks	exon	22343447	22344260	1000	.	.	gene_id CUFF.80153; transcript_id CUFF.80153.1; exon_number 1; FPKM 0.5085947408; frac 1.000000; conf_lo 0.255262; conf_hi 0.749831; cov 3.776017;
chr6	Cufflinks	exon	86210349	86211790	1000	.	.	gene_id CUFF.68691; transcript_id CUFF.68691.1; exon_number 1; FPKM 0.3872440314; frac 1.000000; conf_lo 0.243158; conf_hi 0.522339; cov 2.973852;
chr22	Cufflinks	exon	25868206	25872018	1000	.	.	gene_id CUFF.49766; transcript_id CUFF.49766.1; exon_number 1; FPKM 0.4642745761; frac 1.000000; conf_lo 0.378047; conf_hi 0.548339; cov 3.400169;
chr17	Cufflinks	exon	38780896	38781785	1000	.	.	gene_id CUFF.32778; transcript_id CUFF.32778.1; exon_number 1; FPKM 0.4336259433; frac 1.000000; conf_lo 0.218873; conf_hi 0.612843; cov 3.315839;
chr2	Cufflinks	exon	102700562	102701605	1000	.	.	gene_id CUFF.41832; transcript_id CUFF.41832.1; exon_number 1; FPKM 0.6317447313; frac 1.000000; conf_lo 0.385613; conf_hi 0.833421; cov 4.814816;
chr12	Cufflinks	exon	88790135	88791016	1000	.	.	gene_id CUFF.18438; transcript_id CUFF.18438.1; exon_number 1; FPKM 6.4282210412; frac 1.000000; conf_lo 4.520223; conf_hi 5.874818; cov 49.089687;
chrX	Cufflinks	exon	134444270	134445978	1000	.	.	gene_id CUFF.85508; transcript_id CUFF.85508.1; exon_number 1; FPKM 0.3961866356; frac 1.000000; conf_lo 0.265960; conf_hi 0.509123; cov 2.922109;
chr10	Cufflinks	exon	95666863	95668951	1000	.	.	gene_id CUFF.10510; transcript_id CUFF.10510.1; exon_number 1; FPKM 0.5847221529; frac 1.000000; conf_lo 0.435161; conf_hi 0.733557; cov 4.449059;
chr18	Cufflinks	exon	6775199	6775862	1000	.	.	gene_id CUFF.34730; transcript_id CUFF.34730.1; exon_number 1; FPKM 0.6734320858; frac 1.000000; conf_lo 0.312926; conf_hi 0.919221; cov 4.839946;
chr5	Cufflinks	exon	163775878	163777823	1000	.	.	gene_id CUFF.65815; transcript_id CUFF.65815.1; exon_number 1; FPKM 0.4506660206; frac 1.000000; conf_lo 0.342372; conf_hi 0.565658; cov 3.257587;
chr5	Cufflinks	exon	8678175	8679322	1000	.	.	gene_id CUFF.61365; transcript_id CUFF.61365.1; exon_number 1; FPKM 0.4663412376; frac 1.000000; conf_lo 0.282806; conf_hi 0.622173; cov 3.504380;
chr2	Cufflinks	exon	99921060	99922026	1000	.	.	gene_id CUFF.41755; transcript_id CUFF.41755.1; exon_number 1; FPKM 0.3900263878; frac 1.000000; conf_lo 0.201444; conf_hi 0.564044; cov 2.717366;
chr2	Cufflinks	exon	152608675	152609549	1000	.	.	gene_id CUFF.43075; transcript_id CUFF.43075.1; exon_number 1; FPKM 0.4529155210; frac 1.000000; conf_lo 0.237466; conf_hi 0.623349; cov 3.476443;
chr1	Cufflinks	exon	148241365	148243052	1000	.	.	gene_id CUFF.5052; transcript_id CUFF.5052.1; exon_number 1; FPKM 16.4008913410; frac 0.515162; conf_lo 15.503561; conf_hi 17.355254; cov 114.871382;
chr11	Cufflinks	exon	114186371	114187080	1000	.	.	gene_id CUFF.14814; transcript_id CUFF.14814.1; exon_number 1; FPKM 0.7146413186; frac 1.000000; conf_lo 0.365815; conf_hi 0.969410; cov 5.062743;
chr8	Cufflinks	exon	37288882	37289458	1000	.	.	gene_id CUFF.76970; transcript_id CUFF.76970.1; exon_number 1; FPKM 1.4513265798; frac 1.000000; conf_lo 0.720218; conf_hi 1.642998; cov 10.805846;
chr10	Cufflinks	exon	38417670	38418351	1000	.	.	gene_id CUFF.8642; transcript_id CUFF.8642.1; exon_number 1; FPKM 0.6482211934; frac 1.000000; conf_lo 0.304667; conf_hi 0.894960; cov 4.868816;
chr2	Cufflinks	exon	218634343	218637610	1000	.	.	gene_id CUFF.45745; transcript_id CUFF.45745.1; exon_number 1; FPKM 0.4615608687; frac 1.000000; conf_lo 0.365591; conf_hi 0.552361; cov 3.488962;
chr16	Cufflinks	exon	30816626	30817426	1000	.	.	gene_id CUFF.29569; transcript_id CUFF.29569.1; exon_number 1; FPKM 0.6495221132; frac 1.000000; conf_lo 0.340468; conf_hi 0.810639; cov 4.684777;
chrX	Cufflinks	exon	134149880	134151411	1000	.	.	gene_id CUFF.85454; transcript_id CUFF.85454.1; exon_number 1; FPKM 0.4293634135; frac 1.000000; conf_lo 0.279734; conf_hi 0.576422; cov 3.283702;
chr6	Cufflinks	exon	28693796	28694084	1000	.	.	gene_id CUFF.67124; transcript_id CUFF.67124.1; exon_number 1; FPKM 10.5042541426; frac 1.000000; conf_lo 2.786018; conf_hi 4.897999; cov 79.460179;
chr3	Cufflinks	exon	87101115	87101722	1000	.	.	gene_id CUFF.53441; transcript_id CUFF.53441.1; exon_number 1; FPKM 3.5114436579; frac 1.000000; conf_lo 1.986413; conf_hi 3.182532; cov 25.402337;
chr1	Cufflinks	exon	78348459	78349477	1000	.	.	gene_id CUFF.3076; transcript_id CUFF.3076.1; exon_number 1; FPKM 0.6986949935; frac 1.000000; conf_lo 0.420562; conf_hi 0.892101; cov 4.902086;
chr2	Cufflinks	exon	87939241	87939717	1000	.	.	gene_id CUFF.42914; transcript_id CUFF.42914.1; exon_number 1; FPKM 1.5302254114; frac 1.000000; conf_lo 0.626180; conf_hi 1.497388; cov 11.356391;
chr12	Cufflinks	exon	133690666	133691685	1000	.	.	gene_id CUFF.19773; transcript_id CUFF.19773.1; exon_number 1; FPKM 0.6026814625; frac 1.000000; conf_lo 0.356490; conf_hi 0.802104; cov 4.496742;
chr7	Cufflinks	exon	75951594	75953380	1000	.	.	gene_id CUFF.73516; transcript_id CUFF.73516.1; exon_number 1; FPKM 0.4299290911; frac 1.000000; conf_lo 0.297954; conf_hi 0.559572; cov 3.051374;
chr10	Cufflinks	exon	74748390	74752417	1000	.	.	gene_id CUFF.9712; transcript_id CUFF.9712.1; exon_number 1; FPKM 0.6068775464; frac 1.000000; conf_lo 0.502950; conf_hi 0.706065; cov 4.520247;
chr4	Cufflinks	exon	159113583	159114242	1000	.	.	gene_id CUFF.60388; transcript_id CUFF.60388.1; exon_number 1; FPKM 0.7076074376; frac 1.000000; conf_lo 0.334499; conf_hi 0.905115; cov 5.424843;
chr9	Cufflinks	exon	14955656	14956559	1000	.	.	gene_id CUFF.79922; transcript_id CUFF.79922.1; exon_number 1; FPKM 0.4619436541; frac 1.000000; conf_lo 0.244214; conf_hi 0.660814; cov 3.299588;
chr2	Cufflinks	exon	186818987	186820067	1000	.	.	gene_id CUFF.44529; transcript_id CUFF.44529.1; exon_number 1; FPKM 0.6937396649; frac 1.000000; conf_lo 0.432481; conf_hi 0.913015; cov 5.158399;
chr18	Cufflinks	exon	3470983	3471579	1000	.	.	gene_id CUFF.34632; transcript_id CUFF.34632.1; exon_number 1; FPKM 0.6561871502; frac 1.000000; conf_lo 0.282787; conf_hi 0.783102; cov 4.924016;
chr4	Cufflinks	exon	74872347	74873432	1000	.	.	gene_id CUFF.58405; transcript_id CUFF.58405.1; exon_number 1; FPKM 0.5283723161; frac 1.000000; conf_lo 0.310909; conf_hi 0.705525; cov 4.046043;
chr19	Cufflinks	exon	12098467	12099700	1000	.	.	gene_id CUFF.36812; transcript_id CUFF.36812.1; exon_number 1; FPKM 0.7732903954; frac 1.000000; conf_lo 0.578396; conf_hi 0.968185; cov 5.147847;
chr10	Cufflinks	exon	77401994	77402851	1000	.	.	gene_id CUFF.9963; transcript_id CUFF.9963.1; exon_number 1; FPKM 0.3954366770; frac 1.000000; conf_lo 0.196764; conf_hi 0.544886; cov 2.809010;
chr6	Cufflinks	exon	126376621	126379870	1000	.	.	gene_id CUFF.70106; transcript_id CUFF.70106.1; exon_number 1; FPKM 0.7070775988; frac 1.000000; conf_lo 0.579395; conf_hi 0.831132; cov 5.302716;
chr6	Cufflinks	exon	118720288	118721059	1000	.	.	gene_id CUFF.69771; transcript_id CUFF.69771.1; exon_number 1; FPKM 0.7280221732; frac 1.000000; conf_lo 0.386902; conf_hi 0.908378; cov 5.628793;
chr7	Cufflinks	exon	129249411	129251481	1000	.	.	gene_id CUFF.75215; transcript_id CUFF.75215.1; exon_number 1; FPKM 1.2293192475; frac 1.000000; conf_lo 0.971945; conf_hi 1.454782; cov 8.907833;
chr3	Cufflinks	exon	140293693	140294164	1000	.	.	gene_id CUFF.54925; transcript_id CUFF.54925.1; exon_number 1; FPKM 1.1508757879; frac 1.000000; conf_lo 0.440218; conf_hi 1.293141; cov 8.455954;
chr2	Cufflinks	exon	139179508	139180120	1000	.	.	gene_id CUFF.42705; transcript_id CUFF.42705.1; exon_number 1; FPKM 0.7252966189; frac 1.000000; conf_lo 0.317776; conf_hi 0.889772; cov 5.577746;
chr1	Cufflinks	exon	14631653	14637428	1000	.	.	gene_id CUFF.597; transcript_id CUFF.597.1; exon_number 1; FPKM 0.6778796521; frac 1.000000; conf_lo 0.591315; conf_hi 0.764437; cov 5.016669;
chr11	Cufflinks	exon	62510602	62511076	1000	.	.	gene_id CUFF.13371; transcript_id CUFF.13371.1; exon_number 1; FPKM 0.9485553740; frac 1.000000; conf_lo 0.355418; conf_hi 0.984235; cov 6.738124;
chrX	Cufflinks	exon	115029977	115032060	1000	.	.	gene_id CUFF.85223; transcript_id CUFF.85223.1; exon_number 1; FPKM 0.4483278952; frac 1.000000; conf_lo 0.324038; conf_hi 0.567066; cov 3.448560;
chr2	Cufflinks	exon	181214806	181215792	1000	.	.	gene_id CUFF.44182; transcript_id CUFF.44182.1; exon_number 1; FPKM 0.6940951354; frac 1.000000; conf_lo 0.421040; conf_hi 0.960496; cov 5.212422;
chr3	Cufflinks	exon	177575789	177576512	1000	.	.	gene_id CUFF.56027; transcript_id CUFF.56027.1; exon_number 1; FPKM 0.6520355389; frac 1.000000; conf_lo 0.340804; conf_hi 0.843042; cov 4.808902;
chr21	Cufflinks	exon	47063907	47065204	1000	.	.	gene_id CUFF.49458; transcript_id CUFF.49458.1; exon_number 1; FPKM 0.5410941744; frac 1.000000; conf_lo 0.350174; conf_hi 0.700347; cov 3.633815;
chr7	Cufflinks	exon	7650465	7651933	1000	.	.	gene_id CUFF.71811; transcript_id CUFF.71811.1; exon_number 1; FPKM 0.6453193801; frac 1.000000; conf_lo 0.442016; conf_hi 0.830991; cov 4.913177;
chr4	Cufflinks	exon	68312759	68314364	1000	.	.	gene_id CUFF.58186; transcript_id CUFF.58186.1; exon_number 1; FPKM 0.4529674465; frac 1.000000; conf_lo 0.307276; conf_hi 0.590293; cov 3.451700;
chr3	Cufflinks	exon	174166116	174167166	1000	.	.	gene_id CUFF.56050; transcript_id CUFF.56050.1; exon_number 1; FPKM 0.6265409956; frac 1.000000; conf_lo 0.383044; conf_hi 0.827870; cov 4.690432;
chr1	Cufflinks	exon	147751378	147751641	1000	.	.	gene_id CUFF.4616; transcript_id CUFF.4616.1; exon_number 1; FPKM 4.8642936270; frac 1.000000; conf_lo 0.934630; conf_hi 2.311980; cov 35.070585;
chr18	Cufflinks	exon	33192231	33192523	1000	.	.	gene_id CUFF.35279; transcript_id CUFF.35279.1; exon_number 1; FPKM 2.6949679937; frac 1.000000; conf_lo 0.576190; conf_hi 1.595603; cov 20.855932;
chr11	Cufflinks	exon	74359950	74360894	1000	.	.	gene_id CUFF.13987; transcript_id CUFF.13987.1; exon_number 1; FPKM 0.6809099754; frac 1.000000; conf_lo 0.398526; conf_hi 0.934474; cov 5.243239;
chr17	Cufflinks	exon	48363711	48364859	1000	.	.	gene_id CUFF.33440; transcript_id CUFF.33440.1; exon_number 1; FPKM 0.5350415311; frac 1.000000; conf_lo 0.339072; conf_hi 0.700748; cov 3.941812;
chr8	Cufflinks	exon	15646579	15647255	1000	.	.	gene_id CUFF.76376; transcript_id CUFF.76376.1; exon_number 1; FPKM 0.6004468119; frac 1.000000; conf_lo 0.287735; conf_hi 0.767293; cov 4.449207;
chrX	Cufflinks	exon	37329093	37331308	1000	.	.	gene_id CUFF.83955; transcript_id CUFF.83955.1; exon_number 1; FPKM 0.4254013033; frac 1.000000; conf_lo 0.310596; conf_hi 0.533288; cov 3.019136;
chr3	Cufflinks	exon	27142008	27143960	1000	.	.	gene_id CUFF.51316; transcript_id CUFF.51316.1; exon_number 1; FPKM 0.5040930677; frac 1.000000; conf_lo 0.365722; conf_hi 0.638350; cov 3.743546;
chr12	Cufflinks	exon	89749484	89751288	1000	.	.	gene_id CUFF.18351; transcript_id CUFF.18351.1; exon_number 1; FPKM 0.4048608516; frac 1.000000; conf_lo 0.280593; conf_hi 0.525213; cov 2.969794;
chr3	Cufflinks	exon	67799325	67800022	1000	.	.	gene_id CUFF.53112; transcript_id CUFF.53112.1; exon_number 1; FPKM 0.5227876155; frac 1.000000; conf_lo 0.241868; conf_hi 0.669788; cov 3.838450;
chr2	Cufflinks	exon	181456516	181457229	1000	.	.	gene_id CUFF.44282; transcript_id CUFF.44282.1; exon_number 1; FPKM 0.6077717635; frac 1.000000; conf_lo 0.291013; conf_hi 0.854850; cov 4.654699;
chr14	Cufflinks	exon	61568752	61570815	1000	.	.	gene_id CUFF.23612; transcript_id CUFF.23612.1; exon_number 1; FPKM 0.6204550657; frac 1.000000; conf_lo 0.465599; conf_hi 0.767609; cov 4.493200;
chr2	Cufflinks	exon	121521823	121522241	1000	.	.	gene_id CUFF.42352; transcript_id CUFF.42352.1; exon_number 1; FPKM 2.2058384089; frac 1.000000; conf_lo 0.836835; conf_hi 1.921621; cov 16.379730;
chr1	Cufflinks	exon	92862258	92865384	1000	.	.	gene_id CUFF.3474; transcript_id CUFF.3474.1; exon_number 1; FPKM 0.6308319453; frac 1.000000; conf_lo 0.510819; conf_hi 0.747540; cov 4.756732;
chr11	Cufflinks	exon	13756940	13757676	1000	.	.	gene_id CUFF.12235; transcript_id CUFF.12235.1; exon_number 1; FPKM 0.9209980912; frac 1.000000; conf_lo 0.493379; conf_hi 1.110103; cov 6.938961;
chr3	Cufflinks	exon	67407210	67408130	1000	.	.	gene_id CUFF.53088; transcript_id CUFF.53088.1; exon_number 1; FPKM 0.4149511414; frac 1.000000; conf_lo 0.211506; conf_hi 0.592215; cov 2.950758;
chr4	Cufflinks	exon	84177505	84178036	1000	.	.	gene_id CUFF.58706; transcript_id CUFF.58706.1; exon_number 1; FPKM 1.4524677057; frac 1.000000; conf_lo 0.659086; conf_hi 1.513457; cov 8.170728;
chr1	Cufflinks	exon	86102649	86103220	1000	.	.	gene_id CUFF.3262; transcript_id CUFF.3262.1; exon_number 1; FPKM 0.7004266622; frac 1.000000; conf_lo 0.295146; conf_hi 0.817328; cov 5.102273;
chrY	Cufflinks	exon	13327020	13327642	1000	.	.	gene_id CUFF.86002; transcript_id CUFF.86002.1; exon_number 1; FPKM 2.3903938870; frac 1.000000; conf_lo 1.313235; conf_hi 2.334641; cov 17.910084;
chr2	Cufflinks	exon	9718665	9721149	1000	.	.	gene_id CUFF.39060; transcript_id CUFF.39060.1; exon_number 1; FPKM 0.5458840065; frac 1.000000; conf_lo 0.418074; conf_hi 0.668919; cov 3.876408;
chr10	Cufflinks	exon	49566881	49567318	1000	.	.	gene_id CUFF.9081; transcript_id CUFF.9081.1; exon_number 1; FPKM 1.2064331898; frac 1.000000; conf_lo 0.444741; conf_hi 1.185976; cov 8.985912;
chrX	Cufflinks	exon	57155962	57156980	1000	.	.	gene_id CUFF.84457; transcript_id CUFF.84457.1; exon_number 1; FPKM 0.6034184035; frac 1.000000; conf_lo 0.356840; conf_hi 0.802891; cov 4.581720;
chr20	Cufflinks	exon	19858967	19859816	1000	.	.	gene_id CUFF.46982; transcript_id CUFF.46982.1; exon_number 1; FPKM 0.4403437261; frac 1.000000; conf_lo 0.229172; conf_hi 0.611127; cov 2.986984;
chr2	Cufflinks	exon	24728236	24729045	1000	.	.	gene_id CUFF.39479; transcript_id CUFF.39479.1; exon_number 1; FPKM 0.8105657753; frac 1.000000; conf_lo 0.448914; conf_hi 1.010056; cov 5.798148;
chr1	Cufflinks	exon	56862677	56863527	1000	.	.	gene_id CUFF.2449; transcript_id CUFF.2449.1; exon_number 1; FPKM 0.6794839440; frac 1.000000; conf_lo 0.381505; conf_hi 0.885092; cov 5.175318;
chr1	Cufflinks	exon	14820834	14821314	1000	.	.	gene_id CUFF.680; transcript_id CUFF.680.1; exon_number 1; FPKM 0.9282157555; frac 1.000000; conf_lo 0.350985; conf_hi 0.971958; cov 6.915281;
chr2	Cufflinks	exon	181225949	181226579	1000	.	.	gene_id CUFF.44186; transcript_id CUFF.44186.1; exon_number 1; FPKM 0.8459923696; frac 1.000000; conf_lo 0.411615; conf_hi 1.090779; cov 6.391120;
chr9	Cufflinks	exon	35759568	35760913	1000	.	.	gene_id CUFF.80531; transcript_id CUFF.80531.1; exon_number 1; FPKM 0.4764353970; frac 1.000000; conf_lo 0.299093; conf_hi 0.636779; cov 3.615431;
chr6	Cufflinks	exon	44065633	44066492	1000	.	.	gene_id CUFF.67882; transcript_id CUFF.67882.1; exon_number 1; FPKM 0.4533716632; frac 1.000000; conf_lo 0.226508; conf_hi 0.634221; cov 3.286203;
chr21	Cufflinks	exon	44255311	44257273	1000	.	.	gene_id CUFF.48750; transcript_id CUFF.48750.1; exon_number 1; FPKM 0.8494616305; frac 1.000000; conf_lo 0.654945; conf_hi 1.032035; cov 6.157620;
chr2	Cufflinks	exon	96612818	96613439	1000	.	.	gene_id CUFF.41970; transcript_id CUFF.41970.1; exon_number 1; FPKM 0.9489512202; frac 1.000000; conf_lo 0.459327; conf_hi 1.127440; cov 7.101491;
chr1	Cufflinks	exon	192941773	192943127	1000	.	.	gene_id CUFF.5983; transcript_id CUFF.5983.1; exon_number 1; FPKM 0.5064847509; frac 1.000000; conf_lo 0.325859; conf_hi 0.670886; cov 3.693833;
chr12	Cufflinks	exon	8116276	8117361	1000	.	.	gene_id CUFF.15695; transcript_id CUFF.15695.1; exon_number 1; FPKM 0.8072354829; frac 1.000000; conf_lo 0.514196; conf_hi 0.968602; cov 5.940224;
chr6	Cufflinks	exon	155189108	155190800	1000	.	.	gene_id CUFF.71024; transcript_id CUFF.71024.1; exon_number 1; FPKM 0.6615896032; frac 1.000000; conf_lo 0.475581; conf_hi 0.836103; cov 5.071674;
chr6	Cufflinks	exon	116764046	116765308	1000	.	.	gene_id CUFF.69674; transcript_id CUFF.69674.1; exon_number 1; FPKM 0.5381382454; frac 1.000000; conf_lo 0.339313; conf_hi 0.719755; cov 3.996929;
chr2	Cufflinks	exon	64922180	64927789	1000	.	.	gene_id CUFF.40911; transcript_id CUFF.40911.1; exon_number 1; FPKM 0.4946011954; frac 1.000000; conf_lo 0.421307; conf_hi 0.567144; cov 3.783084;
chr1	Cufflinks	exon	219172673	219177195	1000	.	.	gene_id CUFF.6764; transcript_id CUFF.6764.1; exon_number 1; FPKM 0.5715768436; frac 1.000000; conf_lo 0.483782; conf_hi 0.658064; cov 3.442254;
chr10	Cufflinks	exon	112791296	112792312	1000	.	.	gene_id CUFF.11142; transcript_id CUFF.11142.1; exon_number 1; FPKM 0.4780997290; frac 1.000000; conf_lo 0.280926; conf_hi 0.638468; cov 3.549708;
chr7	Cufflinks	exon	128201157	128204404	1000	.	.	gene_id CUFF.75229; transcript_id CUFF.75229.1; exon_number 1; FPKM 0.4326234139; frac 1.000000; conf_lo 0.339854; conf_hi 0.523776; cov 3.229782;
chr10	Cufflinks	exon	110122366	110122881	1000	.	.	gene_id CUFF.11085; transcript_id CUFF.11085.1; exon_number 1; FPKM 0.8662710997; frac 1.000000; conf_lo 0.352345; conf_hi 0.956366; cov 6.387877;
chr5	Cufflinks	exon	76978069	76978776	1000	.	.	gene_id CUFF.63118; transcript_id CUFF.63118.1; exon_number 1; FPKM 1.5399797444; frac 1.000000; conf_lo 0.880437; conf_hi 1.797558; cov 10.678363;
chr2	Cufflinks	exon	177005000	177005979	1000	.	.	gene_id CUFF.43784; transcript_id CUFF.43784.1; exon_number 1; FPKM 0.8253932555; frac 1.000000; conf_lo 0.600286; conf_hi 1.050501; cov 4.933379;
chr11	Cufflinks	exon	7015767	7016632	1000	.	.	gene_id CUFF.11987; transcript_id CUFF.11987.1; exon_number 1; FPKM 0.4492799541; frac 1.000000; conf_lo 0.224938; conf_hi 0.629827; cov 3.431029;
chr12	Cufflinks	exon	57819875	57820938	1000	.	.	gene_id CUFF.17766; transcript_id CUFF.17766.1; exon_number 1; FPKM 0.8579208021; frac 1.000000; conf_lo 0.549238; conf_hi 1.013040; cov 6.500813;
chr5	Cufflinks	exon	95349666	95350259	1000	.	.	gene_id CUFF.63463; transcript_id CUFF.63463.1; exon_number 1; FPKM 0.8926180699; frac 1.000000; conf_lo 0.415391; conf_hi 1.027547; cov 6.527244;
chr3	Cufflinks	exon	101582134	101582885	1000	.	.	gene_id CUFF.53789; transcript_id CUFF.53789.1; exon_number 1; FPKM 0.4951120987; frac 1.000000; conf_lo 0.241769; conf_hi 0.656230; cov 3.660030;
chr11	Cufflinks	exon	77853468	77854203	1000	.	.	gene_id CUFF.14160; transcript_id CUFF.14160.1; exon_number 1; FPKM 0.6556169687; frac 1.000000; conf_lo 0.335248; conf_hi 0.829297; cov 4.831576;
chr21	Cufflinks	exon	47213173	47214764	1000	.	.	gene_id CUFF.49583; transcript_id CUFF.49583.1; exon_number 1; FPKM 0.4855388941; frac 1.000000; conf_lo 0.334450; conf_hi 0.636270; cov 3.656848;
chr4	Cufflinks	exon	19754773	19756122	1000	.	.	gene_id CUFF.57508; transcript_id CUFF.57508.1; exon_number 1; FPKM 0.4973849269; frac 1.000000; conf_lo 0.317446; conf_hi 0.673371; cov 3.624604;
chr3	Cufflinks	exon	146224455	146225801	1000	.	.	gene_id CUFF.55178; transcript_id CUFF.55178.1; exon_number 1; FPKM 0.4080167933; frac 1.000000; conf_lo 0.250666; conf_hi 0.559179; cov 3.024048;
chr22	Cufflinks	exon	41809461	41810390	1000	.	.	gene_id CUFF.50350; transcript_id CUFF.50350.1; exon_number 1; FPKM 0.4276455528; frac 1.000000; conf_lo 0.223423; conf_hi 0.558557; cov 2.719483;
chr17	Cufflinks	exon	1949124	1950286	1000	.	.	gene_id CUFF.31080; transcript_id CUFF.31080.1; exon_number 1; FPKM 0.4462414953; frac 1.000000; conf_lo 0.279158; conf_hi 0.602982; cov 3.171421;
chr21	Cufflinks	exon	15309410	15309677	1000	.	.	gene_id CUFF.48165; transcript_id CUFF.48165.1; exon_number 1; FPKM 4.3850008973; frac 1.000000; conf_lo 0.872224; conf_hi 2.229016; cov 30.522417;
chr4	Cufflinks	exon	154944634	154945068	1000	.	.	gene_id CUFF.60568; transcript_id CUFF.60568.1; exon_number 1; FPKM 2.8326089782; frac 1.000000; conf_lo 1.194155; conf_hi 2.328603; cov 19.198884;
chr17	Cufflinks	exon	13917845	13918477	1000	.	.	gene_id CUFF.31650; transcript_id CUFF.31650.1; exon_number 1; FPKM 0.7518518403; frac 1.000000; conf_lo 0.348767; conf_hi 0.943722; cov 5.379617;
chr6	Cufflinks	exon	75943352	75944052	1000	.	.	gene_id CUFF.68419; transcript_id CUFF.68419.1; exon_number 1; FPKM 0.5456322159; frac 1.000000; conf_lo 0.259358; conf_hi 0.703972; cov 4.133529;
chr12	Cufflinks	exon	42681441	42681911	1000	.	.	gene_id CUFF.16796; transcript_id CUFF.16796.1; exon_number 1; FPKM 13.5047238221; frac 1.000000; conf_lo 6.975730; conf_hi 9.402071; cov 95.148201;
chr7	Cufflinks	exon	84569226	84569460	1000	.	.	gene_id CUFF.73966; transcript_id CUFF.73966.1; exon_number 1; FPKM 22.4806430056; frac 1.000000; conf_lo 4.034085; conf_hi 6.962942; cov 154.605217;
chr8	Cufflinks	exon	90898291	90899157	1000	.	.	gene_id CUFF.77878; transcript_id CUFF.77878.1; exon_number 1; FPKM 0.4681097449; frac 1.000000; conf_lo 0.239657; conf_hi 0.599144; cov 3.409355;
chr8	Cufflinks	exon	98163943	98164765	1000	.	.	gene_id CUFF.78067; transcript_id CUFF.78067.1; exon_number 1; FPKM 0.4385792815; frac 1.000000; conf_lo 0.220911; conf_hi 0.599617; cov 3.317707;
chr19	Cufflinks	exon	37171241	37172267	1000	.	.	gene_id CUFF.37719; transcript_id CUFF.37719.1; exon_number 1; FPKM 0.4717680386; frac 1.000000; conf_lo 0.265545; conf_hi 0.632251; cov 3.368793;
chr9	Cufflinks	exon	6681470	6682399	1000	.	.	gene_id CUFF.79479; transcript_id CUFF.79479.1; exon_number 1; FPKM 0.9978396233; frac 1.000000; conf_lo 0.614412; conf_hi 1.186933; cov 6.712265;
chr2	Cufflinks	exon	198253570	198254383	1000	.	.	gene_id CUFF.44971; transcript_id CUFF.44971.1; exon_number 1; FPKM 0.4450203982; frac 1.000000; conf_lo 0.223354; conf_hi 0.606247; cov 3.368063;
chr10	Cufflinks	exon	49558269	49558688	1000	.	.	gene_id CUFF.9035; transcript_id CUFF.9035.1; exon_number 1; FPKM 1.6814489826; frac 1.000000; conf_lo 0.618402; conf_hi 1.638765; cov 12.791464;
chr6	Cufflinks	exon	83128381	83129327	1000	.	.	gene_id CUFF.68604; transcript_id CUFF.68604.1; exon_number 1; FPKM 0.4353102737; frac 1.000000; conf_lo 0.233125; conf_hi 0.630809; cov 3.282315;
chr13	Cufflinks	exon	33354888	33355804	1000	.	.	gene_id CUFF.20143; transcript_id CUFF.20143.1; exon_number 1; FPKM 0.4898385819; frac 1.000000; conf_lo 0.269076; conf_hi 0.665608; cov 3.748175;
chr10	Cufflinks	exon	4799428	4800435	1000	.	.	gene_id CUFF.7795; transcript_id CUFF.7795.1; exon_number 1; FPKM 1.5062698086; frac 0.252126; conf_lo 1.030670; conf_hi 1.790789; cov 10.960545;
chr2	Cufflinks	exon	64950663	64955774	1000	.	.	gene_id CUFF.40924; transcript_id CUFF.40924.1; exon_number 1; FPKM 0.8890664117; frac 1.000000; conf_lo 0.779898; conf_hi 0.995830; cov 6.637683;
chr3	Cufflinks	exon	4293623	4294253	1000	.	.	gene_id CUFF.50750; transcript_id CUFF.50750.1; exon_number 1; FPKM 0.6344942772; frac 1.000000; conf_lo 0.288130; conf_hi 0.782068; cov 4.399566;
chr7	Cufflinks	exon	76730310	76731119	1000	.	.	gene_id CUFF.73589; transcript_id CUFF.73589.1; exon_number 1; FPKM 0.4586095834; frac 1.000000; conf_lo 0.224457; conf_hi 0.641306; cov 3.387914;
chr6	Cufflinks	exon	34546562	34548367	1000	.	.	gene_id CUFF.67425; transcript_id CUFF.67425.1; exon_number 1; FPKM 0.5178989732; frac 1.000000; conf_lo 0.366727; conf_hi 0.654355; cov 3.845926;
chr3	Cufflinks	exon	58419763	58420317	1000	.	.	gene_id CUFF.52725; transcript_id CUFF.52725.1; exon_number 1; FPKM 0.7340805495; frac 1.000000; conf_lo 0.304187; conf_hi 0.842364; cov 5.630059;
chr12	Cufflinks	exon	78088413	78089739	1000	.	.	gene_id CUFF.18119; transcript_id CUFF.18119.1; exon_number 1; FPKM 0.4844760358; frac 1.000000; conf_lo 0.303376; conf_hi 0.645897; cov 3.746619;
chr4	Cufflinks	exon	13988807	13989473	1000	.	.	gene_id CUFF.57277; transcript_id CUFF.57277.1; exon_number 1; FPKM 0.6133370514; frac 1.000000; conf_lo 0.292049; conf_hi 0.778797; cov 4.214119;
chr2	Cufflinks	exon	131602955	131603168	1000	.	.	gene_id CUFF.42530; transcript_id CUFF.42530.1; exon_number 1; FPKM 9.9644581172; frac 1.000000; conf_lo 1.274370; conf_hi 3.034215; cov 68.977372;
chr1	Cufflinks	exon	171653116	171653537	1000	.	.	gene_id CUFF.5386; transcript_id CUFF.5386.1; exon_number 1; FPKM 11.3258978860; frac 1.000000; conf_lo 5.200730; conf_hi 7.631841; cov 63.758030;
chr15	Cufflinks	exon	65588398	65590414	1000	.	.	gene_id CUFF.27115; transcript_id CUFF.27115.1; exon_number 1; FPKM 5.0946695246; frac 1.000000; conf_lo 4.670159; conf_hi 5.521229; cov 35.302187;
chrX	Cufflinks	exon	120703692	120704658	1000	.	.	gene_id CUFF.85305; transcript_id CUFF.85305.1; exon_number 1; FPKM 0.7122220995; frac 1.000000; conf_lo 0.429748; conf_hi 0.980362; cov 5.116118;
chr17	Cufflinks	exon	80452199	80452671	1000	.	.	gene_id CUFF.34539; transcript_id CUFF.34539.1; exon_number 1; FPKM 2.6267916818; frac 1.000000; conf_lo 1.153130; conf_hi 2.306260; cov 17.450845;
chr21	Cufflinks	exon	15406852	15408009	1000	.	.	gene_id CUFF.48186; transcript_id CUFF.48186.1; exon_number 1; FPKM 0.6175518904; frac 1.000000; conf_lo 0.392509; conf_hi 0.841091; cov 4.551706;
chr2	Cufflinks	exon	133019066	133019329	1000	.	.	gene_id CUFF.42584; transcript_id CUFF.42584.1; exon_number 1; FPKM 28.1948871344; frac 1.000000; conf_lo 6.689984; conf_hi 9.739829; cov 207.628832;
chr1	Cufflinks	exon	238637383	238638179	1000	.	.	gene_id CUFF.7354; transcript_id CUFF.7354.1; exon_number 1; FPKM 0.4577178724; frac 1.000000; conf_lo 0.228118; conf_hi 0.619178; cov 3.165412;
chr3	Cufflinks	exon	120037295	120040577	1000	.	.	gene_id CUFF.54172; transcript_id CUFF.54172.1; exon_number 1; FPKM 0.5309505114; frac 1.000000; conf_lo 0.427212; conf_hi 0.628950; cov 3.893809;
chr2	Cufflinks	exon	187869513	187870410	1000	.	.	gene_id CUFF.44680; transcript_id CUFF.44680.1; exon_number 1; FPKM 0.4845581196; frac 1.000000; conf_lo 0.260307; conf_hi 0.636307; cov 3.728392;
chrX	Cufflinks	exon	45684780	45686168	1000	.	.	gene_id CUFF.84114; transcript_id CUFF.84114.1; exon_number 1; FPKM 0.4810540920; frac 1.000000; conf_lo 0.308533; conf_hi 0.645115; cov 3.624301;
chr9	Cufflinks	exon	2714952	2715901	1000	.	.	gene_id CUFF.79311; transcript_id CUFF.79311.1; exon_number 1; FPKM 0.7283913458; frac 1.000000; conf_lo 0.437438; conf_hi 0.997905; cov 5.626222;
chr3	Cufflinks	exon	139108679	139109968	1000	.	.	gene_id CUFF.54901; transcript_id CUFF.54901.1; exon_number 1; FPKM 1.9818913935; frac 1.000000; conf_lo 1.499984; conf_hi 2.214742; cov 14.440604;
chrX	Cufflinks	exon	134434064	134434998	1000	.	.	gene_id CUFF.85496; transcript_id CUFF.85496.1; exon_number 1; FPKM 0.4070345477; frac 1.000000; conf_lo 0.208339; conf_hi 0.583348; cov 3.026648;
chr1	Cufflinks	exon	43172197	43173168	1000	.	.	gene_id CUFF.1859; transcript_id CUFF.1859.1; exon_number 1; FPKM 0.5896684760; frac 1.000000; conf_lo 0.334013; conf_hi 0.761550; cov 4.265614;
chr12	Cufflinks	exon	77840978	77841837	1000	.	.	gene_id CUFF.18164; transcript_id CUFF.18164.1; exon_number 1; FPKM 0.4533716632; frac 1.000000; conf_lo 0.226508; conf_hi 0.634221; cov 3.494152;
chr2	Cufflinks	exon	181789787	181790976	1000	.	.	gene_id CUFF.44428; transcript_id CUFF.44428.1; exon_number 1; FPKM 0.5384666943; frac 1.000000; conf_lo 0.338302; conf_hi 0.731169; cov 4.128173;
chr2	Cufflinks	exon	181649368	181650451	1000	.	.	gene_id CUFF.44370; transcript_id CUFF.44370.1; exon_number 1; FPKM 0.4560180368; frac 1.000000; conf_lo 0.263562; conf_hi 0.646926; cov 3.512627;
chr15	Cufflinks	exon	100413672	100414577	1000	.	.	gene_id CUFF.28389; transcript_id CUFF.28389.1; exon_number 1; FPKM 0.4974834584; frac 1.000000; conf_lo 0.272343; conf_hi 0.673689; cov 3.757014;
chr6	Cufflinks	exon	142027100	142027828	1000	.	.	gene_id CUFF.70515; transcript_id CUFF.70515.1; exon_number 1; FPKM 0.5658953267; frac 1.000000; conf_lo 0.267211; conf_hi 0.748190; cov 4.243910;
chrX	Cufflinks	exon	87351479	87351777	1000	.	.	gene_id CUFF.84863; transcript_id CUFF.84863.1; exon_number 1; FPKM 14.4585339178; frac 1.000000; conf_lo 4.212992; conf_hi 6.688668; cov 100.313405;
chr20	Cufflinks	exon	47715580	47717160	1000	.	.	gene_id CUFF.47598; transcript_id CUFF.47598.1; exon_number 1; FPKM 0.7064809475; frac 1.000000; conf_lo 0.509272; conf_hi 0.878905; cov 4.588670;
chr3	Cufflinks	exon	174175683	174177747	1000	.	.	gene_id CUFF.56054; transcript_id CUFF.56054.1; exon_number 1; FPKM 0.7525078024; frac 1.000000; conf_lo 0.572284; conf_hi 0.918170; cov 5.720525;
chr12	Cufflinks	exon	95700244	95701313	1000	.	.	gene_id CUFF.18495; transcript_id CUFF.18495.1; exon_number 1; FPKM 0.7996804915; frac 1.000000; conf_lo 0.509748; conf_hi 0.983086; cov 5.657205;
chr5	Cufflinks	exon	139022064	139023300	1000	.	.	gene_id CUFF.64824; transcript_id CUFF.64824.1; exon_number 1; FPKM 0.5516460563; frac 1.000000; conf_lo 0.346445; conf_hi 0.734883; cov 3.829834;
chr7	Cufflinks	exon	38750272	38750958	1000	.	.	gene_id CUFF.72605; transcript_id CUFF.72605.1; exon_number 1; FPKM 0.6950121889; frac 1.000000; conf_lo 0.340256; conf_hi 0.831737; cov 5.049246;
chrX	Cufflinks	exon	49090442	49090663	1000	.	.	gene_id CUFF.84288; transcript_id CUFF.84288.1; exon_number 1; FPKM 9.6988080135; frac 1.000000; conf_lo 1.286944; conf_hi 3.158864; cov 40.204953;
chr21	Cufflinks	exon	47116853	47117433	1000	.	.	gene_id CUFF.49519; transcript_id CUFF.49519.1; exon_number 1; FPKM 0.8205954403; frac 1.000000; conf_lo 0.357630; conf_hi 1.050538; cov 6.255676;
chr13	Cufflinks	exon	41630004	41630417	1000	.	.	gene_id CUFF.20882; transcript_id CUFF.20882.1; exon_number 1; FPKM 1.3423298221; frac 1.000000; conf_lo 0.470523; conf_hi 1.254728; cov 10.101478;
chr12	Cufflinks	exon	88699527	88700211	1000	.	.	gene_id CUFF.18318; transcript_id CUFF.18318.1; exon_number 1; FPKM 0.5636765382; frac 1.000000; conf_lo 0.265416; conf_hi 0.720416; cov 4.369438;
chr15	Cufflinks	exon	35510357	35510938	1000	.	.	gene_id CUFF.25719; transcript_id CUFF.25719.1; exon_number 1; FPKM 0.7161355256; frac 1.000000; conf_lo 0.312389; conf_hi 0.847912; cov 5.490854;
chr10	Cufflinks	exon	109674178	109675512	1000	.	.	gene_id CUFF.11064; transcript_id CUFF.11064.1; exon_number 1; FPKM 0.5268726731; frac 1.000000; conf_lo 0.340468; conf_hi 0.710120; cov 3.672557;
chr12	Cufflinks	exon	11406911	11407683	1000	.	.	gene_id CUFF.15925; transcript_id CUFF.15925.1; exon_number 1; FPKM 0.5450617467; frac 1.000000; conf_lo 0.268801; conf_hi 0.789602; cov 4.141199;
chr1	Cufflinks	exon	16820189	16821503	1000	.	.	gene_id CUFF.833; transcript_id CUFF.833.1; exon_number 1; FPKM 0.8453080097; frac 1.000000; conf_lo 0.582662; conf_hi 1.036940; cov 5.492531;
chr15	Cufflinks	exon	79638383	79638888	1000	.	.	gene_id CUFF.27760; transcript_id CUFF.27760.1; exon_number 1; FPKM 0.8946906603; frac 1.000000; conf_lo 0.359309; conf_hi 0.975266; cov 6.899265;
chr12	Cufflinks	exon	76664496	76664979	1000	.	.	gene_id CUFF.18054; transcript_id CUFF.18054.1; exon_number 1; FPKM 1.1020434950; frac 1.000000; conf_lo 0.429304; conf_hi 1.261080; cov 8.185560;
chr9	Cufflinks	exon	21931019	21936700	1000	.	.	gene_id CUFF.80053; transcript_id CUFF.80053.1; exon_number 1; FPKM 1.1254819522; frac 1.000000; conf_lo 1.003352; conf_hi 1.243334; cov 8.463522;
chr3	Cufflinks	exon	153984585	153985382	1000	.	.	gene_id CUFF.55272; transcript_id CUFF.55272.1; exon_number 1; FPKM 0.5222296437; frac 1.000000; conf_lo 0.260380; conf_hi 0.764865; cov 3.897355;
chr3	Cufflinks	exon	38577891	38578612	1000	.	.	gene_id CUFF.51872; transcript_id CUFF.51872.1; exon_number 1; FPKM 0.7231102418; frac 1.000000; conf_lo 0.377722; conf_hi 0.899338; cov 5.347387;
chr5	Cufflinks	exon	150470964	150471666	1000	.	.	gene_id CUFF.65259; transcript_id CUFF.65259.1; exon_number 1; FPKM 0.6210943787; frac 1.000000; conf_lo 0.295566; conf_hi 0.868226; cov 4.386078;
chr2	Cufflinks	exon	187236846	187238678	1000	.	.	gene_id CUFF.44618; transcript_id CUFF.44618.1; exon_number 1; FPKM 0.4695384285; frac 1.000000; conf_lo 0.332986; conf_hi 0.602208; cov 3.628475;
chr2	Cufflinks	exon	73340347	73341123	1000	.	.	gene_id CUFF.41251; transcript_id CUFF.41251.1; exon_number 1; FPKM 0.8006694056; frac 0.622833; conf_lo 0.518722; conf_hi 1.082551; cov 4.739807;
chr14	Cufflinks	exon	24750770	24751794	1000	.	.	gene_id CUFF.22533; transcript_id CUFF.22533.1; exon_number 1; FPKM 0.4729133637; frac 1.000000; conf_lo 0.266064; conf_hi 0.633485; cov 3.258013;
chr17	Cufflinks	exon	80183288	80183715	1000	.	.	gene_id CUFF.34530; transcript_id CUFF.34530.1; exon_number 1; FPKM 1.4313639182; frac 1.000000; conf_lo 0.515816; conf_hi 1.395739; cov 8.844044;
chrX	Cufflinks	exon	120531883	120532590	1000	.	.	gene_id CUFF.85587; transcript_id CUFF.85587.1; exon_number 1; FPKM 0.5380960837; frac 1.000000; conf_lo 0.256794; conf_hi 0.697012; cov 3.930428;
chrX	Cufflinks	exon	53170549	53175164	1000	.	.	gene_id CUFF.84365; transcript_id CUFF.84365.1; exon_number 1; FPKM 0.5542935696; frac 0.364550; conf_lo 0.453000; conf_hi 0.655968; cov 2.358537;
chr5	Cufflinks	exon	87486937	87487683	1000	.	.	gene_id CUFF.63324; transcript_id CUFF.63324.1; exon_number 1; FPKM 1.2134299545; frac 1.000000; conf_lo 0.695392; conf_hi 1.356014; cov 9.156947;
chr10	Cufflinks	exon	65929595	65930638	1000	.	.	gene_id CUFF.9482; transcript_id CUFF.9482.1; exon_number 1; FPKM 5.3441495358; frac 1.000000; conf_lo 3.930761; conf_hi 5.112477; cov 40.088780;
chr6	Cufflinks	exon	142059932	142061300	1000	.	.	gene_id CUFF.70532; transcript_id CUFF.70532.1; exon_number 1; FPKM 0.5115331977; frac 1.000000; conf_lo 0.332013; conf_hi 0.673511; cov 3.887602;
chr4	Cufflinks	exon	76399807	76401441	1000	.	.	gene_id CUFF.58492; transcript_id CUFF.58492.1; exon_number 1; FPKM 0.5887220269; frac 1.000000; conf_lo 0.413024; conf_hi 0.746621; cov 4.414795;
chr2	Cufflinks	exon	87957418	87957829	1000	.	.	gene_id CUFF.42936; transcript_id CUFF.42936.1; exon_number 1; FPKM 1.8939645094; frac 1.000000; conf_lo 0.693451; conf_hi 1.702106; cov 12.983227;
chr2	Cufflinks	exon	64894659	64897410	1000	.	.	gene_id CUFF.40895; transcript_id CUFF.40895.1; exon_number 1; FPKM 0.6160223489; frac 1.000000; conf_lo 0.486048; conf_hi 0.745588; cov 4.632637;
chr20	Cufflinks	exon	62150164	62151123	1000	.	.	gene_id CUFF.48072; transcript_id CUFF.48072.1; exon_number 1; FPKM 0.4278525496; frac 1.000000; conf_lo 0.229968; conf_hi 0.622267; cov 2.672588;
chr1	Cufflinks	exon	222022094	222023015	1000	.	.	gene_id CUFF.6671; transcript_id CUFF.6671.1; exon_number 1; FPKM 0.5945387209; frac 1.000000; conf_lo 0.338042; conf_hi 0.774679; cov 4.510172;
chr16	Cufflinks	exon	88453084	88453871	1000	.	.	gene_id CUFF.30852; transcript_id CUFF.30852.1; exon_number 1; FPKM 0.8409543036; frac 1.000000; conf_lo 0.461447; conf_hi 1.038256; cov 5.628690;
chr15	Cufflinks	exon	62693686	62694984	1000	.	.	gene_id CUFF.26962; transcript_id CUFF.26962.1; exon_number 1; FPKM 0.4495152972; frac 1.000000; conf_lo 0.279923; conf_hi 0.599836; cov 3.323875;
chr11	Cufflinks	exon	110341451	110342680	1000	.	.	gene_id CUFF.14697; transcript_id CUFF.14697.1; exon_number 1; FPKM 0.8962127085; frac 1.000000; conf_lo 0.612369; conf_hi 1.140273; cov 6.629957;
chr8	Cufflinks	exon	132796200	132797972	1000	.	.	gene_id CUFF.78707; transcript_id CUFF.78707.1; exon_number 1; FPKM 1.0079719627; frac 1.000000; conf_lo 0.761754; conf_hi 1.179254; cov 7.269939;
chr9	Cufflinks	exon	21322330	21323102	1000	.	.	gene_id CUFF.80322; transcript_id CUFF.80322.1; exon_number 1; FPKM 0.4769290284; frac 1.000000; conf_lo 0.235201; conf_hi 0.638402; cov 3.707492;
chr4	Cufflinks	exon	152239757	152240314	1000	.	.	gene_id CUFF.60304; transcript_id CUFF.60304.1; exon_number 1; FPKM 0.9462811912; frac 1.000000; conf_lo 0.418917; conf_hi 1.024020; cov 7.227833;
chr1	Cufflinks	exon	97285722	97286325	1000	.	.	gene_id CUFF.3727; transcript_id CUFF.3727.1; exon_number 1; FPKM 0.6447841265; frac 1.000000; conf_lo 0.279509; conf_hi 0.774026; cov 4.843413;
chr2	Cufflinks	exon	181471482	181473207	1000	.	.	gene_id CUFF.44294; transcript_id CUFF.44294.1; exon_number 1; FPKM 0.4173197842; frac 1.000000; conf_lo 0.285912; conf_hi 0.541729; cov 3.178746;
chr9	Cufflinks	exon	2682199	2685985	1000	.	.	gene_id CUFF.79297; transcript_id CUFF.79297.1; exon_number 1; FPKM 0.5504853595; frac 1.000000; conf_lo 0.452656; conf_hi 0.648122; cov 4.103669;
chr12	Cufflinks	exon	100413780	100414134	1000	.	.	gene_id CUFF.18613; transcript_id CUFF.18613.1; exon_number 1; FPKM 2.0178617266; frac 1.000000; conf_lo 0.585304; conf_hi 1.719331; cov 14.949065;
chr10	Cufflinks	exon	33268983	33269480	1000	.	.	gene_id CUFF.8440; transcript_id CUFF.8440.1; exon_number 1; FPKM 0.8750524621; frac 1.000000; conf_lo 0.339003; conf_hi 0.938779; cov 6.697773;
chr4	Cufflinks	exon	154933887	154934142	1000	.	.	gene_id CUFF.60557; transcript_id CUFF.60557.1; exon_number 1; FPKM 4.5337925883; frac 1.000000; conf_lo 0.760924; conf_hi 2.130588; cov 32.483103;
chr14	Cufflinks	exon	20739795	20741622	1000	.	.	gene_id CUFF.22231; transcript_id CUFF.22231.1; exon_number 1; FPKM 0.5587916697; frac 1.000000; conf_lo 0.404938; conf_hi 0.710418; cov 4.136303;
chrX	Cufflinks	exon	115028926	115029700	1000	.	.	gene_id CUFF.85225; transcript_id CUFF.85225.1; exon_number 1; FPKM 0.5431619649; frac 1.000000; conf_lo 0.268107; conf_hi 0.787565; cov 4.206930;
chrX	Cufflinks	exon	53193307	53194318	1000	.	.	gene_id CUFF.84349; transcript_id CUFF.84349.1; exon_number 1; FPKM 1.1371731596; frac 1.000000; conf_lo 0.744282; conf_hi 1.385905; cov 8.456922;
chr11	Cufflinks	exon	128325935	128326361	1000	.	.	gene_id CUFF.15143; transcript_id CUFF.15143.1; exon_number 1; FPKM 1.2076656123; frac 1.000000; conf_lo 0.425785; conf_hi 1.155702; cov 8.568766;
chrX	Cufflinks	exon	120911093	120911796	1000	.	.	gene_id CUFF.85333; transcript_id CUFF.85333.1; exon_number 1; FPKM 0.6715140732; frac 1.000000; conf_lo 0.332040; conf_hi 0.811652; cov 4.912343;
chr5	Cufflinks	exon	114906580	114910770	1000	.	.	gene_id CUFF.63921; transcript_id CUFF.63921.1; exon_number 1; FPKM 0.5435678705; frac 1.000000; conf_lo 0.452403; conf_hi 0.632124; cov 4.008958;
chr18	Cufflinks	exon	44803157	44803875	1000	.	.	gene_id CUFF.35417; transcript_id CUFF.35417.1; exon_number 1; FPKM 0.5015859548; frac 1.000000; conf_lo 0.234803; conf_hi 0.650225; cov 3.692438;
chr4	Cufflinks	exon	138138417	138139268	1000	.	.	gene_id CUFF.60027; transcript_id CUFF.60027.1; exon_number 1; FPKM 0.3990822902; frac 1.000000; conf_lo 0.198150; conf_hi 0.548723; cov 3.102264;
chr2	Cufflinks	exon	13785601	13786934	1000	.	.	gene_id CUFF.39127; transcript_id CUFF.39127.1; exon_number 1; FPKM 0.5329627097; frac 0.122667; conf_lo 0.350459; conf_hi 0.700917; cov 3.963116;
chr19	Cufflinks	exon	21466154	21467884	1000	.	.	gene_id CUFF.38254; transcript_id CUFF.38254.1; exon_number 1; FPKM 0.8849672488; frac 1.000000; conf_lo 0.713067; conf_hi 1.061112; cov 6.624391;
chr12	Cufflinks	exon	15408186	15408606	1000	.	.	gene_id CUFF.15983; transcript_id CUFF.15983.1; exon_number 1; FPKM 6.7789369003; frac 1.000000; conf_lo 2.992125; conf_hi 4.750384; cov 49.408925;
chr2	Cufflinks	exon	208175680	208176252	1000	.	.	gene_id CUFF.45354; transcript_id CUFF.45354.1; exon_number 1; FPKM 1.1525957165; frac 1.000000; conf_lo 0.543935; conf_hi 1.246517; cov 8.353615;
chr4	Cufflinks	exon	138119441	138120337	1000	.	.	gene_id CUFF.60020; transcript_id CUFF.60020.1; exon_number 1; FPKM 0.4852545088; frac 1.000000; conf_lo 0.260597; conf_hi 0.637016; cov 3.581411;
chr3	Cufflinks	exon	150455782	150456515	1000	.	.	gene_id CUFF.55247; transcript_id CUFF.55247.1; exon_number 1; FPKM 0.5362116415; frac 1.000000; conf_lo 0.265390; conf_hi 0.707708; cov 3.879395;
chr6	Cufflinks	exon	64296441	64297394	1000	.	.	gene_id CUFF.68176; transcript_id CUFF.68176.1; exon_number 1; FPKM 0.4485130735; frac 1.000000; conf_lo 0.245027; conf_hi 0.598955; cov 3.456360;
chr7	Cufflinks	exon	81500166	81504050	1000	.	.	gene_id CUFF.73940; transcript_id CUFF.73940.1; exon_number 1; FPKM 0.5005881879; frac 1.000000; conf_lo 0.411154; conf_hi 0.588317; cov 3.669837;
chr10	Cufflinks	exon	110046048	110048134	1000	.	.	gene_id CUFF.11323; transcript_id CUFF.11323.1; exon_number 1; FPKM 0.5164784820; frac 1.000000; conf_lo 0.379575; conf_hi 0.653367; cov 3.908655;
chr2	Cufflinks	exon	181475836	181478851	1000	.	.	gene_id CUFF.44300; transcript_id CUFF.44300.1; exon_number 1; FPKM 0.5444051343; frac 1.000000; conf_lo 0.434891; conf_hi 0.650183; cov 4.031171;
chr12	Cufflinks	exon	114248797	114251203	1000	.	.	gene_id CUFF.19118; transcript_id CUFF.19118.1; exon_number 1; FPKM 0.8301184849; frac 1.000000; conf_lo 0.658224; conf_hi 0.992732; cov 5.999596;
chr10	Cufflinks	exon	33409701	33410488	1000	.	.	gene_id CUFF.8465; transcript_id CUFF.8465.1; exon_number 1; FPKM 0.4647379046; frac 1.000000; conf_lo 0.230724; conf_hi 0.626250; cov 3.455944;
chr2	Cufflinks	exon	181673900	181674502	1000	.	.	gene_id CUFF.44381; transcript_id CUFF.44381.1; exon_number 1; FPKM 0.8079860065; frac 1.000000; conf_lo 0.366119; conf_hi 0.990674; cov 6.027648;
chr12	Cufflinks	exon	88820951	88821488	1000	.	.	gene_id CUFF.18336; transcript_id CUFF.18336.1; exon_number 1; FPKM 0.8482448133; frac 1.000000; conf_lo 0.362075; conf_hi 0.965534; cov 6.451611;
chr13	Cufflinks	exon	48641784	48643687	1000	.	.	gene_id CUFF.20873; transcript_id CUFF.20873.1; exon_number 1; FPKM 0.5338516941; frac 1.000000; conf_lo 0.388775; conf_hi 0.675240; cov 4.066795;
chr21	Cufflinks	exon	30830747	30831723	1000	.	.	gene_id CUFF.48362; transcript_id CUFF.48362.1; exon_number 1; FPKM 0.6026072504; frac 1.000000; conf_lo 0.345596; conf_hi 0.784237; cov 4.341241;
chr17	Cufflinks	exon	25647145	25648130	1000	.	.	gene_id CUFF.32095; transcript_id CUFF.32095.1; exon_number 1; FPKM 0.7115266733; frac 1.000000; conf_lo 0.421467; conf_hi 1.000983; cov 5.206213;
chr4	Cufflinks	exon	114358073	114359369	1000	.	.	gene_id CUFF.59400; transcript_id CUFF.59400.1; exon_number 1; FPKM 0.6162488786; frac 1.000000; conf_lo 0.410520; conf_hi 0.811027; cov 4.501672;
chr19	Cufflinks	exon	28222217	28222702	1000	.	.	gene_id CUFF.37420; transcript_id CUFF.37420.1; exon_number 1; FPKM 1.1854969052; frac 1.000000; conf_lo 0.480979; conf_hi 1.175727; cov 8.114036;
chr6	Cufflinks	exon	88102443	88103385	1000	.	.	gene_id CUFF.68775; transcript_id CUFF.68775.1; exon_number 1; FPKM 0.6302268644; frac 1.000000; conf_lo 0.358057; conf_hi 0.812513; cov 4.599529;
chr2	Cufflinks	exon	178999428	179000301	1000	.	.	gene_id CUFF.43953; transcript_id CUFF.43953.1; exon_number 1; FPKM 0.5983510325; frac 1.000000; conf_lo 0.326890; conf_hi 0.817224; cov 4.406857;
chr2	Cufflinks	exon	55346946	55347744	1000	.	.	gene_id CUFF.40532; transcript_id CUFF.40532.1; exon_number 1; FPKM 0.8254804598; frac 1.000000; conf_lo 0.455094; conf_hi 1.023962; cov 5.868035;
chr6	Cufflinks	exon	142202225	142204824	1000	.	.	gene_id CUFF.70588; transcript_id CUFF.70588.1; exon_number 1; FPKM 0.4385088092; frac 1.000000; conf_lo 0.329656; conf_hi 0.544431; cov 3.283705;
chr6	Cufflinks	exon	72071393	72073787	1000	.	.	gene_id CUFF.68250; transcript_id CUFF.68250.1; exon_number 1; FPKM 0.3936513103; frac 1.000000; conf_lo 0.287383; conf_hi 0.498853; cov 2.943479;
chr6	Cufflinks	exon	94585170	94586119	1000	.	.	gene_id CUFF.69238; transcript_id CUFF.69238.1; exon_number 1; FPKM 0.4855942306; frac 1.000000; conf_lo 0.273399; conf_hi 0.642487; cov 3.667127;
chr3	Cufflinks	exon	104484953	104485801	1000	.	.	gene_id CUFF.53903; transcript_id CUFF.53903.1; exon_number 1; FPKM 1.1025586571; frac 1.000000; conf_lo 0.657735; conf_hi 1.238989; cov 8.497795;
chr21	Cufflinks	exon	30885810	30891954	1000	.	.	gene_id CUFF.48379; transcript_id CUFF.48379.1; exon_number 1; FPKM 0.7341149409; frac 1.000000; conf_lo 0.651090; conf_hi 0.817140; cov 5.422443;
chr4	Cufflinks	exon	26764516	26765143	1000	.	.	gene_id CUFF.57741; transcript_id CUFF.57741.1; exon_number 1; FPKM 0.9736442113; frac 1.000000; conf_lo 0.475618; conf_hi 1.116668; cov 7.459905;
chr17	Cufflinks	exon	46662642	46663457	1000	.	.	gene_id CUFF.33356; transcript_id CUFF.33356.1; exon_number 1; FPKM 0.7181653920; frac 1.000000; conf_lo 0.397869; conf_hi 0.923056; cov 5.079576;
chr11	Cufflinks	exon	8685124	8687295	1000	.	.	gene_id CUFF.12393; transcript_id CUFF.12393.1; exon_number 1; FPKM 0.9159230674; frac 1.000000; conf_lo 0.717483; conf_hi 1.082203; cov 6.762177;
chr21	Cufflinks	exon	30775115	30775928	1000	.	.	gene_id CUFF.48552; transcript_id CUFF.48552.1; exon_number 1; FPKM 0.5509776359; frac 1.000000; conf_lo 0.287169; conf_hi 0.701970; cov 4.123593;
chr6	Cufflinks	exon	28339541	28340402	1000	.	.	gene_id CUFF.67101; transcript_id CUFF.67101.1; exon_number 1; FPKM 0.5502602661; frac 1.000000; conf_lo 0.301309; conf_hi 0.798470; cov 4.072244;
chr2	Cufflinks	exon	181628740	181630552	1000	.	.	gene_id CUFF.44357; transcript_id CUFF.44357.1; exon_number 1; FPKM 0.4109084138; frac 1.000000; conf_lo 0.279355; conf_hi 0.537222; cov 3.114501;
chr5	Cufflinks	exon	164004023	164004769	1000	.	.	gene_id CUFF.65495; transcript_id CUFF.65495.1; exon_number 1; FPKM 0.5948186051; frac 1.000000; conf_lo 0.295541; conf_hi 0.799700; cov 4.532671;
chr17	Cufflinks	exon	25679388	25680818	1000	.	.	gene_id CUFF.32099; transcript_id CUFF.32099.1; exon_number 1; FPKM 0.5174237242; frac 1.000000; conf_lo 0.344853; conf_hi 0.662481; cov 3.794879;
chr7	Cufflinks	exon	22931347	22932799	1000	.	.	gene_id CUFF.72182; transcript_id CUFF.72182.1; exon_number 1; FPKM 0.4502353829; frac 1.000000; conf_lo 0.294943; conf_hi 0.589886; cov 3.285913;
chr6	Cufflinks	exon	81129366	81130691	1000	.	.	gene_id CUFF.68525; transcript_id CUFF.68525.1; exon_number 1; FPKM 0.4733613531; frac 1.000000; conf_lo 0.303605; conf_hi 0.636590; cov 3.474349;
chr4	Cufflinks	exon	83389408	83390073	1000	.	.	gene_id CUFF.58671; transcript_id CUFF.58671.1; exon_number 1; FPKM 0.7900271294; frac 1.000000; conf_lo 0.389983; conf_hi 1.033455; cov 5.237874;
chr15	Cufflinks	exon	64652984	64654990	1000	.	.	gene_id CUFF.27040; transcript_id CUFF.27040.1; exon_number 1; FPKM 1.0715268699; frac 1.000000; conf_lo 0.834704; conf_hi 1.261762; cov 7.934921;
chr8	Cufflinks	exon	132645666	132646504	1000	.	.	gene_id CUFF.78644; transcript_id CUFF.78644.1; exon_number 1; FPKM 0.4886597021; frac 1.000000; conf_lo 0.247656; conf_hi 0.727488; cov 3.653096;
chr4	Cufflinks	exon	53586549	53588544	1000	.	.	gene_id CUFF.58077; transcript_id CUFF.58077.1; exon_number 1; FPKM 0.6065786188; frac 1.000000; conf_lo 0.448930; conf_hi 0.748217; cov 4.356540;
chr4	Cufflinks	exon	128799430	128801535	1000	.	.	gene_id CUFF.59817; transcript_id CUFF.59817.1; exon_number 1; FPKM 0.6067744135; frac 1.000000; conf_lo 0.456314; conf_hi 0.752301; cov 4.474450;
chr9	Cufflinks	exon	21923386	21924818	1000	.	.	gene_id CUFF.80050; transcript_id CUFF.80050.1; exon_number 1; FPKM 0.4638710098; frac 1.000000; conf_lo 0.299060; conf_hi 0.625307; cov 3.446134;
chr15	Cufflinks	exon	62793821	62794243	1000	.	.	gene_id CUFF.27140; transcript_id CUFF.27140.1; exon_number 1; FPKM 1.2294195472; frac 1.000000; conf_lo 0.429811; conf_hi 1.166630; cov 9.309167;
chr7	Cufflinks	exon	37997601	37998222	1000	.	.	gene_id CUFF.72587; transcript_id CUFF.72587.1; exon_number 1; FPKM 0.7097846525; frac 1.000000; conf_lo 0.313178; conf_hi 0.876898; cov 5.225573;
chr3	Cufflinks	exon	178702577	178702971	1000	.	.	gene_id CUFF.56224; transcript_id CUFF.56224.1; exon_number 1; FPKM 1.3393973928; frac 1.000000; conf_lo 0.427402; conf_hi 1.183574; cov 10.360228;
chr13	Cufflinks	exon	113923036	113924056	1000	.	.	gene_id CUFF.22017; transcript_id CUFF.22017.1; exon_number 1; FPKM 0.4435393932; frac 1.000000; conf_lo 0.254387; conf_hi 0.597809; cov 3.397107;
chr10	Cufflinks	exon	69609521	69610284	1000	.	.	gene_id CUFF.9514; transcript_id CUFF.9514.1; exon_number 1; FPKM 0.7845186239; frac 1.000000; conf_lo 0.530704; conf_hi 1.061408; cov 5.579097;
chr6	Cufflinks	exon	38607992	38608469	1000	.	.	gene_id CUFF.67726; transcript_id CUFF.67726.1; exon_number 1; FPKM 0.9617322325; frac 1.000000; conf_lo 0.353188; conf_hi 1.032395; cov 5.843423;
chr1	Cufflinks	exon	108673649	108675331	1000	.	.	gene_id CUFF.3946; transcript_id CUFF.3946.1; exon_number 1; FPKM 0.4381936366; frac 1.000000; conf_lo 0.300934; conf_hi 0.571002; cov 3.281786;
chr19	Cufflinks	exon	23446473	23447337	1000	.	.	gene_id CUFF.37388; transcript_id CUFF.37388.1; exon_number 1; FPKM 0.4303934312; frac 1.000000; conf_lo 0.225198; conf_hi 0.600529; cov 3.281034;
chr2	Cufflinks	exon	187039397	187041321	1000	.	.	gene_id CUFF.44694; transcript_id CUFF.44694.1; exon_number 1; FPKM 0.3992778946; frac 1.000000; conf_lo 0.276594; conf_hi 0.512711; cov 3.072255;
chr2	Cufflinks	exon	187012414	187013635	1000	.	.	gene_id CUFF.44666; transcript_id CUFF.44666.1; exon_number 1; FPKM 0.3943707419; frac 1.000000; conf_lo 0.233798; conf_hi 0.552614; cov 3.033850;
chr5	Cufflinks	exon	115659850	115660607	1000	.	.	gene_id CUFF.63955; transcript_id CUFF.63955.1; exon_number 1; FPKM 0.5364224107; frac 1.000000; conf_lo 0.256988; conf_hi 0.719565; cov 4.058798;
chr3	Cufflinks	exon	101409542	101410241	1000	.	.	gene_id CUFF.53777; transcript_id CUFF.53777.1; exon_number 1; FPKM 0.7029335219; frac 1.000000; conf_lo 0.352489; conf_hi 0.871947; cov 5.134167;
chr2	Cufflinks	exon	158171785	158172524	1000	.	.	gene_id CUFF.43138; transcript_id CUFF.43138.1; exon_number 1; FPKM 0.4820369385; frac 1.000000; conf_lo 0.228140; conf_hi 0.631773; cov 3.591213;
chr1	Cufflinks	exon	14728339	14729391	1000	.	.	gene_id CUFF.638; transcript_id CUFF.638.1; exon_number 1; FPKM 0.3963858047; frac 1.000000; conf_lo 0.221990; conf_hi 0.542643; cov 2.954867;
chr3	Cufflinks	exon	158454328	158455268	1000	.	.	gene_id CUFF.55457; transcript_id CUFF.55457.1; exon_number 1; FPKM 0.4739479545; frac 1.000000; conf_lo 0.262213; conf_hi 0.648632; cov 3.650912;
chr1	Cufflinks	exon	64053349	64055049	1000	.	.	gene_id CUFF.2548; transcript_id CUFF.2548.1; exon_number 1; FPKM 0.4069585848; frac 1.000000; conf_lo 0.274845; conf_hi 0.534421; cov 3.053710;
chr6	Cufflinks	exon	94605200	94606126	1000	.	.	gene_id CUFF.69251; transcript_id CUFF.69251.1; exon_number 1; FPKM 0.5904430584; frac 1.000000; conf_lo 0.336218; conf_hi 0.770501; cov 4.417103;
chr6	Cufflinks	exon	143902270	143903244	1000	.	.	gene_id CUFF.70641; transcript_id CUFF.70641.1; exon_number 1; FPKM 0.3859941440; frac 1.000000; conf_lo 0.199791; conf_hi 0.559416; cov 2.707365;
chr6	Cufflinks	exon	66546753	66547299	1000	.	.	gene_id CUFF.68201; transcript_id CUFF.68201.1; exon_number 1; FPKM 19.4819375856; frac 1.000000; conf_lo 17.612418; conf_hi 21.367731; cov 140.005741;
chr17	Cufflinks	exon	65061715	65062234	1000	.	.	gene_id CUFF.33889; transcript_id CUFF.33889.1; exon_number 1; FPKM 0.8146690154; frac 1.000000; conf_lo 0.324661; conf_hi 0.899061; cov 6.288912;
chr6	Cufflinks	exon	142065878	142066450	1000	.	.	gene_id CUFF.70539; transcript_id CUFF.70539.1; exon_number 1; FPKM 1.0128871448; frac 1.000000; conf_lo 0.475943; conf_hi 1.133197; cov 7.258985;
chr11	Cufflinks	exon	128324009	128325874	1000	.	.	gene_id CUFF.15141; transcript_id CUFF.15141.1; exon_number 1; FPKM 0.4602312278; frac 1.000000; conf_lo 0.327097; conf_hi 0.591558; cov 3.471256;
chr2	Cufflinks	exon	150446359	150447227	1000	.	.	gene_id CUFF.43023; transcript_id CUFF.43023.1; exon_number 1; FPKM 0.4083693519; frac 1.000000; conf_lo 0.209218; conf_hi 0.567876; cov 3.047251;
chr6	Cufflinks	exon	138973423	138975195	1000	.	.	gene_id CUFF.70330; transcript_id CUFF.70330.1; exon_number 1; FPKM 0.6031307646; frac 1.000000; conf_lo 0.432149; conf_hi 0.769078; cov 4.464266;
chr4	Cufflinks	exon	138121128	138122317	1000	.	.	gene_id CUFF.60021; transcript_id CUFF.60021.1; exon_number 1; FPKM 0.4334000223; frac 1.000000; conf_lo 0.261911; conf_hi 0.600214; cov 3.293841;
chr13	Cufflinks	exon	21712153	21712430	1000	.	.	gene_id CUFF.19864; transcript_id CUFF.19864.1; exon_number 1; FPKM 3.1110478880; frac 1.000000; conf_lo 0.607280; conf_hi 1.681697; cov 22.937992;
chr16	Cufflinks	exon	46832518	46833631	1000	.	.	gene_id CUFF.29688; transcript_id CUFF.29688.1; exon_number 1; FPKM 0.5263916456; frac 1.000000; conf_lo 0.314752; conf_hi 0.722764; cov 3.966849;
chr1	Cufflinks	exon	14558000	14560232	1000	.	.	gene_id CUFF.570; transcript_id CUFF.570.1; exon_number 1; FPKM 0.5304982876; frac 1.000000; conf_lo 0.401283; conf_hi 0.657173; cov 3.925062;
chr9	Cufflinks	exon	97227534	97228293	1000	.	.	gene_id CUFF.81375; transcript_id CUFF.81375.1; exon_number 1; FPKM 0.5577417956; frac 1.000000; conf_lo 0.273399; conf_hi 0.803109; cov 3.859953;
chr10	Cufflinks	exon	112276262	112277606	1000	.	.	gene_id CUFF.11123; transcript_id CUFF.11123.1; exon_number 1; FPKM 0.7152778932; frac 1.000000; conf_lo 0.482767; conf_hi 0.907602; cov 5.208010;
chr12	Cufflinks	exon	13377293	13378240	1000	.	.	gene_id CUFF.15939; transcript_id CUFF.15939.1; exon_number 1; FPKM 0.5042837663; frac 1.000000; conf_lo 0.287674; conf_hi 0.684939; cov 3.650167;
chr11	Cufflinks	exon	58900816	58902007	1000	.	.	gene_id CUFF.13244; transcript_id CUFF.13244.1; exon_number 1; FPKM 0.4718456585; frac 1.000000; conf_lo 0.283261; conf_hi 0.642785; cov 3.636400;
chr5	Cufflinks	exon	10204287	10204819	1000	.	.	gene_id CUFF.61429; transcript_id CUFF.61429.1; exon_number 1; FPKM 0.9784394358; frac 1.000000; conf_lo 0.414202; conf_hi 1.120781; cov 7.507193;
chr19	Cufflinks	exon	58204864	58206167	1000	.	.	gene_id CUFF.38795; transcript_id CUFF.38795.1; exon_number 1; FPKM 0.9420573926; frac 1.000000; conf_lo 0.657289; conf_hi 1.195071; cov 6.779922;
chr13	Cufflinks	exon	37414832	37415747	1000	.	.	gene_id CUFF.20323; transcript_id CUFF.20323.1; exon_number 1; FPKM 0.4178536483; frac 1.000000; conf_lo 0.212660; conf_hi 0.595448; cov 2.880465;
chr17	Cufflinks	exon	38706515	38707526	1000	.	.	gene_id CUFF.32774; transcript_id CUFF.32774.1; exon_number 1; FPKM 0.6406609350; frac 1.000000; conf_lo 0.384973; conf_hi 0.834109; cov 4.645942;
chr4	Cufflinks	exon	177749342	177750200	1000	.	.	gene_id CUFF.60964; transcript_id CUFF.60964.1; exon_number 1; FPKM 0.4343190946; frac 1.000000; conf_lo 0.226771; conf_hi 0.604724; cov 3.355046;
chr3	Cufflinks	exon	174294372	174295534	1000	.	.	gene_id CUFF.56128; transcript_id CUFF.56128.1; exon_number 1; FPKM 0.6751005980; frac 1.000000; conf_lo 0.435487; conf_hi 0.837475; cov 5.179790;
chr5	Cufflinks	exon	97058402	97059232	1000	.	.	gene_id CUFF.63509; transcript_id CUFF.63509.1; exon_number 1; FPKM 0.4948667265; frac 1.000000; conf_lo 0.250040; conf_hi 0.734492; cov 3.421639;
chr2	Cufflinks	exon	181096724	181098287	1000	.	.	gene_id CUFF.44139; transcript_id CUFF.44139.1; exon_number 1; FPKM 0.5145728893; frac 1.000000; conf_lo 0.348741; conf_hi 0.647661; cov 3.735650;
chrX	Cufflinks	exon	100885587	100890266	1000	.	.	gene_id CUFF.84964; transcript_id CUFF.84964.1; exon_number 1; FPKM 0.5770055885; frac 1.000000; conf_lo 0.485604; conf_hi 0.665971; cov 4.352499;
chr6	Cufflinks	exon	28135519	28136577	1000	.	.	gene_id CUFF.67098; transcript_id CUFF.67098.1; exon_number 1; FPKM 0.5298640288; frac 1.000000; conf_lo 0.306573; conf_hi 0.698987; cov 3.914597;
chr8	Cufflinks	exon	16983593	16984376	1000	.	.	gene_id CUFF.76426; transcript_id CUFF.76426.1; exon_number 1; FPKM 0.8467259750; frac 1.000000; conf_lo 0.463801; conf_hi 1.043553; cov 6.550963;
chr9	Cufflinks	exon	114576349	114577103	1000	.	.	gene_id CUFF.82026; transcript_id CUFF.82026.1; exon_number 1; FPKM 0.5412822827; frac 1.000000; conf_lo 0.275209; conf_hi 0.688023; cov 4.004809;
chr1	Cufflinks	exon	93845305	93846354	1000	.	.	gene_id CUFF.3512; transcript_id CUFF.3512.1; exon_number 1; FPKM 0.4895837125; frac 1.000000; conf_lo 0.284465; conf_hi 0.667874; cov 3.721659;
chr5	Cufflinks	exon	32115769	32116611	1000	.	.	gene_id CUFF.61824; transcript_id CUFF.61824.1; exon_number 1; FPKM 0.4451463649; frac 1.000000; conf_lo 0.231075; conf_hi 0.616201; cov 3.296900;
chr21	Cufflinks	exon	29695902	29696605	1000	.	.	gene_id CUFF.48313; transcript_id CUFF.48313.1; exon_number 1; FPKM 0.5940316802; frac 1.000000; conf_lo 0.276700; conf_hi 0.774759; cov 4.520548;
chr18	Cufflinks	exon	43856943	43859691	1000	.	.	gene_id CUFF.35358; transcript_id CUFF.35358.1; exon_number 1; FPKM 0.4944175798; frac 1.000000; conf_lo 0.382649; conf_hi 0.604680; cov 3.546176;
chr11	Cufflinks	exon	12306091	12308035	1000	.	.	gene_id CUFF.12227; transcript_id CUFF.12227.1; exon_number 1; FPKM 0.3946985341; frac 1.000000; conf_lo 0.273750; conf_hi 0.507439; cov 2.845485;
chr11	Cufflinks	exon	47629138	47630336	1000	.	.	gene_id CUFF.13048; transcript_id CUFF.13048.1; exon_number 1; FPKM 0.4945652569; frac 1.000000; conf_lo 0.303270; conf_hi 0.682357; cov 3.602872;
chr12	Cufflinks	exon	46384740	46385955	1000	.	.	gene_id CUFF.16945; transcript_id CUFF.16945.1; exon_number 1; FPKM 0.9487951943; frac 1.000000; conf_lo 0.651458; conf_hi 1.153401; cov 6.574467;
chr12	Cufflinks	exon	78034829	78035384	1000	.	.	gene_id CUFF.18103; transcript_id CUFF.18103.1; exon_number 1; FPKM 0.9516151312; frac 1.000000; conf_lo 0.420424; conf_hi 1.027704; cov 6.913460;
chr9	Cufflinks	exon	73034625	73034996	1000	.	.	gene_id CUFF.80863; transcript_id CUFF.80863.1; exon_number 1; FPKM 1.8212214593; frac 1.000000; conf_lo 0.558557; conf_hi 1.640760; cov 10.214165;
chr3	Cufflinks	exon	174460609	174463354	1000	.	.	gene_id CUFF.55855; transcript_id CUFF.55855.1; exon_number 1; FPKM 0.6072685720; frac 1.000000; conf_lo 0.482380; conf_hi 0.728300; cov 4.610551;
chr2	Cufflinks	exon	54248231	54248935	1000	.	.	gene_id CUFF.40534; transcript_id CUFF.40534.1; exon_number 1; FPKM 0.5670764127; frac 1.000000; conf_lo 0.276307; conf_hi 0.736819; cov 4.195984;
chr4	Cufflinks	exon	28839582	28843184	1000	.	.	gene_id CUFF.57780; transcript_id CUFF.57780.1; exon_number 1; FPKM 0.5535379164; frac 1.000000; conf_lo 0.454147; conf_hi 0.652386; cov 4.192468;
chr4	Cufflinks	exon	28866322	28870018	1000	.	.	gene_id CUFF.57797; transcript_id CUFF.57797.1; exon_number 1; FPKM 0.5869467605; frac 1.000000; conf_lo 0.484752; conf_hi 0.692001; cov 4.489082;
chr9	Cufflinks	exon	91510305	91511006	1000	.	.	gene_id CUFF.81222; transcript_id CUFF.81222.1; exon_number 1; FPKM 0.9594324247; frac 1.000000; conf_lo 0.499478; conf_hi 1.146950; cov 7.250181;
chr6	Cufflinks	exon	138904489	138905418	1000	.	.	gene_id CUFF.70300; transcript_id CUFF.70300.1; exon_number 1; FPKM 0.4157665097; frac 1.000000; conf_lo 0.223423; conf_hi 0.572520; cov 2.763999;
chr11	Cufflinks	exon	118794045	118794352	1000	.	.	gene_id CUFF.14991; transcript_id CUFF.14991.1; exon_number 1; FPKM 4.8476353930; frac 1.000000; conf_lo 1.307077; conf_hi 2.824972; cov 35.525752;
chr5	Cufflinks	exon	178067032	178069044	1000	.	.	gene_id CUFF.65890; transcript_id CUFF.65890.1; exon_number 1; FPKM 0.6957090872; frac 1.000000; conf_lo 0.529005; conf_hi 0.858021; cov 5.137989;
chr4	Cufflinks	exon	186033548	186033855	1000	.	.	gene_id CUFF.61084; transcript_id CUFF.61084.1; exon_number 1; FPKM 8.6902732045; frac 1.000000; conf_lo 2.529826; conf_hi 4.427195; cov 63.743975;
chr3	Cufflinks	exon	195677386	195678867	1000	.	.	gene_id CUFF.56565; transcript_id CUFF.56565.1; exon_number 1; FPKM 0.5000314888; frac 1.000000; conf_lo 0.332986; conf_hi 0.657208; cov 3.519827;
chr2	Cufflinks	exon	187197066	187200386	1000	.	.	gene_id CUFF.44598; transcript_id CUFF.44598.1; exon_number 1; FPKM 0.4589229953; frac 1.000000; conf_lo 0.363667; conf_hi 0.551366; cov 3.379456;
chrX	Cufflinks	exon	108877798	108878703	1000	.	.	gene_id CUFF.85151; transcript_id CUFF.85151.1; exon_number 1; FPKM 0.9212656638; frac 1.000000; conf_lo 0.559019; conf_hi 1.075036; cov 7.047238;
chr20	Cufflinks	exon	5187212	5188530	1000	.	.	gene_id CUFF.46568; transcript_id CUFF.46568.1; exon_number 1; FPKM 0.4588990964; frac 1.000000; conf_lo 0.285524; conf_hi 0.620277; cov 3.288972;
chr7	Cufflinks	exon	96298064	96299269	1000	.	.	gene_id CUFF.74323; transcript_id CUFF.74323.1; exon_number 1; FPKM 0.5945135508; frac 1.000000; conf_lo 0.376887; conf_hi 0.807614; cov 4.520235;
chr6	Cufflinks	exon	56925009	56925453	1000	.	.	gene_id CUFF.68219; transcript_id CUFF.68219.1; exon_number 1; FPKM 2.7164371807; frac 1.000000; conf_lo 1.167320; conf_hi 2.276275; cov 20.634490;
chr3	Cufflinks	exon	33831003	33831755	1000	.	.	gene_id CUFF.51693; transcript_id CUFF.51693.1; exon_number 1; FPKM 0.6118850598; frac 1.000000; conf_lo 0.310433; conf_hi 0.758836; cov 4.621113;
chr12	Cufflinks	exon	76662642	76663238	1000	.	.	gene_id CUFF.18052; transcript_id CUFF.18052.1; exon_number 1; FPKM 0.9186620102; frac 1.000000; conf_lo 0.435057; conf_hi 1.152900; cov 7.038640;
chr11	Cufflinks	exon	121895539	121896942	1000	.	.	gene_id CUFF.15016; transcript_id CUFF.15016.1; exon_number 1; FPKM 0.6046154409; frac 1.000000; conf_lo 0.406982; conf_hi 0.786216; cov 4.568449;
chr4	Cufflinks	exon	74733646	74734675	1000	.	.	gene_id CUFF.58398; transcript_id CUFF.58398.1; exon_number 1; FPKM 0.4700604151; frac 1.000000; conf_lo 0.264772; conf_hi 0.630410; cov 3.514656;
chr4	Cufflinks	exon	155142993	155143393	1000	.	.	gene_id CUFF.60872; transcript_id CUFF.60872.1; exon_number 1; FPKM 1.5592808301; frac 1.000000; conf_lo 0.518162; conf_hi 1.522101; cov 11.996987;
chr15	Cufflinks	exon	79714582	79715330	1000	.	.	gene_id CUFF.27798; transcript_id CUFF.27798.1; exon_number 1; FPKM 0.9008234424; frac 1.000000; conf_lo 0.485474; conf_hi 1.109656; cov 6.662832;
chr5	Cufflinks	exon	78660047	78660718	1000	.	.	gene_id CUFF.63154; transcript_id CUFF.63154.1; exon_number 1; FPKM 0.5792405995; frac 1.000000; conf_lo 0.270551; conf_hi 0.734352; cov 4.203349;
chr16	Cufflinks	exon	29937613	29937995	1000	.	.	gene_id CUFF.29495; transcript_id CUFF.29495.1; exon_number 1; FPKM 2.8540694827; frac 1.000000; conf_lo 1.017215; conf_hi 2.203965; cov 18.790597;
chr20	Cufflinks	exon	39582266	39583566	1000	.	.	gene_id CUFF.48017; transcript_id CUFF.48017.1; exon_number 1; FPKM 0.4014665056; frac 1.000000; conf_lo 0.271580; conf_hi 0.543161; cov 2.895032;
chr4	Cufflinks	exon	159294932	159296088	1000	.	.	gene_id CUFF.60720; transcript_id CUFF.60720.1; exon_number 1; FPKM 0.5842310676; frac 1.000000; conf_lo 0.359175; conf_hi 0.763248; cov 4.373231;
chr11	Cufflinks	exon	65184948	65185851	1000	.	.	gene_id CUFF.13534; transcript_id CUFF.13534.1; exon_number 1; FPKM 0.7945430851; frac 1.000000; conf_lo 0.459697; conf_hi 1.120511; cov 5.714163;
chr8	Cufflinks	exon	132641820	132642946	1000	.	.	gene_id CUFF.78643; transcript_id CUFF.78643.1; exon_number 1; FPKM 0.6732975854; frac 1.000000; conf_lo 0.426352; conf_hi 0.806611; cov 4.983717;
chr15	Cufflinks	exon	91208154	91209187	1000	.	.	gene_id CUFF.28167; transcript_id CUFF.28167.1; exon_number 1; FPKM 0.7017040816; frac 1.000000; conf_lo 0.427020; conf_hi 0.879159; cov 4.962686;
chr4	Cufflinks	exon	138149471	138150627	1000	.	.	gene_id CUFF.60034; transcript_id CUFF.60034.1; exon_number 1; FPKM 0.3940163014; frac 1.000000; conf_lo 0.235709; conf_hi 0.549987; cov 2.968147;
chr9	Cufflinks	exon	5577295	5578235	1000	.	.	gene_id CUFF.79394; transcript_id CUFF.79394.1; exon_number 1; FPKM 0.5952560931; frac 0.464530; conf_lo 0.331216; conf_hi 0.841841; cov 4.427955;
chr11	Cufflinks	exon	129126032	129126723	1000	.	.	gene_id CUFF.15180; transcript_id CUFF.15180.1; exon_number 1; FPKM 0.5820963122; frac 1.000000; conf_lo 0.281498; conf_hi 0.750661; cov 4.252110;
chr17	Cufflinks	exon	48833775	48835311	1000	.	.	gene_id CUFF.33462; transcript_id CUFF.33462.1; exon_number 1; FPKM 0.7388517772; frac 1.000000; conf_lo 0.523851; conf_hi 0.920964; cov 5.308369;
chr16	Cufflinks	exon	3237676	3237990	1000	.	.	gene_id CUFF.28784; transcript_id CUFF.28784.1; exon_number 1; FPKM 5.6400428152; frac 1.000000; conf_lo 1.607845; conf_hi 3.215690; cov 42.229531;
chr4	Cufflinks	exon	33925987	33928020	1000	.	.	gene_id CUFF.57863; transcript_id CUFF.57863.1; exon_number 1; FPKM 0.5172425971; frac 1.000000; conf_lo 0.376696; conf_hi 0.651237; cov 3.874914;
chr2	Cufflinks	exon	27019959	27020547	1000	.	.	gene_id CUFF.39530; transcript_id CUFF.39530.1; exon_number 1; FPKM 0.7032093946; frac 1.000000; conf_lo 0.308676; conf_hi 0.837835; cov 5.123576;
chr13	Cufflinks	exon	37409339	37411422	1000	.	.	gene_id CUFF.20317; transcript_id CUFF.20317.1; exon_number 1; FPKM 0.5379934742; frac 1.000000; conf_lo 0.398816; conf_hi 0.673002; cov 4.072625;
chr5	Cufflinks	exon	114531165	114532453	1000	.	.	gene_id CUFF.63881; transcript_id CUFF.63881.1; exon_number 1; FPKM 0.4536475739; frac 1.000000; conf_lo 0.282095; conf_hi 0.624639; cov 3.515303;
chr20	Cufflinks	exon	10367419	10368011	1000	.	.	gene_id CUFF.46624; transcript_id CUFF.46624.1; exon_number 1; FPKM 3.6790178402; frac 1.000000; conf_lo 2.058559; conf_hi 3.328733; cov 26.952620;
chr1	Cufflinks	exon	33867341	33867642	1000	.	.	gene_id CUFF.2015; transcript_id CUFF.2015.1; exon_number 1; FPKM 4.8516690731; frac 1.000000; conf_lo 1.247042; conf_hi 2.924099; cov 36.171663;
chr1	Cufflinks	exon	116641511	116642128	1000	.	.	gene_id CUFF.4210; transcript_id CUFF.4210.1; exon_number 1; FPKM 0.6231270945; frac 1.000000; conf_lo 0.273178; conf_hi 0.756492; cov 4.519990;
chr12	Cufflinks	exon	46877904	46879239	1000	.	.	gene_id CUFF.17200; transcript_id CUFF.17200.1; exon_number 1; FPKM 0.7209506245; frac 1.000000; conf_lo 0.537852; conf_hi 0.904049; cov 5.517198;
chr1	Cufflinks	exon	14706761	14708827	1000	.	.	gene_id CUFF.632; transcript_id CUFF.632.1; exon_number 1; FPKM 0.4593729410; frac 1.000000; conf_lo 0.332986; conf_hi 0.584296; cov 3.479980;
chr5	Cufflinks	exon	114849647	114851021	1000	.	.	gene_id CUFF.63901; transcript_id CUFF.63901.1; exon_number 1; FPKM 0.4978550314; frac 1.000000; conf_lo 0.321119; conf_hi 0.661128; cov 3.687122;
chrX	Cufflinks	exon	120759365	120760912	1000	.	.	gene_id CUFF.85314; transcript_id CUFF.85314.1; exon_number 1; FPKM 0.4339049607; frac 1.000000; conf_lo 0.285232; conf_hi 0.578853; cov 3.251374;
chr6	Cufflinks	exon	77821957	77822691	1000	.	.	gene_id CUFF.68461; transcript_id CUFF.68461.1; exon_number 1; FPKM 0.4865519564; frac 1.000000; conf_lo 0.229692; conf_hi 0.636070; cov 3.729756;
chr8	Cufflinks	exon	118695085	118696009	1000	.	.	gene_id CUFF.78431; transcript_id CUFF.78431.1; exon_number 1; FPKM 0.4305996606; frac 1.000000; conf_lo 0.224630; conf_hi 0.561576; cov 3.299185;
chr1	Cufflinks	exon	116618752	116619755	1000	.	.	gene_id CUFF.4209; transcript_id CUFF.4209.1; exon_number 1; FPKM 0.6308689524; frac 1.000000; conf_lo 0.375106; conf_hi 0.879560; cov 4.581379;
chr9	Cufflinks	exon	37910760	37912350	1000	.	.	gene_id CUFF.80653; transcript_id CUFF.80653.1; exon_number 1; FPKM 0.6914563545; frac 1.000000; conf_lo 0.532608; conf_hi 0.850304; cov 5.120825;
chr9	Cufflinks	exon	32537238	32538119	1000	.	.	gene_id CUFF.80328; transcript_id CUFF.80328.1; exon_number 1; FPKM 0.7057690757; frac 1.000000; conf_lo 0.397544; conf_hi 0.912879; cov 5.049829;
chr3	Cufflinks	exon	44074723	44075009	1000	.	.	gene_id CUFF.52414; transcript_id CUFF.52414.1; exon_number 1; FPKM 11.1136348910; frac 1.000000; conf_lo 2.895931; conf_hi 5.203625; cov 77.196441;
chr2	Cufflinks	exon	54288857	54290091	1000	.	.	gene_id CUFF.40612; transcript_id CUFF.40612.1; exon_number 1; FPKM 0.5401515958; frac 1.000000; conf_lo 0.336491; conf_hi 0.715043; cov 3.991043;
chr10	Cufflinks	exon	33626752	33628549	1000	.	.	gene_id CUFF.8501; transcript_id CUFF.8501.1; exon_number 1; FPKM 0.5611571979; frac 1.000000; conf_lo 0.404472; conf_hi 0.715049; cov 4.183327;
chr6	Cufflinks	exon	27639724	27640311	1000	.	.	gene_id CUFF.67065; transcript_id CUFF.67065.1; exon_number 1; FPKM 2.0479365642; frac 1.000000; conf_lo 1.082203; conf_hi 2.164406; cov 15.361345;
chr7	Cufflinks	exon	64541749	64542046	1000	.	.	gene_id CUFF.73074; transcript_id CUFF.73074.1; exon_number 1; FPKM 2.7697883664; frac 1.000000; conf_lo 0.610101; conf_hi 1.743146; cov 19.433375;
chr9	Cufflinks	exon	2695142	2695852	1000	.	.	gene_id CUFF.79300; transcript_id CUFF.79300.1; exon_number 1; FPKM 1.1972235351; frac 1.000000; conf_lo 0.657541; conf_hi 1.479468; cov 9.148415;
chrX	Cufflinks	exon	143570936	143572320	1000	.	.	gene_id CUFF.85934; transcript_id CUFF.85934.1; exon_number 1; FPKM 0.4497695608; frac 1.000000; conf_lo 0.290671; conf_hi 0.600095; cov 3.291899;
chr4	Cufflinks	exon	19542012	19548264	1000	.	.	gene_id CUFF.57422; transcript_id CUFF.57422.1; exon_number 1; FPKM 1.0021236384; frac 1.000000; conf_lo 0.895115; conf_hi 1.109029; cov 7.498412;
chr6	Cufflinks	exon	116919074	116920374	1000	.	.	gene_id CUFF.69680; transcript_id CUFF.69680.1; exon_number 1; FPKM 0.4132743440; frac 1.000000; conf_lo 0.249547; conf_hi 0.568968; cov 3.140528;
chr6	Cufflinks	exon	23149765	23150626	1000	.	.	gene_id CUFF.66845; transcript_id CUFF.66845.1; exon_number 1; FPKM 0.6288688756; frac 1.000000; conf_lo 0.346506; conf_hi 0.813536; cov 4.452077;
chr1	Cufflinks	exon	111483134	111484762	1000	.	.	gene_id CUFF.4034; transcript_id CUFF.4034.1; exon_number 1; FPKM 0.5002427431; frac 1.000000; conf_lo 0.342797; conf_hi 0.645735; cov 3.827526;
chr19	Cufflinks	exon	21001778	21002622	1000	.	.	gene_id CUFF.37284; transcript_id CUFF.37284.1; exon_number 1; FPKM 0.5042767338; frac 1.000000; conf_lo 0.261266; conf_hi 0.706954; cov 3.884656;
chr4	Cufflinks	exon	174322630	174323371	1000	.	.	gene_id CUFF.60667; transcript_id CUFF.60667.1; exon_number 1; FPKM 0.5042670226; frac 1.000000; conf_lo 0.245027; conf_hi 0.665074; cov 3.651895;
chr6	Cufflinks	exon	48059960	48062529	1000	.	.	gene_id CUFF.68122; transcript_id CUFF.68122.1; exon_number 1; FPKM 0.9374649191; frac 1.000000; conf_lo 0.757963; conf_hi 1.116733; cov 7.019965;
chr3	Cufflinks	exon	174521156	174522700	1000	.	.	gene_id CUFF.55877; transcript_id CUFF.55877.1; exon_number 1; FPKM 0.7054616693; frac 1.000000; conf_lo 0.495922; conf_hi 0.882574; cov 5.387646;
chr11	Cufflinks	exon	88015448	88016658	1000	.	.	gene_id CUFF.14370; transcript_id CUFF.14370.1; exon_number 1; FPKM 0.5915698755; frac 1.000000; conf_lo 0.375331; conf_hi 0.804280; cov 4.438436;
chr19	Cufflinks	exon	58778915	58779878	1000	.	.	gene_id CUFF.38935; transcript_id CUFF.38935.1; exon_number 1; FPKM 0.4952541142; frac 1.000000; conf_lo 0.282900; conf_hi 0.673570; cov 3.640741;
chr11	Cufflinks	exon	114147861	114148544	1000	.	.	gene_id CUFF.14803; transcript_id CUFF.14803.1; exon_number 1; FPKM 0.6858820210; frac 1.000000; conf_lo 0.341748; conf_hi 0.873357; cov 4.676181;
chr11	Cufflinks	exon	63946022	63947079	1000	.	.	gene_id CUFF.13423; transcript_id CUFF.13423.1; exon_number 1; FPKM 0.4850125165; frac 1.000000; conf_lo 0.282314; conf_hi 0.662824; cov 3.611048;
chr1	Cufflinks	exon	84709978	84710287	1000	.	.	gene_id CUFF.3226; transcript_id CUFF.3226.1; exon_number 1; FPKM 3.7796215647; frac 1.000000; conf_lo 0.963510; conf_hi 2.304046; cov 24.033495;
chr17	Cufflinks	exon	48300129	48300689	1000	.	.	gene_id CUFF.33437; transcript_id CUFF.33437.1; exon_number 1; FPKM 0.8301155243; frac 1.000000; conf_lo 0.347231; conf_hi 0.972247; cov 5.566748;
chr12	Cufflinks	exon	76661649	76662407	1000	.	.	gene_id CUFF.18051; transcript_id CUFF.18051.1; exon_number 1; FPKM 1.3502923552; frac 1.000000; conf_lo 0.787057; conf_hi 1.471454; cov 10.333173;
chr6	Cufflinks	exon	31789081	31790611	1000	.	.	gene_id CUFF.67441; transcript_id CUFF.67441.1; exon_number 1; FPKM 0.8058438399; frac 1.000000; conf_lo 0.576798; conf_hi 0.975467; cov 2.672326;
chr21	Cufflinks	exon	15408108	15408956	1000	.	.	gene_id CUFF.48187; transcript_id CUFF.48187.1; exon_number 1; FPKM 0.9622330098; frac 1.000000; conf_lo 0.565958; conf_hi 1.070731; cov 7.193411;
chr2	Cufflinks	exon	19236459	19237492	1000	.	.	gene_id CUFF.39855; transcript_id CUFF.39855.1; exon_number 1; FPKM 0.4678027211; frac 1.000000; conf_lo 0.296275; conf_hi 0.623737; cov 3.578225;
chr15	Cufflinks	exon	102277452	102278256	1000	.	.	gene_id CUFF.28399; transcript_id CUFF.28399.1; exon_number 1; FPKM 0.4338937026; frac 1.000000; conf_lo 0.225851; conf_hi 0.613024; cov 2.981198;
chr9	Cufflinks	exon	14925657	14926740	1000	.	.	gene_id CUFF.79906; transcript_id CUFF.79906.1; exon_number 1; FPKM 0.4118872590; frac 1.000000; conf_lo 0.239602; conf_hi 0.563065; cov 3.159212;
chr5	Cufflinks	exon	141772769	141773399	1000	.	.	gene_id CUFF.65215; transcript_id CUFF.65215.1; exon_number 1; FPKM 0.6949223036; frac 1.000000; conf_lo 0.392782; conf_hi 0.966848; cov 5.025417;
chr2	Cufflinks	exon	121540732	121541381	1000	.	.	gene_id CUFF.42373; transcript_id CUFF.42373.1; exon_number 1; FPKM 0.8969832164; frac 1.000000; conf_lo 0.439541; conf_hi 1.098853; cov 6.748882;
chr3	Cufflinks	exon	49195443	49196416	1000	.	.	gene_id CUFF.52233; transcript_id CUFF.52233.1; exon_number 1; FPKM 0.6553587285; frac 1.000000; conf_lo 0.386660; conf_hi 0.906651; cov 4.443495;
chr2	Cufflinks	exon	121519791	121521185	1000	.	.	gene_id CUFF.42349; transcript_id CUFF.42349.1; exon_number 1; FPKM 1.1095661081; frac 1.000000; conf_lo 0.800598; conf_hi 1.321917; cov 7.750782;
chr7	Cufflinks	exon	137532032	137535437	1000	.	.	gene_id CUFF.75531; transcript_id CUFF.75531.1; exon_number 1; FPKM 0.5754074005; frac 1.000000; conf_lo 0.468976; conf_hi 0.678681; cov 4.357506;
chr6	Cufflinks	exon	108527301	108528505	1000	.	.	gene_id CUFF.69309; transcript_id CUFF.69309.1; exon_number 1; FPKM 0.4398608123; frac 1.000000; conf_lo 0.269428; conf_hi 0.592742; cov 3.267534;
chr5	Cufflinks	exon	81574493	81575495	1000	.	.	gene_id CUFF.63231; transcript_id CUFF.63231.1; exon_number 1; FPKM 0.7144700443; frac 0.241716; conf_lo 0.427271; conf_hi 0.945175; cov 5.302641;
chr12	Cufflinks	exon	133687361	133688801	1000	.	.	gene_id CUFF.19767; transcript_id CUFF.19767.1; exon_number 1; FPKM 0.5237248264; frac 1.000000; conf_lo 0.351472; conf_hi 0.675908; cov 3.974786;
chr7	Cufflinks	exon	133790968	133791538	1000	.	.	gene_id CUFF.75372; transcript_id CUFF.75372.1; exon_number 1; FPKM 0.8779008172; frac 1.000000; conf_lo 0.386637; conf_hi 1.046193; cov 5.911062;
chr3	Cufflinks	exon	44089739	44090835	1000	.	.	gene_id CUFF.52443; transcript_id CUFF.52443.1; exon_number 1; FPKM 6.4220757975; frac 1.000000; conf_lo 4.841799; conf_hi 6.108480; cov 47.773252;
chr5	Cufflinks	exon	60844872	60846775	1000	.	.	gene_id CUFF.62548; transcript_id CUFF.62548.1; exon_number 1; FPKM 0.4347078080; frac 1.000000; conf_lo 0.306927; conf_hi 0.559290; cov 3.283974;
chr10	Cufflinks	exon	92496529	92497353	1000	.	.	gene_id CUFF.10403; transcript_id CUFF.10403.1; exon_number 1; FPKM 0.5204442405; frac 1.000000; conf_lo 0.267599; conf_hi 0.724092; cov 3.978743;
chr2	Cufflinks	exon	29031068	29032522	1000	.	.	gene_id CUFF.39676; transcript_id CUFF.39676.1; exon_number 1; FPKM 0.6421674261; frac 1.000000; conf_lo 0.437344; conf_hi 0.838986; cov 4.832451;
chr13	Cufflinks	exon	48512174	48512816	1000	.	.	gene_id CUFF.20871; transcript_id CUFF.20871.1; exon_number 1; FPKM 0.8891497433; frac 1.000000; conf_lo 0.444326; conf_hi 1.110815; cov 6.307850;
chr4	Cufflinks	exon	88070848	88071483	1000	.	.	gene_id CUFF.58747; transcript_id CUFF.58747.1; exon_number 1; FPKM 0.6570647161; frac 1.000000; conf_lo 0.306284; conf_hi 0.816757; cov 5.057322;
chr10	Cufflinks	exon	110142497	110143283	1000	.	.	gene_id CUFF.11091; transcript_id CUFF.11091.1; exon_number 1; FPKM 0.4433630695; frac 1.000000; conf_lo 0.214516; conf_hi 0.594043; cov 3.311625;
chrX	Cufflinks	exon	108879822	108881098	1000	.	.	gene_id CUFF.85152; transcript_id CUFF.85152.1; exon_number 1; FPKM 0.7363465872; frac 1.000000; conf_lo 0.498305; conf_hi 0.925424; cov 5.206285;
chr2	Cufflinks	exon	184066292	184067496	1000	.	.	gene_id CUFF.44496; transcript_id CUFF.44496.1; exon_number 1; FPKM 0.5174833086; frac 1.000000; conf_lo 0.323314; conf_hi 0.700513; cov 3.966866;
chr7	Cufflinks	exon	81518164	81518978	1000	.	.	gene_id CUFF.73944; transcript_id CUFF.73944.1; exon_number 1; FPKM 0.4231384676; frac 1.000000; conf_lo 0.207146; conf_hi 0.573634; cov 3.248535;
chr8	Cufflinks	exon	132663232	132664759	1000	.	.	gene_id CUFF.78648; transcript_id CUFF.78648.1; exon_number 1; FPKM 0.3915071198; frac 1.000000; conf_lo 0.254969; conf_hi 0.526937; cov 3.035088;
chr6	Cufflinks	exon	82873262	82873829	1000	.	.	gene_id CUFF.68581; transcript_id CUFF.68581.1; exon_number 1; FPKM 0.7080645885; frac 1.000000; conf_lo 0.297225; conf_hi 0.823084; cov 4.233741;
chr1	Cufflinks	exon	14716449	14722583	1000	.	.	gene_id CUFF.637; transcript_id CUFF.637.1; exon_number 1; FPKM 0.5281695731; frac 1.000000; conf_lo 0.455107; conf_hi 0.601165; cov 3.857009;
chr6	Cufflinks	exon	164743172	164743488	1000	.	.	gene_id CUFF.71217; transcript_id CUFF.71217.1; exon_number 1; FPKM 3.0779926891; frac 1.000000; conf_lo 0.819334; conf_hi 2.171234; cov 22.042480;
chr2	Cufflinks	exon	232570746	232571487	1000	.	.	gene_id CUFF.45986; transcript_id CUFF.45986.1; exon_number 1; FPKM 0.6243305994; frac 1.000000; conf_lo 0.315035; conf_hi 0.770085; cov 4.263934;
chr14	Cufflinks	exon	97045275	97046390	1000	.	.	gene_id CUFF.24950; transcript_id CUFF.24950.1; exon_number 1; FPKM 0.4826537358; frac 1.000000; conf_lo 0.290915; conf_hi 0.640013; cov 3.442226;
chr3	Cufflinks	exon	104559791	104560458	1000	.	.	gene_id CUFF.53962; transcript_id CUFF.53962.1; exon_number 1; FPKM 0.6398424108; frac 1.000000; conf_lo 0.291612; conf_hi 0.816513; cov 4.826322;
chr5	Cufflinks	exon	145063208	145064100	1000	.	.	gene_id CUFF.65083; transcript_id CUFF.65083.1; exon_number 1; FPKM 0.4505171057; frac 1.000000; conf_lo 0.232680; conf_hi 0.581699; cov 3.424325;
chr15	Cufflinks	exon	76230255	76231048	1000	.	.	gene_id CUFF.27648; transcript_id CUFF.27648.1; exon_number 1; FPKM 1.1172259129; frac 1.000000; conf_lo 0.654229; conf_hi 1.275746; cov 8.658686;
chr4	Cufflinks	exon	114780960	114781840	1000	.	.	gene_id CUFF.59445; transcript_id CUFF.59445.1; exon_number 1; FPKM 0.5730869625; frac 1.000000; conf_lo 0.309552; conf_hi 0.737028; cov 4.232033;
chr2	Cufflinks	exon	181592470	181600044	1000	.	.	gene_id CUFF.44348; transcript_id CUFF.44348.1; exon_number 1; FPKM 0.5530029922; frac 1.000000; conf_lo 0.486884; conf_hi 0.618892; cov 4.093539;
chr19	Cufflinks	exon	56121620	56123700	1000	.	.	gene_id CUFF.38693; transcript_id CUFF.38693.1; exon_number 1; FPKM 0.5284895193; frac 1.000000; conf_lo 0.393150; conf_hi 0.649010; cov 3.869243;
chr14	Cufflinks	exon	71038274	71039380	1000	.	.	gene_id CUFF.24101; transcript_id CUFF.24101.1; exon_number 1; FPKM 0.6881637008; frac 1.000000; conf_lo 0.434054; conf_hi 0.821184; cov 5.307927;
chr11	Cufflinks	exon	66167376	66167684	1000	.	.	gene_id CUFF.13633; transcript_id CUFF.13633.1; exon_number 1; FPKM 5.7456691174; frac 1.000000; conf_lo 1.597038; conf_hi 3.067994; cov 41.363259;
chr6	Cufflinks	exon	74221424	74222001	1000	.	.	gene_id CUFF.68380; transcript_id CUFF.68380.1; exon_number 1; FPKM 1.2406928726; frac 1.000000; conf_lo 0.584165; conf_hi 1.325605; cov 9.304298;
chr2	Cufflinks	exon	181236131	181236916	1000	.	.	gene_id CUFF.44192; transcript_id CUFF.44192.1; exon_number 1; FPKM 0.5995636129; frac 1.000000; conf_lo 0.313922; conf_hi 0.776543; cov 4.522797;
chr11	Cufflinks	exon	88022316	88023961	1000	.	.	gene_id CUFF.14373; transcript_id CUFF.14373.1; exon_number 1; FPKM 0.5572749170; frac 1.000000; conf_lo 0.386595; conf_hi 0.717962; cov 4.233068;
chr7	Cufflinks	exon	17813450	17814842	1000	.	.	gene_id CUFF.71971; transcript_id CUFF.71971.1; exon_number 1; FPKM 0.5230249812; frac 1.000000; conf_lo 0.344938; conf_hi 0.652585; cov 3.876440;
chr14	Cufflinks	exon	50527986	50528562	1000	.	.	gene_id CUFF.23217; transcript_id CUFF.23217.1; exon_number 1; FPKM 0.7947740794; frac 1.000000; conf_lo 0.337602; conf_hi 0.945287; cov 5.726220;
chr4	Cufflinks	exon	26762486	26763091	1000	.	.	gene_id CUFF.57735; transcript_id CUFF.57735.1; exon_number 1; FPKM 1.2190372505; frac 1.000000; conf_lo 0.600033; conf_hi 1.350075; cov 9.095511;
chr9	Cufflinks	exon	12827106	12829296	1000	.	.	gene_id CUFF.79765; transcript_id CUFF.79765.1; exon_number 1; FPKM 0.7179100624; frac 1.000000; conf_lo 0.551227; conf_hi 0.883149; cov 5.429650;
chr20	Cufflinks	exon	32802837	32803691	1000	.	.	gene_id CUFF.47155; transcript_id CUFF.47155.1; exon_number 1; FPKM 13.9037891914; frac 1.000000; conf_lo 9.994242; conf_hi 12.302942; cov 104.895795;
chr10	Cufflinks	exon	14917174	14918908	1000	.	.	gene_id CUFF.7944; transcript_id CUFF.7944.1; exon_number 1; FPKM 0.4064043113; frac 1.000000; conf_lo 0.276944; conf_hi 0.523949; cov 3.020573;
chr2	Cufflinks	exon	207935965	207936679	1000	.	.	gene_id CUFF.45330; transcript_id CUFF.45330.1; exon_number 1; FPKM 0.6571379778; frac 1.000000; conf_lo 0.326931; conf_hi 0.799165; cov 4.883080;
chr1	Cufflinks	exon	56929599	56930448	1000	.	.	gene_id CUFF.2466; transcript_id CUFF.2466.1; exon_number 1; FPKM 0.6805312130; frac 1.000000; conf_lo 0.381954; conf_hi 0.886133; cov 4.981388;
chr17	Cufflinks	exon	56086123	56086752	1000	.	.	gene_id CUFF.33596; transcript_id CUFF.33596.1; exon_number 1; FPKM 0.6359739226; frac 1.000000; conf_lo 0.288588; conf_hi 0.783309; cov 4.482118;
chr6	Cufflinks	exon	111223396	111227107	1000	.	.	gene_id CUFF.69473; transcript_id CUFF.69473.1; exon_number 1; FPKM 0.4364797769; frac 1.000000; conf_lo 0.349850; conf_hi 0.521277; cov 3.237710;
chr9	Cufflinks	exon	14597686	14601424	1000	.	.	gene_id CUFF.79893; transcript_id CUFF.79893.1; exon_number 1; FPKM 0.4331486379; frac 1.000000; conf_lo 0.347324; conf_hi 0.517513; cov 3.222045;
chr2	Cufflinks	exon	19466447	19467088	1000	.	.	gene_id CUFF.39182; transcript_id CUFF.39182.1; exon_number 1; FPKM 0.7365014889; frac 1.000000; conf_lo 0.343878; conf_hi 0.930493; cov 5.553349;
chr1	Cufflinks	exon	19660701	19661752	1000	.	.	gene_id CUFF.873; transcript_id CUFF.873.1; exon_number 1; FPKM 0.4281419239; frac 1.000000; conf_lo 0.259235; conf_hi 0.592537; cov 3.096755;
chr12	Cufflinks	exon	13375614	13377234	1000	.	.	gene_id CUFF.15938; transcript_id CUFF.15938.1; exon_number 1; FPKM 0.6128202255; frac 1.000000; conf_lo 0.432614; conf_hi 0.777103; cov 4.573131;
chr14	Cufflinks	exon	64930378	64930913	1000	.	.	gene_id CUFF.23750; transcript_id CUFF.23750.1; exon_number 1; FPKM 1.2457982271; frac 1.000000; conf_lo 0.581482; conf_hi 1.332564; cov 8.063509;
chr6	Cufflinks	exon	139008676	139011226	1000	.	.	gene_id CUFF.70344; transcript_id CUFF.70344.1; exon_number 1; FPKM 0.4697592201; frac 1.000000; conf_lo 0.356351; conf_hi 0.580343; cov 3.457719;
chr3	Cufflinks	exon	174500660	174504611	1000	.	.	gene_id CUFF.55871; transcript_id CUFF.55871.1; exon_number 1; FPKM 0.5574299476; frac 1.000000; conf_lo 0.460046; conf_hi 0.653922; cov 4.192422;
chr8	Cufflinks	exon	16541365	16542619	1000	.	.	gene_id CUFF.76433; transcript_id CUFF.76433.1; exon_number 1; FPKM 0.4066676271; frac 1.000000; conf_lo 0.248346; conf_hi 0.548431; cov 3.054616;
chr22	Cufflinks	exon	32028337	32032458	246	.	.	gene_id CUFF.50354; transcript_id CUFF.50354.1; exon_number 1; FPKM 0.3956556384; frac 0.871933; conf_lo 0.321281; conf_hi 0.470329; cov 2.955950;
chr2	Cufflinks	exon	184087068	184088098	1000	.	.	gene_id CUFF.44508; transcript_id CUFF.44508.1; exon_number 1; FPKM 0.4694939511; frac 1.000000; conf_lo 0.264515; conf_hi 0.629798; cov 3.636955;
chr15	Cufflinks	exon	62789258	62789676	1000	.	.	gene_id CUFF.27135; transcript_id CUFF.27135.1; exon_number 1; FPKM 1.3115795945; frac 1.000000; conf_lo 0.464908; conf_hi 1.239756; cov 9.130965;
chr10	Cufflinks	exon	97929985	97930499	1000	.	.	gene_id CUFF.10557; transcript_id CUFF.10557.1; exon_number 1; FPKM 0.9104140052; frac 1.000000; conf_lo 0.378246; conf_hi 1.008655; cov 6.918087;
chr5	Cufflinks	exon	127278838	127279969	1000	.	.	gene_id CUFF.64124; transcript_id CUFF.64124.1; exon_number 1; FPKM 0.4743572870; frac 1.000000; conf_lo 0.286803; conf_hi 0.630967; cov 3.554949;
chr12	Cufflinks	exon	30946005	30946869	1000	.	.	gene_id CUFF.16467; transcript_id CUFF.16467.1; exon_number 1; FPKM 0.3912667557; frac 1.000000; conf_lo 0.195172; conf_hi 0.540476; cov 2.904423;
chr12	Cufflinks	exon	1644832	1645102	1000	.	.	gene_id CUFF.15526; transcript_id CUFF.15526.1; exon_number 1; FPKM 9.1922243006; frac 1.000000; conf_lo 2.060579; conf_hi 3.881556; cov 70.397166;
chr2	Cufflinks	exon	175419257	175420468	1000	.	.	gene_id CUFF.43726; transcript_id CUFF.43726.1; exon_number 1; FPKM 0.5781371430; frac 1.000000; conf_lo 0.364306; conf_hi 0.750042; cov 4.261907;
chr4	Cufflinks	exon	19812086	19813027	1000	.	.	gene_id CUFF.57529; transcript_id CUFF.57529.1; exon_number 1; FPKM 0.4908381219; frac 1.000000; conf_lo 0.275721; conf_hi 0.647943; cov 3.663532;
chr13	Cufflinks	exon	37411580	37411923	1000	.	.	gene_id CUFF.20319; transcript_id CUFF.20319.1; exon_number 1; FPKM 1.8967757284; frac 1.000000; conf_lo 0.528518; conf_hi 1.434548; cov 13.075685;
chr20	Cufflinks	exon	43712384	43713149	1000	.	.	gene_id CUFF.47448; transcript_id CUFF.47448.1; exon_number 1; FPKM 0.5518169349; frac 1.000000; conf_lo 0.271257; conf_hi 0.796818; cov 4.277506;
chr3	Cufflinks	exon	44124811	44125076	1000	.	.	gene_id CUFF.52461; transcript_id CUFF.52461.1; exon_number 1; FPKM 10.7528497578; frac 1.000000; conf_lo 2.392239; conf_hi 4.784477; cov 80.981705;
chrY	Cufflinks	exon	21048856	21049761	1000	.	.	gene_id CUFF.86041; transcript_id CUFF.86041.1; exon_number 1; FPKM 0.4974834584; frac 1.000000; conf_lo 0.272343; conf_hi 0.673689; cov 3.793903;
chr11	Cufflinks	exon	6723437	6724179	1000	.	.	gene_id CUFF.11980; transcript_id CUFF.11980.1; exon_number 1; FPKM 0.5512731158; frac 1.000000; conf_lo 0.262176; conf_hi 0.734092; cov 3.755894;
chr9	Cufflinks	exon	2670650	2671368	1000	.	.	gene_id CUFF.79290; transcript_id CUFF.79290.1; exon_number 1; FPKM 0.5517445503; frac 1.000000; conf_lo 0.270927; conf_hi 0.722472; cov 3.883626;
chr5	Cufflinks	exon	115631318	115631651	1000	.	.	gene_id CUFF.63987; transcript_id CUFF.63987.1; exon_number 1; FPKM 2.7101074440; frac 1.000000; conf_lo 0.777631; conf_hi 2.060722; cov 20.242687;
chr5	Cufflinks	exon	71865087	71866175	1000	.	.	gene_id CUFF.62901; transcript_id CUFF.62901.1; exon_number 1; FPKM 0.6582336284; frac 1.000000; conf_lo 0.405454; conf_hi 0.834757; cov 4.825329;
chr3	Cufflinks	exon	98720750	98721903	1000	.	.	gene_id CUFF.53593; transcript_id CUFF.53593.1; exon_number 1; FPKM 0.4088864351; frac 1.000000; conf_lo 0.236322; conf_hi 0.562671; cov 3.000582;
chr19	Cufflinks	exon	52734293	52735944	1000	.	.	gene_id CUFF.38569; transcript_id CUFF.38569.1; exon_number 1; FPKM 0.8503576371; frac 1.000000; conf_lo 0.628883; conf_hi 1.037657; cov 6.268201;
chr9	Cufflinks	exon	14950203	14951278	1000	.	.	gene_id CUFF.79915; transcript_id CUFF.79915.1; exon_number 1; FPKM 0.4898777888; frac 1.000000; conf_lo 0.289660; conf_hi 0.663805; cov 3.579042;
chr2	Cufflinks	exon	181429744	181432505	1000	.	.	gene_id CUFF.44265; transcript_id CUFF.44265.1; exon_number 1; FPKM 0.5882607124; frac 1.000000; conf_lo 0.465481; conf_hi 0.709975; cov 4.297850;
chr1	Cufflinks	exon	33865746	33866302	1000	.	.	gene_id CUFF.2010; transcript_id CUFF.2010.1; exon_number 1; FPKM 2.4818448183; frac 1.000000; conf_lo 1.282323; conf_hi 2.284867; cov 18.796280;
chr8	Cufflinks	exon	132702183	132702913	1000	.	.	gene_id CUFF.78663; transcript_id CUFF.78663.1; exon_number 1; FPKM 0.9314281235; frac 1.000000; conf_lo 0.497429; conf_hi 1.119214; cov 6.753299;
chr1	Cufflinks	exon	206074223	206074913	1000	.	.	gene_id CUFF.6340; transcript_id CUFF.6340.1; exon_number 1; FPKM 0.5356311886; frac 1.000000; conf_lo 0.263112; conf_hi 0.714160; cov 3.885319;
chr11	Cufflinks	exon	44273931	44274634	1000	.	.	gene_id CUFF.12959; transcript_id CUFF.12959.1; exon_number 1; FPKM 0.7231690020; frac 1.000000; conf_lo 0.368933; conf_hi 0.977672; cov 5.435398;
chr17	Cufflinks	exon	631365	631758	1000	.	.	gene_id CUFF.30983; transcript_id CUFF.30983.1; exon_number 1; FPKM 1.8343314257; frac 1.000000; conf_lo 0.626250; conf_hi 1.746907; cov 12.596452;
chr4	Cufflinks	exon	170007659	170008619	1000	.	.	gene_id CUFF.60555; transcript_id CUFF.60555.1; exon_number 1; FPKM 0.6494799621; frac 1.000000; conf_lo 0.378377; conf_hi 0.851348; cov 4.597171;
chr3	Cufflinks	exon	156903693	156904535	1000	.	.	gene_id CUFF.55377; transcript_id CUFF.55377.1; exon_number 1; FPKM 0.5260820676; frac 1.000000; conf_lo 0.277291; conf_hi 0.677821; cov 3.985572;
chr7	Cufflinks	exon	90048479	90049951	1000	.	.	gene_id CUFF.74063; transcript_id CUFF.74063.1; exon_number 1; FPKM 0.4697036481; frac 1.000000; conf_lo 0.308571; conf_hi 0.625959; cov 3.504440;
chr4	Cufflinks	exon	2538942	2539937	1000	.	.	gene_id CUFF.56954; transcript_id CUFF.56954.1; exon_number 1; FPKM 1.9933511058; frac 1.000000; conf_lo 1.356014; conf_hi 2.099214; cov 14.188206;
chr4	Cufflinks	exon	74866137	74867606	1000	.	.	gene_id CUFF.58403; transcript_id CUFF.58403.1; exon_number 1; FPKM 0.4605791287; frac 1.000000; conf_lo 0.300367; conf_hi 0.618402; cov 3.538735;
chr11	Cufflinks	exon	35835533	35836486	1000	.	.	gene_id CUFF.12768; transcript_id CUFF.12768.1; exon_number 1; FPKM 0.5175150848; frac 1.000000; conf_lo 0.285865; conf_hi 0.680631; cov 3.900028;
chr1	Cufflinks	exon	67458139	67458563	1000	.	.	gene_id CUFF.2674; transcript_id CUFF.2674.1; exon_number 1; FPKM 1.2184465077; frac 1.000000; conf_lo 0.427789; conf_hi 1.161140; cov 8.765892;
chr15	Cufflinks	exon	34420046	34423409	1000	.	.	gene_id CUFF.25668; transcript_id CUFF.25668.1; exon_number 1; FPKM 0.5419886660; frac 1.000000; conf_lo 0.436227; conf_hi 0.644689; cov 4.135556;
chr1	Cufflinks	exon	14637603	14642936	1000	.	.	gene_id CUFF.600; transcript_id CUFF.600.1; exon_number 1; FPKM 0.5743284287; frac 1.000000; conf_lo 0.499104; conf_hi 0.650052; cov 4.342257;
chr17	Cufflinks	exon	29936135	29937209	1000	.	.	gene_id CUFF.32375; transcript_id CUFF.32375.1; exon_number 1; FPKM 0.5350237181; frac 1.000000; conf_lo 0.314091; conf_hi 0.712744; cov 3.961937;
chr4	Cufflinks	exon	89453054	89454690	1000	.	.	gene_id CUFF.58807; transcript_id CUFF.58807.1; exon_number 1; FPKM 0.8501967011; frac 1.000000; conf_lo 0.626713; conf_hi 1.031299; cov 6.036989;
chr3	Cufflinks	exon	174456962	174458453	1000	.	.	gene_id CUFF.55853; transcript_id CUFF.55853.1; exon_number 1; FPKM 0.5332144509; frac 1.000000; conf_lo 0.356866; conf_hi 0.705028; cov 4.124526;
chr20	Cufflinks	exon	32801882	32802730	1000	.	.	gene_id CUFF.47154; transcript_id CUFF.47154.1; exon_number 1; FPKM 15.3763498533; frac 1.000000; conf_lo 11.059123; conf_hi 13.460620; cov 114.624021;
chr6	Cufflinks	exon	26701703	26701994	1000	.	.	gene_id CUFF.67005; transcript_id CUFF.67005.1; exon_number 1; FPKM 16.9984885813; frac 1.000000; conf_lo 4.758729; conf_hi 7.427176; cov 123.103329;
chr1	Cufflinks	exon	184750993	184751808	1000	.	.	gene_id CUFF.5875; transcript_id CUFF.5875.1; exon_number 1; FPKM 0.5069402767; frac 1.000000; conf_lo 0.254636; conf_hi 0.747993; cov 3.877589;
chr2	Cufflinks	exon	187930217	187931339	1000	.	.	gene_id CUFF.44709; transcript_id CUFF.44709.1; exon_number 1; FPKM 0.5494281017; frac 1.000000; conf_lo 0.335358; conf_hi 0.728536; cov 4.089757;
chr20	Cufflinks	exon	39551108	39554297	1000	.	.	gene_id CUFF.47997; transcript_id CUFF.47997.1; exon_number 1; FPKM 0.4431912732; frac 1.000000; conf_lo 0.350105; conf_hi 0.533299; cov 3.256997;
chr13	Cufflinks	exon	27833249	27833991	1000	.	.	gene_id CUFF.20032; transcript_id CUFF.20032.1; exon_number 1; FPKM 0.5273047195; frac 1.000000; conf_lo 0.262176; conf_hi 0.699135; cov 4.001365;
chr15	Cufflinks	exon	96795566	96798420	1000	.	.	gene_id CUFF.28299; transcript_id CUFF.28299.1; exon_number 1; FPKM 0.4991367974; frac 1.000000; conf_lo 0.401267; conf_hi 0.601900; cov 3.722565;
chr10	Cufflinks	exon	33282825	33285463	1000	.	.	gene_id CUFF.8495; transcript_id CUFF.8495.1; exon_number 1; FPKM 0.5113997927; frac 1.000000; conf_lo 0.393678; conf_hi 0.624963; cov 3.854681;
chrX	Cufflinks	exon	64627866	64628423	1000	.	.	gene_id CUFF.84533; transcript_id CUFF.84533.1; exon_number 1; FPKM 2.9935241531; frac 1.000000; conf_lo 1.582577; conf_hi 2.676417; cov 21.887488;
chr5	Cufflinks	exon	145061736	145062946	1000	.	.	gene_id CUFF.65081; transcript_id CUFF.65081.1; exon_number 1; FPKM 0.5272688021; frac 1.000000; conf_lo 0.332436; conf_hi 0.718490; cov 3.980927;
chr2	Cufflinks	exon	111970128	111970795	1000	.	.	gene_id CUFF.43838; transcript_id CUFF.43838.1; exon_number 1; FPKM 0.5842039403; frac 1.000000; conf_lo 0.272171; conf_hi 0.738750; cov 4.526417;
chr2	Cufflinks	exon	97253578	97254112	1000	.	.	gene_id CUFF.41668; transcript_id CUFF.41668.1; exon_number 1; FPKM 0.7780618173; frac 1.000000; conf_lo 0.315558; conf_hi 0.873854; cov 5.901471;
chr16	Cufflinks	exon	56515044	56516168	1000	.	.	gene_id CUFF.29949; transcript_id CUFF.29949.1; exon_number 1; FPKM 0.3936072182; frac 1.000000; conf_lo 0.230870; conf_hi 0.542545; cov 2.818746;
chr15	Cufflinks	exon	35439418	35440236	1000	.	.	gene_id CUFF.25700; transcript_id CUFF.25700.1; exon_number 1; FPKM 0.4414188319; frac 1.000000; conf_lo 0.221990; conf_hi 0.602545; cov 3.313289;
chr7	Cufflinks	exon	133769390	133770399	1000	.	.	gene_id CUFF.75368; transcript_id CUFF.75368.1; exon_number 1; FPKM 0.5352042761; frac 1.000000; conf_lo 0.308589; conf_hi 0.745756; cov 3.783070;
chr15	Cufflinks	exon	100410427	100411028	1000	.	.	gene_id CUFF.28387; transcript_id CUFF.28387.1; exon_number 1; FPKM 0.9720022365; frac 1.000000; conf_lo 0.453015; conf_hi 1.078608; cov 7.497223;
chr6	Cufflinks	exon	83123968	83124871	1000	.	.	gene_id CUFF.68601; transcript_id CUFF.68601.1; exon_number 1; FPKM 0.4619436541; frac 1.000000; conf_lo 0.244214; conf_hi 0.660814; cov 3.430490;
chr5	Cufflinks	exon	114539483	114542823	1000	.	.	gene_id CUFF.63882; transcript_id CUFF.63882.1; exon_number 1; FPKM 0.8354825292; frac 1.000000; conf_lo 0.695771; conf_hi 0.967861; cov 6.217882;
chr7	Cufflinks	exon	15642482	15643521	1000	.	.	gene_id CUFF.71878; transcript_id CUFF.71878.1; exon_number 1; FPKM 0.4954203232; frac 1.000000; conf_lo 0.287200; conf_hi 0.674296; cov 3.658732;
chrX	Cufflinks	exon	140302502	140303396	1000	.	.	gene_id CUFF.85550; transcript_id CUFF.85550.1; exon_number 1; FPKM 0.4305010045; frac 1.000000; conf_lo 0.217650; conf_hi 0.609419; cov 3.294826;
chrX	Cufflinks	exon	120586795	120587575	1000	.	.	gene_id CUFF.85655; transcript_id CUFF.85655.1; exon_number 1; FPKM 0.5823363607; frac 1.000000; conf_lo 0.299303; conf_hi 0.731630; cov 4.380707;
chr2	Cufflinks	exon	225330800	225331569	1000	.	.	gene_id CUFF.45875; transcript_id CUFF.45875.1; exon_number 1; FPKM 0.5935978411; frac 1.000000; conf_lo 0.303579; conf_hi 0.742082; cov 4.504100;
chr16	Cufflinks	exon	9155645	9156495	1000	.	.	gene_id CUFF.28936; transcript_id CUFF.28936.1; exon_number 1; FPKM 0.4425210560; frac 1.000000; conf_lo 0.228903; conf_hi 0.640929; cov 2.909762;
chr4	Cufflinks	exon	164036581	164037292	1000	.	.	gene_id CUFF.60410; transcript_id CUFF.60410.1; exon_number 1; FPKM 0.5593054307; frac 1.000000; conf_lo 0.273591; conf_hi 0.729575; cov 4.169806;
chr1	Cufflinks	exon	170430864	170431645	1000	.	.	gene_id CUFF.5341; transcript_id CUFF.5341.1; exon_number 1; FPKM 0.8049236422; frac 1.000000; conf_lo 0.558975; conf_hi 1.073232; cov 5.852121;
chr15	Cufflinks	exon	25567126	25569841	1000	.	.	gene_id CUFF.25554; transcript_id CUFF.25554.1; exon_number 1; FPKM 0.4441017343; frac 1.000000; conf_lo 0.339483; conf_hi 0.545086; cov 3.337025;
chrX	Cufflinks	exon	100793799	100794305	1000	.	.	gene_id CUFF.84958; transcript_id CUFF.84958.1; exon_number 1; FPKM 1.7410651303; frac 1.000000; conf_lo 0.794043; conf_hi 1.716157; cov 10.832080;
chr4	Cufflinks	exon	39640770	39641412	1000	.	.	gene_id CUFF.57908; transcript_id CUFF.57908.1; exon_number 1; FPKM 1.4108822372; frac 1.000000; conf_lo 0.999375; conf_hi 1.792996; cov 10.364064;
chr15	Cufflinks	exon	49945283	49946200	1000	.	.	gene_id CUFF.26330; transcript_id CUFF.26330.1; exon_number 1; FPKM 0.7790249922; frac 1.000000; conf_lo 0.452686; conf_hi 1.103423; cov 5.910869;
chr12	Cufflinks	exon	78138923	78139802	1000	.	.	gene_id CUFF.18134; transcript_id CUFF.18134.1; exon_number 1; FPKM 0.5548001683; frac 1.000000; conf_lo 0.309904; conf_hi 0.737866; cov 3.669630;
chr6	Cufflinks	exon	142088457	142089641	1000	.	.	gene_id CUFF.70547; transcript_id CUFF.70547.1; exon_number 1; FPKM 0.5412033198; frac 1.000000; conf_lo 0.339730; conf_hi 0.734254; cov 4.154236;
chr2	Cufflinks	exon	238143234	238143711	1000	.	.	gene_id CUFF.46120; transcript_id CUFF.46120.1; exon_number 1; FPKM 1.1071649116; frac 0.400000; conf_lo 0.461861; conf_hi 1.168236; cov 7.820383;
chr3	Cufflinks	exon	44080573	44081070	1000	.	.	gene_id CUFF.52426; transcript_id CUFF.52426.1; exon_number 1; FPKM 6.9566670740; frac 1.000000; conf_lo 3.624729; conf_hi 5.241514; cov 52.039133;
chr18	Cufflinks	exon	57086148	57087474	1000	.	.	gene_id CUFF.35619; transcript_id CUFF.35619.1; exon_number 1; FPKM 0.7959249160; frac 1.000000; conf_lo 0.548034; conf_hi 0.988418; cov 5.996544;
chr8	Cufflinks	exon	104463552	104466276	1000	.	.	gene_id CUFF.78299; transcript_id CUFF.78299.1; exon_number 1; FPKM 0.4733914069; frac 1.000000; conf_lo 0.366956; conf_hi 0.576646; cov 3.543049;
chr7	Cufflinks	exon	99100814	99101758	1000	.	.	gene_id CUFF.74381; transcript_id CUFF.74381.1; exon_number 1; FPKM 0.5121374174; frac 1.000000; conf_lo 0.288588; conf_hi 0.687113; cov 3.290304;
chr2	Cufflinks	exon	186862378	186863489	1000	.	.	gene_id CUFF.44547; transcript_id CUFF.44547.1; exon_number 1; FPKM 0.6130957606; frac 1.000000; conf_lo 0.373710; conf_hi 0.794135; cov 4.639800;
chr1	Cufflinks	exon	22436993	22439345	1000	.	.	gene_id CUFF.954; transcript_id CUFF.954.1; exon_number 1; FPKM 0.9294068041; frac 1.000000; conf_lo 0.739559; conf_hi 1.087262; cov 6.390884;
chr7	Cufflinks	exon	7655577	7656243	1000	.	.	gene_id CUFF.71815; transcript_id CUFF.71815.1; exon_number 1; FPKM 0.7806107927; frac 1.000000; conf_lo 0.389398; conf_hi 1.031906; cov 5.948712;
chr2	Cufflinks	exon	7189603	7191753	1000	.	.	gene_id CUFF.39006; transcript_id CUFF.39006.1; exon_number 1; FPKM 0.3929602848; frac 1.000000; conf_lo 0.283758; conf_hi 0.501104; cov 2.927970;
chr7	Cufflinks	exon	139112276	139112990	1000	.	.	gene_id CUFF.75601; transcript_id CUFF.75601.1; exon_number 1; FPKM 0.5054907522; frac 1.000000; conf_lo 0.236117; conf_hi 0.653863; cov 3.795140;
chr6	Cufflinks	exon	132758381	132760147	1000	.	.	gene_id CUFF.70220; transcript_id CUFF.70220.1; exon_number 1; FPKM 0.3898050481; frac 1.000000; conf_lo 0.264579; conf_hi 0.514460; cov 2.929465;
chr22	Cufflinks	exon	46976493	46977290	1000	.	.	gene_id CUFF.50574; transcript_id CUFF.50574.1; exon_number 1; FPKM 0.6963061916; frac 1.000000; conf_lo 0.374296; conf_hi 0.878782; cov 4.825615;
chr10	Cufflinks	exon	30594861	30596388	1000	.	.	gene_id CUFF.8243; transcript_id CUFF.8243.1; exon_number 1; FPKM 0.7536512055; frac 1.000000; conf_lo 0.535436; conf_hi 0.951886; cov 5.670722;
chr3	Cufflinks	exon	43776932	43778176	1000	.	.	gene_id CUFF.51971; transcript_id CUFF.51971.1; exon_number 1; FPKM 0.4603288859; frac 1.000000; conf_lo 0.281634; conf_hi 0.625852; cov 3.299435;
chr17	Cufflinks	exon	29233322	29234290	1000	.	.	gene_id CUFF.32287; transcript_id CUFF.32287.1; exon_number 1; FPKM 0.5581454275; frac 1.000000; conf_lo 0.321646; conf_hi 0.737104; cov 3.724855;
chr5	Cufflinks	exon	163942783	163943972	1000	.	.	gene_id CUFF.65469; transcript_id CUFF.65469.1; exon_number 1; FPKM 0.4728000243; frac 1.000000; conf_lo 0.283737; conf_hi 0.643865; cov 3.659936;
chr4	Cufflinks	exon	154950164	154950782	1000	.	.	gene_id CUFF.60575; transcript_id CUFF.60575.1; exon_number 1; FPKM 1.5230074653; frac 1.000000; conf_lo 0.797229; conf_hi 1.531519; cov 11.430894;
chr2	Cufflinks	exon	240888257	240889208	1000	.	.	gene_id CUFF.46233; transcript_id CUFF.46233.1; exon_number 1; FPKM 0.4900662031; frac 1.000000; conf_lo 0.272824; conf_hi 0.682061; cov 3.529038;
chr19	Cufflinks	exon	40527871	40528610	1000	.	.	gene_id CUFF.37891; transcript_id CUFF.37891.1; exon_number 1; FPKM 0.5181897088; frac 1.000000; conf_lo 0.245689; conf_hi 0.701970; cov 3.603910;
chr4	Cufflinks	exon	154957753	154958099	1000	.	.	gene_id CUFF.60593; transcript_id CUFF.60593.1; exon_number 1; FPKM 2.1248552859; frac 1.000000; conf_lo 0.598798; conf_hi 1.758970; cov 16.062137;
chr3	Cufflinks	exon	128538075	128540832	1000	.	.	gene_id CUFF.54577; transcript_id CUFF.54577.1; exon_number 1; FPKM 0.5891810147; frac 1.000000; conf_lo 0.466156; conf_hi 0.711005; cov 4.414085;
chr6	Cufflinks	exon	82439579	82440543	1000	.	.	gene_id CUFF.68565; transcript_id CUFF.68565.1; exon_number 1; FPKM 0.6460787203; frac 1.000000; conf_lo 0.376809; conf_hi 0.847819; cov 4.773407;
chr1	Cufflinks	exon	14315157	14316983	1000	.	.	gene_id CUFF.490; transcript_id CUFF.490.1; exon_number 1; FPKM 0.4952341841; frac 1.000000; conf_lo 0.348295; conf_hi 0.639726; cov 3.805476;
chr8	Cufflinks	exon	16603387	16604023	1000	.	.	gene_id CUFF.76485; transcript_id CUFF.76485.1; exon_number 1; FPKM 0.6257589999; frac 1.000000; conf_lo 0.357577; conf_hi 0.893941; cov 4.752015;
chr6	Cufflinks	exon	142055116	142055965	1000	.	.	gene_id CUFF.70530; transcript_id CUFF.70530.1; exon_number 1; FPKM 0.6004687174; frac 1.000000; conf_lo 0.320841; conf_hi 0.763908; cov 4.577575;
chr11	Cufflinks	exon	82800639	82805415	1000	.	.	gene_id CUFF.14196; transcript_id CUFF.14196.1; exon_number 1; FPKM 0.7804665663; frac 1.000000; conf_lo 0.674197; conf_hi 0.883524; cov 5.917197;
chr2	Cufflinks	exon	181524076	181524735	1000	.	.	gene_id CUFF.44318; transcript_id CUFF.44318.1; exon_number 1; FPKM 0.5943902476; frac 1.000000; conf_lo 0.275470; conf_hi 0.747704; cov 4.561751;
chr1	Cufflinks	exon	142803042	142804902	1000	.	.	gene_id CUFF.4604; transcript_id CUFF.4604.1; exon_number 1; FPKM 3.0457967417; frac 1.000000; conf_lo 2.714938; conf_hi 3.379980; cov 22.227990;
chr7	Cufflinks	exon	44418887	44419701	1000	.	.	gene_id CUFF.72746; transcript_id CUFF.72746.1; exon_number 1; FPKM 0.5712369312; frac 1.000000; conf_lo 0.302751; conf_hi 0.748911; cov 4.089179;
chr4	Cufflinks	exon	174065978	174066632	1000	.	.	gene_id CUFF.60640; transcript_id CUFF.60640.1; exon_number 1; FPKM 0.7440197922; frac 1.000000; conf_lo 0.356879; conf_hi 0.872371; cov 5.755648;
chr2	Cufflinks	exon	187163676	187165730	1000	.	.	gene_id CUFF.44591; transcript_id CUFF.44591.1; exon_number 1; FPKM 0.4833622763; frac 1.000000; conf_lo 0.353888; conf_hi 0.606666; cov 3.625496;
chr2	Cufflinks	exon	139232334	139233278	1000	.	.	gene_id CUFF.42726; transcript_id CUFF.42726.1; exon_number 1; FPKM 0.4364807535; frac 1.000000; conf_lo 0.233618; conf_hi 0.632144; cov 3.366428;
chr6	Cufflinks	exon	35536154	35538426	1000	.	.	gene_id CUFF.67517; transcript_id CUFF.67517.1; exon_number 1; FPKM 0.6769597367; frac 1.000000; conf_lo 0.519915; conf_hi 0.828435; cov 4.979691;
chr3	Cufflinks	exon	104600167	104602000	1000	.	.	gene_id CUFF.53990; transcript_id CUFF.53990.1; exon_number 1; FPKM 0.6442257635; frac 1.000000; conf_lo 0.474423; conf_hi 0.807227; cov 4.661275;
chr1	Cufflinks	exon	14518970	14521594	1000	.	.	gene_id CUFF.556; transcript_id CUFF.556.1; exon_number 1; FPKM 0.5732900026; frac 1.000000; conf_lo 0.445249; conf_hi 0.692610; cov 4.208654;
chr6	Cufflinks	exon	94643726	94644328	1000	.	.	gene_id CUFF.69287; transcript_id CUFF.69287.1; exon_number 1; FPKM 0.6463888052; frac 1.000000; conf_lo 0.279973; conf_hi 0.775310; cov 4.703656;
chr6	Cufflinks	exon	126923473	126923873	1000	.	.	gene_id CUFF.70099; transcript_id CUFF.70099.1; exon_number 1; FPKM 2.2793653801; frac 1.000000; conf_lo 0.842013; conf_hi 1.910723; cov 7.903094;
chr3	Cufflinks	exon	104594249	104600095	1000	.	.	gene_id CUFF.53989; transcript_id CUFF.53989.1; exon_number 1; FPKM 0.8741926882; frac 1.000000; conf_lo 0.775144; conf_hi 0.972817; cov 6.550482;
chrX	Cufflinks	exon	45688473	45694480	1000	.	.	gene_id CUFF.84122; transcript_id CUFF.84122.1; exon_number 1; FPKM 0.6731604231; frac 1.000000; conf_lo 0.590096; conf_hi 0.756534; cov 5.037529;
chrX	Cufflinks	exon	45702643	45703847	1000	.	.	gene_id CUFF.84121; transcript_id CUFF.84121.1; exon_number 1; FPKM 0.7374137147; frac 1.000000; conf_lo 0.484971; conf_hi 0.894502; cov 5.386450;
chr12	Cufflinks	exon	88807948	88813139	1000	.	.	gene_id CUFF.18426; transcript_id CUFF.18426.1; exon_number 1; FPKM 11.6393444687; frac 0.524350; conf_lo 11.308586; conf_hi 12.180279; cov 87.014044;
chr11	Cufflinks	exon	6462439	6463259	1000	.	.	gene_id CUFF.11965; transcript_id CUFF.11965.1; exon_number 1; FPKM 0.4399944754; frac 1.000000; conf_lo 0.221450; conf_hi 0.601078; cov 3.144486;
chr8	Cufflinks	exon	142298678	142299162	1000	.	.	gene_id CUFF.78932; transcript_id CUFF.78932.1; exon_number 1; FPKM 1.2354305985; frac 1.000000; conf_lo 0.508747; conf_hi 1.258480; cov 8.551342;
chr2	Cufflinks	exon	186883490	186885443	1000	.	.	gene_id CUFF.44556; transcript_id CUFF.44556.1; exon_number 1; FPKM 0.3852630120; frac 1.000000; conf_lo 0.272489; conf_hi 0.498456; cov 2.906753;
chr21	Cufflinks	exon	47076411	47078017	1000	.	.	gene_id CUFF.49474; transcript_id CUFF.49474.1; exon_number 1; FPKM 0.4618828946; frac 1.000000; conf_lo 0.315166; conf_hi 0.606088; cov 3.511130;
chr1	Cufflinks	exon	145398729	145399305	1000	.	.	gene_id CUFF.4532; transcript_id CUFF.4532.1; exon_number 1; FPKM 7.7978058030; frac 1.000000; conf_lo 4.523872; conf_hi 6.526980; cov 43.065643;
chr9	Cufflinks	exon	117363522	117364199	1000	.	.	gene_id CUFF.82136; transcript_id CUFF.82136.1; exon_number 1; FPKM 0.7081307118; frac 1.000000; conf_lo 0.344773; conf_hi 0.842778; cov 5.098412;
chr14	Cufflinks	exon	103018635	103019763	1000	.	.	gene_id CUFF.25198; transcript_id CUFF.25198.1; exon_number 1; FPKM 0.4199038899; frac 0.344828; conf_lo 0.253057; conf_hi 0.563628; cov 2.911178;
chr2	Cufflinks	exon	150445462	150446268	1000	.	.	gene_id CUFF.43022; transcript_id CUFF.43022.1; exon_number 1; FPKM 0.4715987748; frac 1.000000; conf_lo 0.241384; conf_hi 0.643690; cov 3.344255;
chrX	Cufflinks	exon	143776900	143778260	1000	.	.	gene_id CUFF.85629; transcript_id CUFF.85629.1; exon_number 1; FPKM 0.6494254645; frac 1.000000; conf_lo 0.438924; conf_hi 0.820598; cov 4.759379;
chr11	Cufflinks	exon	18616259	18617508	1000	.	.	gene_id CUFF.12389; transcript_id CUFF.12389.1; exon_number 1; FPKM 0.4757775486; frac 0.635122; conf_lo 0.297168; conf_hi 0.643865; cov 3.345332;
chr1	Cufflinks	exon	89386425	89387382	1000	.	.	gene_id CUFF.3373; transcript_id CUFF.3373.1; exon_number 1; FPKM 0.4976205301; frac 1.000000; conf_lo 0.284671; conf_hi 0.677789; cov 3.768424;
chr11	Cufflinks	exon	65691416	65694867	1000	.	.	gene_id CUFF.14165; transcript_id CUFF.14165.1; exon_number 1; FPKM 0.4119108915; frac 1.000000; conf_lo 0.327294; conf_hi 0.492823; cov 2.904381;
chr6	Cufflinks	exon	94602857	94603620	1000	.	.	gene_id CUFF.69248; transcript_id CUFF.69248.1; exon_number 1; FPKM 1.0152593957; frac 1.000000; conf_lo 0.560933; conf_hi 1.189857; cov 7.565540;
chr8	Cufflinks	exon	57862916	57863555	1000	.	.	gene_id CUFF.77344; transcript_id CUFF.77344.1; exon_number 1; FPKM 0.7990469236; frac 1.000000; conf_lo 0.385535; conf_hi 0.953692; cov 5.934162;
chr18	Cufflinks	exon	22637849	22638557	1000	.	.	gene_id CUFF.35050; transcript_id CUFF.35050.1; exon_number 1; FPKM 0.6137559472; frac 1.000000; conf_lo 0.293065; conf_hi 0.860878; cov 4.478008;
chr8	Cufflinks	exon	132680188	132682386	1000	.	.	gene_id CUFF.78658; transcript_id CUFF.78658.1; exon_number 1; FPKM 0.4485221312; frac 1.000000; conf_lo 0.330714; conf_hi 0.566939; cov 3.410726;
chr5	Cufflinks	exon	95214558	95216397	1000	.	.	gene_id CUFF.63429; transcript_id CUFF.63429.1; exon_number 1; FPKM 0.5309271370; frac 1.000000; conf_lo 0.381124; conf_hi 0.677553; cov 3.702675;
chr1	Cufflinks	exon	175904695	175910662	1000	.	.	gene_id CUFF.5572; transcript_id CUFF.5572.1; exon_number 1; FPKM 0.5517217868; frac 1.000000; conf_lo 0.476547; conf_hi 0.628867; cov 4.034983;
chr1	Cufflinks	exon	214453487	214454343	1000	.	.	gene_id CUFF.6572; transcript_id CUFF.6572.1; exon_number 1; FPKM 0.5346535232; frac 1.000000; conf_lo 0.287914; conf_hi 0.712208; cov 3.879142;
chr20	Cufflinks	exon	3767782	3768280	1000	.	.	gene_id CUFF.46489; transcript_id CUFF.46489.1; exon_number 1; FPKM 0.9157199324; frac 1.000000; conf_lo 0.364349; conf_hi 0.988947; cov 7.081575;
chr18	Cufflinks	exon	77142630	77143491	1000	.	.	gene_id CUFF.35934; transcript_id CUFF.35934.1; exon_number 1; FPKM 0.4519995043; frac 1.000000; conf_lo 0.225982; conf_hi 0.632750; cov 2.994786;
chr6	Cufflinks	exon	81131361	81132284	1000	.	.	gene_id CUFF.68526; transcript_id CUFF.68526.1; exon_number 1; FPKM 0.4311953864; frac 1.000000; conf_lo 0.224873; conf_hi 0.562184; cov 3.245643;
chr1	Cufflinks	exon	33879028	33879787	1000	.	.	gene_id CUFF.2037; transcript_id CUFF.2037.1; exon_number 1; FPKM 2.9746229100; frac 1.000000; conf_lo 1.879616; conf_hi 2.956124; cov 21.994753;
chr11	Cufflinks	exon	129115732	129116303	1000	.	.	gene_id CUFF.15179; transcript_id CUFF.15179.1; exon_number 1; FPKM 1.1206826595; frac 1.000000; conf_lo 0.522182; conf_hi 1.225992; cov 8.354568;
chr7	Cufflinks	exon	17388295	17389539	1000	.	.	gene_id CUFF.71941; transcript_id CUFF.71941.1; exon_number 1; FPKM 0.7215966320; frac 1.000000; conf_lo 0.479820; conf_hi 0.897055; cov 5.218357;
chr4	Cufflinks	exon	68630863	68631461	1000	.	.	gene_id CUFF.58210; transcript_id CUFF.58210.1; exon_number 1; FPKM 0.8813990628; frac 1.000000; conf_lo 0.411924; conf_hi 1.018969; cov 6.515590;
chr19	Cufflinks	exon	15416203	15418233	1000	.	.	gene_id CUFF.37018; transcript_id CUFF.37018.1; exon_number 1; FPKM 1.0148898476; frac 1.000000; conf_lo 0.792870; conf_hi 1.202093; cov 7.463596;
chr8	Cufflinks	exon	30631871	30633939	1000	.	.	gene_id CUFF.76815; transcript_id CUFF.76815.1; exon_number 1; FPKM 0.5353612347; frac 1.000000; conf_lo 0.395430; conf_hi 0.671604; cov 3.798020;
chr15	Cufflinks	exon	79624340	79624936	1000	.	.	gene_id CUFF.27755; transcript_id CUFF.27755.1; exon_number 1; FPKM 0.6561871502; frac 1.000000; conf_lo 0.282787; conf_hi 0.783102; cov 4.764851;
chr5	Cufflinks	exon	42956597	42960591	1000	.	.	gene_id CUFF.62108; transcript_id CUFF.62108.1; exon_number 1; FPKM 0.7496491121; frac 1.000000; conf_lo 0.633881; conf_hi 0.861428; cov 5.569855;
chr12	Cufflinks	exon	88703372	88704528	1000	.	.	gene_id CUFF.18320; transcript_id CUFF.18320.1; exon_number 1; FPKM 0.4483633775; frac 1.000000; conf_lo 0.269382; conf_hi 0.617333; cov 3.418025;
chr3	Cufflinks	exon	27136564	27138551	1000	.	.	gene_id CUFF.51314; transcript_id CUFF.51314.1; exon_number 1; FPKM 0.4215396760; frac 1.000000; conf_lo 0.300491; conf_hi 0.542190; cov 3.125114;
chr22	Cufflinks	exon	22110154	22111003	1000	.	.	gene_id CUFF.49510; transcript_id CUFF.49510.1; exon_number 1; FPKM 0.6805312130; frac 1.000000; conf_lo 0.381954; conf_hi 0.886133; cov 5.204873;
chr1	Cufflinks	exon	178549872	178550791	1000	.	.	gene_id CUFF.5631; transcript_id CUFF.5631.1; exon_number 1; FPKM 0.6684587505; frac 1.000000; conf_lo 0.381124; conf_hi 0.875173; cov 4.678533;
chr14	Cufflinks	exon	70983430	70984911	1000	.	.	gene_id CUFF.24083; transcript_id CUFF.24083.1; exon_number 1; FPKM 0.3954287542; frac 1.000000; conf_lo 0.254121; conf_hi 0.525767; cov 2.934069;
chr4	Cufflinks	exon	152227494	152228169	1000	.	.	gene_id CUFF.60300; transcript_id CUFF.60300.1; exon_number 1; FPKM 0.8205155491; frac 1.000000; conf_lo 0.403425; conf_hi 0.960535; cov 6.082368;
chr4	Cufflinks	exon	154997548	154997911	1000	.	.	gene_id CUFF.60616; transcript_id CUFF.60616.1; exon_number 1; FPKM 2.1476374482; frac 1.000000; conf_lo 0.677864; conf_hi 1.676820; cov 16.562039;
chr12	Cufflinks	exon	88789001	88789664	1000	.	.	gene_id CUFF.18437; transcript_id CUFF.18437.1; exon_number 1; FPKM 6.6782015175; frac 1.000000; conf_lo 4.165831; conf_hi 6.023830; cov 49.985405;
chr1	Cufflinks	exon	108671217	108672136	1000	.	.	gene_id CUFF.3944; transcript_id CUFF.3944.1; exon_number 1; FPKM 0.3974619598; frac 1.000000; conf_lo 0.211735; conf_hi 0.564628; cov 3.016075;
chr5	Cufflinks	exon	71893314	71894240	1000	.	.	gene_id CUFF.62904; transcript_id CUFF.62904.1; exon_number 1; FPKM 1.0043208104; frac 0.271168; conf_lo 0.733581; conf_hi 1.270347; cov 7.508702;
chr5	Cufflinks	exon	131835275	131835802	1000	.	.	gene_id CUFF.64233; transcript_id CUFF.64233.1; exon_number 1; FPKM 0.7947269984; frac 1.000000; conf_lo 0.319742; conf_hi 0.885439; cov 5.480163;
chr7	Cufflinks	exon	30582010	30582602	1000	.	.	gene_id CUFF.72408; transcript_id CUFF.72408.1; exon_number 1; FPKM 0.7623190119; frac 1.000000; conf_lo 0.328493; conf_hi 0.919782; cov 5.768027;
chr9	Cufflinks	exon	12838362	12839226	1000	.	.	gene_id CUFF.79770; transcript_id CUFF.79770.1; exon_number 1; FPKM 0.5282101202; frac 1.000000; conf_lo 0.285251; conf_hi 0.705622; cov 4.097527;
chr5	Cufflinks	exon	98186461	98187252	1000	.	.	gene_id CUFF.63611; transcript_id CUFF.63611.1; exon_number 1; FPKM 0.6813969555; frac 1.000000; conf_lo 0.360734; conf_hi 0.901836; cov 5.218215;
chr5	Cufflinks	exon	96674560	96676424	1000	.	.	gene_id CUFF.63714; transcript_id CUFF.63714.1; exon_number 1; FPKM 0.4136765341; frac 1.000000; conf_lo 0.296598; conf_hi 0.530755; cov 3.110322;
chr8	Cufflinks	exon	90616976	90620350	1000	.	.	gene_id CUFF.77872; transcript_id CUFF.77872.1; exon_number 1; FPKM 0.6219450891; frac 1.000000; conf_lo 0.507914; conf_hi 0.731088; cov 4.739722;
chr7	Cufflinks	exon	44925082	44925795	1000	.	.	gene_id CUFF.72778; transcript_id CUFF.72778.1; exon_number 1; FPKM 0.8356861748; frac 1.000000; conf_lo 0.436519; conf_hi 1.000356; cov 5.610209;
chr1	Cufflinks	exon	16568694	16569628	1000	.	.	gene_id CUFF.787; transcript_id CUFF.787.1; exon_number 1; FPKM 0.4247317019; frac 1.000000; conf_lo 0.222228; conf_hi 0.555570; cov 2.839952;
chr21	Cufflinks	exon	44463381	44464096	1000	.	.	gene_id CUFF.48761; transcript_id CUFF.48761.1; exon_number 1; FPKM 0.5045088642; frac 1.000000; conf_lo 0.235787; conf_hi 0.652949; cov 3.558559;
chr16	Cufflinks	exon	3183764	3184867	1000	.	.	gene_id CUFF.28772; transcript_id CUFF.28772.1; exon_number 1; FPKM 1.5854970054; frac 0.246035; conf_lo 1.265826; conf_hi 1.913123; cov 11.161575;
chr15	Cufflinks	exon	49410858	49411268	1000	.	.	gene_id CUFF.26319; transcript_id CUFF.26319.1; exon_number 1; FPKM 1.2377013929; frac 1.000000; conf_lo 0.410763; conf_hi 1.137498; cov 9.530722;
chr7	Cufflinks	exon	97581670	97583287	1000	.	.	gene_id CUFF.74343; transcript_id CUFF.74343.1; exon_number 1; FPKM 0.6171731391; frac 1.000000; conf_lo 0.433416; conf_hi 0.786570; cov 4.507832;
chr1	Cufflinks	exon	119727486	119728084	1000	.	.	gene_id CUFF.4300; transcript_id CUFF.4300.1; exon_number 1; FPKM 0.8487546530; frac 1.000000; conf_lo 0.390244; conf_hi 0.953929; cov 6.538213;
chr4	Cufflinks	exon	138174422	138175614	1000	.	.	gene_id CUFF.60042; transcript_id CUFF.60042.1; exon_number 1; FPKM 0.5648956965; frac 1.000000; conf_lo 0.359223; conf_hi 0.761987; cov 4.196654;
chr7	Cufflinks	exon	19129741	19131722	1000	.	.	gene_id CUFF.72010; transcript_id CUFF.72010.1; exon_number 1; FPKM 0.3864978816; frac 1.000000; conf_lo 0.268640; conf_hi 0.497966; cov 2.925627;
chr17	Cufflinks	exon	13922592	13923453	1000	.	.	gene_id CUFF.31654; transcript_id CUFF.31654.1; exon_number 1; FPKM 0.4519995043; frac 1.000000; conf_lo 0.225982; conf_hi 0.632750; cov 3.262637;
chr11	Cufflinks	exon	65750253	65751443	1000	.	.	gene_id CUFF.14182; transcript_id CUFF.14182.1; exon_number 1; FPKM 0.4198420971; frac 1.000000; conf_lo 0.250788; conf_hi 0.588806; cov 2.988437;
chr1	Cufflinks	exon	192905428	192906583	1000	.	.	gene_id CUFF.5993; transcript_id CUFF.5993.1; exon_number 1; FPKM 0.4624339576; frac 1.000000; conf_lo 0.280849; conf_hi 0.617867; cov 3.554615;
chr6	Cufflinks	exon	109492789	109495082	1000	.	.	gene_id CUFF.69362; transcript_id CUFF.69362.1; exon_number 1; FPKM 0.4529831813; frac 1.000000; conf_lo 0.334002; conf_hi 0.571766; cov 3.397816;
chr7	Cufflinks	exon	96306633	96308172	1000	.	.	gene_id CUFF.74328; transcript_id CUFF.74328.1; exon_number 1; FPKM 0.4364977307; frac 1.000000; conf_lo 0.286714; conf_hi 0.581860; cov 3.366410;
chr6	Cufflinks	exon	142097193	142099987	1000	.	.	gene_id CUFF.70597; transcript_id CUFF.70597.1; exon_number 1; FPKM 0.4806426397; frac 1.000000; conf_lo 0.371705; conf_hi 0.585435; cov 3.618994;
chr1	Cufflinks	exon	228264023	228265441	1000	.	.	gene_id CUFF.7052; transcript_id CUFF.7052.1; exon_number 1; FPKM 0.8530975819; frac 1.000000; conf_lo 0.604020; conf_hi 1.098219; cov 5.942610;
chr2	Cufflinks	exon	187046194	187049771	1000	.	.	gene_id CUFF.44567; transcript_id CUFF.44567.1; exon_number 1; FPKM 0.5114868076; frac 1.000000; conf_lo 0.413766; conf_hi 0.602501; cov 3.836455;
chr12	Cufflinks	exon	50877816	50878597	1000	.	.	gene_id CUFF.17274; transcript_id CUFF.17274.1; exon_number 1; FPKM 0.4471798012; frac 1.000000; conf_lo 0.215887; conf_hi 0.597841; cov 3.322916;
chr21	Cufflinks	exon	29699089	29699778	1000	.	.	gene_id CUFF.48312; transcript_id CUFF.48312.1; exon_number 1; FPKM 0.7970154202; frac 1.000000; conf_lo 0.395239; conf_hi 0.941046; cov 6.151610;
chr11	Cufflinks	exon	69192508	69193280	1000	.	.	gene_id CUFF.13823; transcript_id CUFF.13823.1; exon_number 1; FPKM 0.6586162773; frac 1.000000; conf_lo 0.352801; conf_hi 0.840003; cov 4.379038;
chr9	Cufflinks	exon	100808890	100810252	1000	.	.	gene_id CUFF.81512; transcript_id CUFF.81512.1; exon_number 1; FPKM 0.6958128067; frac 1.000000; conf_lo 0.476392; conf_hi 0.895616; cov 4.945515;
chr5	Cufflinks	exon	163935057	163936456	1000	.	.	gene_id CUFF.65467; transcript_id CUFF.65467.1; exon_number 1; FPKM 0.6932946488; frac 1.000000; conf_lo 0.473077; conf_hi 0.909051; cov 5.190125;
chr22	Cufflinks	exon	43075274	43076290	1000	.	.	gene_id CUFF.50418; transcript_id CUFF.50418.1; exon_number 1; FPKM 0.4191834976; frac 1.000000; conf_lo 0.242618; conf_hi 0.587391; cov 2.987560;
chr11	Cufflinks	exon	57063215	57064072	1000	.	.	gene_id CUFF.13179; transcript_id CUFF.13179.1; exon_number 1; FPKM 0.5140676802; frac 1.000000; conf_lo 0.272443; conf_hi 0.665971; cov 3.681401;
chr1	Cufflinks	exon	151224099	151224956	1000	.	.	gene_id CUFF.4735; transcript_id CUFF.4735.1; exon_number 1; FPKM 0.4745240124; frac 1.000000; conf_lo 0.242171; conf_hi 0.605428; cov 3.663131;
chr16	Cufflinks	exon	82170477	82171351	1000	.	.	gene_id CUFF.30654; transcript_id CUFF.30654.1; exon_number 1; FPKM 0.7131010331; frac 1.000000; conf_lo 0.400724; conf_hi 0.920182; cov 5.376846;
chr7	Cufflinks	exon	39616509	39617190	1000	.	.	gene_id CUFF.72612; transcript_id CUFF.72612.1; exon_number 1; FPKM 0.5671935443; frac 1.000000; conf_lo 0.266584; conf_hi 0.723585; cov 3.993219;
chr10	Cufflinks	exon	76944740	76946043	1000	.	.	gene_id CUFF.9842; transcript_id CUFF.9842.1; exon_number 1; FPKM 0.8125245011; frac 1.000000; conf_lo 0.557700; conf_hi 1.005851; cov 5.981057;
chr14	Cufflinks	exon	64853259	64854705	1000	.	.	gene_id CUFF.23748; transcript_id CUFF.23748.1; exon_number 1; FPKM 0.4378101023; frac 1.000000; conf_lo 0.278217; conf_hi 0.592332; cov 2.923387;
chr1	Cufflinks	exon	219566167	219566885	1000	.	.	gene_id CUFF.6640; transcript_id CUFF.6640.1; exon_number 1; FPKM 0.5266652525; frac 1.000000; conf_lo 0.252865; conf_hi 0.686349; cov 3.777410;
chr11	Cufflinks	exon	94649348	94649921	1000	.	.	gene_id CUFF.14490; transcript_id CUFF.14490.1; exon_number 1; FPKM 0.8360029927; frac 1.000000; conf_lo 0.361991; conf_hi 1.063350; cov 6.362403;
chr4	Cufflinks	exon	19700215	19701097	1000	.	.	gene_id CUFF.57489; transcript_id CUFF.57489.1; exon_number 1; FPKM 0.6094996264; frac 1.000000; conf_lo 0.338265; conf_hi 0.794188; cov 4.690421;
chr9	Cufflinks	exon	4422273	4423550	1000	.	.	gene_id CUFF.79360; transcript_id CUFF.79360.1; exon_number 1; FPKM 0.4341616337; frac 1.000000; conf_lo 0.264200; conf_hi 0.599530; cov 3.194606;
chr4	Cufflinks	exon	137968904	137969872	1000	.	.	gene_id CUFF.59988; transcript_id CUFF.59988.1; exon_number 1; FPKM 0.4566644407; frac 1.000000; conf_lo 0.254636; conf_hi 0.629889; cov 3.442235;
chr9	Cufflinks	exon	2677243	2678015	1000	.	.	gene_id CUFF.79295; transcript_id CUFF.79295.1; exon_number 1; FPKM 0.4542181223; frac 1.000000; conf_lo 0.218401; conf_hi 0.604802; cov 3.476648;
chr7	Cufflinks	exon	150101731	150102418	1000	.	.	gene_id CUFF.75820; transcript_id CUFF.75820.1; exon_number 1; FPKM 0.5602028792; frac 1.000000; conf_lo 0.264259; conf_hi 0.717274; cov 3.541386;
chr4	Cufflinks	exon	74573205	74574380	1000	.	.	gene_id CUFF.58384; transcript_id CUFF.58384.1; exon_number 1; FPKM 0.3863365786; frac 1.000000; conf_lo 0.253117; conf_hi 0.519556; cov 2.850797;
chr2	Cufflinks	exon	112083784	112084436	1000	.	.	gene_id CUFF.44046; transcript_id CUFF.44046.1; exon_number 1; FPKM 2.0551114719; frac 1.000000; conf_lo 1.153466; conf_hi 2.247270; cov 15.320414;
chrX	Cufflinks	exon	45652970	45657507	1000	.	.	gene_id CUFF.84107; transcript_id CUFF.84107.1; exon_number 1; FPKM 0.4900594936; frac 0.725743; conf_lo 0.401258; conf_hi 0.580926; cov 3.613830;
chr10	Cufflinks	exon	101539895	101540792	1000	.	.	gene_id CUFF.10753; transcript_id CUFF.10753.1; exon_number 1; FPKM 0.6150160748; frac 1.000000; conf_lo 0.347076; conf_hi 0.795383; cov 4.649727;
chr2	Cufflinks	exon	213847778	213848938	1000	.	.	gene_id CUFF.45582; transcript_id CUFF.45582.1; exon_number 1; FPKM 0.7035676217; frac 1.000000; conf_lo 0.458608; conf_hi 0.906031; cov 5.170788;
chr6	Cufflinks	exon	160139998	160141002	1000	.	.	gene_id CUFF.71045; transcript_id CUFF.71045.1; exon_number 1; FPKM 0.6462401118; frac 1.000000; conf_lo 0.387655; conf_hi 0.839919; cov 4.034510;
chr15	Cufflinks	exon	74693185	74694073	1000	.	.	gene_id CUFF.27538; transcript_id CUFF.27538.1; exon_number 1; FPKM 0.4342563830; frac 1.000000; conf_lo 0.219119; conf_hi 0.613533; cov 3.141833;
chr9	Cufflinks	exon	5601492	5602542	1000	.	.	gene_id CUFF.79411; transcript_id CUFF.79411.1; exon_number 1; FPKM 0.4584446309; frac 1.000000; conf_lo 0.259482; conf_hi 0.617813; cov 3.508999;
chr6	Cufflinks	exon	159392097	159392716	1000	.	.	gene_id CUFF.70968; transcript_id CUFF.70968.1; exon_number 1; FPKM 0.6511589991; frac 1.000000; conf_lo 0.293242; conf_hi 0.795943; cov 4.431550;
chr6	Cufflinks	exon	118724715	118725804	1000	.	.	gene_id CUFF.69777; transcript_id CUFF.69777.1; exon_number 1; FPKM 0.5698273135; frac 1.000000; conf_lo 0.345511; conf_hi 0.750592; cov 4.287731;
chr2	Cufflinks	exon	171826592	171827360	1000	.	.	gene_id CUFF.43484; transcript_id CUFF.43484.1; exon_number 1; FPKM 0.4802887772; frac 1.000000; conf_lo 0.236424; conf_hi 0.641723; cov 3.474723;
chr12	Cufflinks	exon	102605216	102606422	1000	.	.	gene_id CUFF.18674; transcript_id CUFF.18674.1; exon_number 1; FPKM 0.4777202512; frac 1.000000; conf_lo 0.290500; conf_hi 0.645556; cov 3.610007;
chr4	Cufflinks	exon	13939944	13940976	1000	.	.	gene_id CUFF.57261; transcript_id CUFF.57261.1; exon_number 1; FPKM 0.6713233229; frac 1.000000; conf_lo 0.402290; conf_hi 0.854867; cov 5.041986;
chr6	Cufflinks	exon	72095330	72099630	1000	.	.	gene_id CUFF.68264; transcript_id CUFF.68264.1; exon_number 1; FPKM 0.9059241544; frac 1.000000; conf_lo 0.782025; conf_hi 1.026596; cov 6.816893;
chr13	Cufflinks	exon	98680270	98681091	1000	.	.	gene_id CUFF.21633; transcript_id CUFF.21633.1; exon_number 1; FPKM 0.6693877922; frac 1.000000; conf_lo 0.363368; conf_hi 0.853124; cov 4.769536;
chr11	Cufflinks	exon	35259192	35259860	1000	.	.	gene_id CUFF.12738; transcript_id CUFF.12738.1; exon_number 1; FPKM 0.8605528374; frac 1.000000; conf_lo 0.427058; conf_hi 1.067644; cov 6.489744;
chr4	Cufflinks	exon	83733419	83734810	1000	.	.	gene_id CUFF.58682; transcript_id CUFF.58682.1; exon_number 1; FPKM 0.4151361897; frac 1.000000; conf_lo 0.270551; conf_hi 0.550431; cov 3.050790;
chr3	Cufflinks	exon	176722688	176728955	1000	.	.	gene_id CUFF.55993; transcript_id CUFF.55993.1; exon_number 1; FPKM 0.6978256320; frac 1.000000; conf_lo 0.613272; conf_hi 0.781092; cov 5.188225;
chr3	Cufflinks	exon	72030938	72031690	1000	.	.	gene_id CUFF.53170; transcript_id CUFF.53170.1; exon_number 1; FPKM 0.7295552636; frac 1.000000; conf_lo 0.379418; conf_hi 0.948545; cov 5.052417;
chr8	Cufflinks	exon	15633307	15640740	1000	.	.	gene_id CUFF.76374; transcript_id CUFF.76374.1; exon_number 1; FPKM 0.6661263650; frac 1.000000; conf_lo 0.592198; conf_hi 0.738938; cov 4.999990;
chr4	Cufflinks	exon	114343511	114344222	1000	.	.	gene_id CUFF.59395; transcript_id CUFF.59395.1; exon_number 1; FPKM 0.5338824566; frac 1.000000; conf_lo 0.255351; conf_hi 0.693096; cov 3.686265;
chr7	Cufflinks	exon	92228252	92229632	1000	.	.	gene_id CUFF.74153; transcript_id CUFF.74153.1; exon_number 1; FPKM 0.3962585347; frac 1.000000; conf_lo 0.244495; conf_hi 0.545412; cov 3.007251;
chr5	Cufflinks	exon	8757376	8758597	1000	.	.	gene_id CUFF.61392; transcript_id CUFF.61392.1; exon_number 1; FPKM 0.4452572892; frac 1.000000; conf_lo 0.265680; conf_hi 0.605750; cov 3.371815;
chr12	Cufflinks	exon	78024059	78025355	1000	.	.	gene_id CUFF.18098; transcript_id CUFF.18098.1; exon_number 1; FPKM 0.4621866589; frac 1.000000; conf_lo 0.290368; conf_hi 0.630798; cov 3.488727;
chr11	Cufflinks	exon	102109837	102110668	1000	.	.	gene_id CUFF.14525; transcript_id CUFF.14525.1; exon_number 1; FPKM 0.5764292785; frac 1.000000; conf_lo 0.312174; conf_hi 0.827261; cov 4.315052;
chr21	Cufflinks	exon	28356041	28356703	1000	.	.	gene_id CUFF.48269; transcript_id CUFF.48269.1; exon_number 1; FPKM 0.5905290253; frac 1.000000; conf_lo 0.274223; conf_hi 0.744321; cov 4.560267;
chr2	Cufflinks	exon	223429885	223431282	1000	.	.	gene_id CUFF.45841; transcript_id CUFF.45841.1; exon_number 1; FPKM 0.7053040463; frac 1.000000; conf_lo 0.483044; conf_hi 0.873194; cov 5.252273;
chr15	Cufflinks	exon	62726525	62728504	1000	.	.	gene_id CUFF.26983; transcript_id CUFF.26983.1; exon_number 1; FPKM 0.4015336623; frac 1.000000; conf_lo 0.282029; conf_hi 0.518146; cov 2.927229;
chrX	Cufflinks	exon	153272348	153273363	1000	.	.	gene_id CUFF.85792; transcript_id CUFF.85792.1; exon_number 1; FPKM 0.5737642859; frac 1.000000; conf_lo 0.332330; conf_hi 0.754134; cov 3.865908;
chrX	Cufflinks	exon	120634805	120635882	1000	.	.	gene_id CUFF.85723; transcript_id CUFF.85723.1; exon_number 1; FPKM 0.5183822276; frac 1.000000; conf_lo 0.301170; conf_hi 0.686667; cov 3.914166;
chr18	Cufflinks	exon	43659076	43661457	1000	.	.	gene_id CUFF.35347; transcript_id CUFF.35347.1; exon_number 1; FPKM 0.5359370006; frac 1.000000; conf_lo 0.408893; conf_hi 0.659681; cov 4.031062;
chr11	Cufflinks	exon	6992043	6992677	1000	.	.	gene_id CUFF.12027; transcript_id CUFF.12027.1; exon_number 1; FPKM 0.7184501841; frac 1.000000; conf_lo 0.327217; conf_hi 0.961201; cov 5.041318;
chr12	Cufflinks	exon	57811190	57814203	1000	.	.	gene_id CUFF.17754; transcript_id CUFF.17754.1; exon_number 1; FPKM 0.5357893011; frac 1.000000; conf_lo 0.426562; conf_hi 0.641997; cov 3.922998;
chr7	Cufflinks	exon	149111855	149112299	1000	.	.	gene_id CUFF.75773; transcript_id CUFF.75773.1; exon_number 1; FPKM 5.1713991248; frac 1.000000; conf_lo 2.393007; conf_hi 3.968889; cov 36.903997;
chr3	Cufflinks	exon	110933503	110934993	1000	.	.	gene_id CUFF.53973; transcript_id CUFF.53973.1; exon_number 1; FPKM 0.4732171542; frac 1.000000; conf_lo 0.313556; conf_hi 0.609692; cov 3.652462;
chr1	Cufflinks	exon	14651603	14652289	1000	.	.	gene_id CUFF.598; transcript_id CUFF.598.1; exon_number 1; FPKM 0.5880872368; frac 1.000000; conf_lo 0.283547; conf_hi 0.756125; cov 4.454370;
chr11	Cufflinks	exon	102107698	102109720	1000	.	.	gene_id CUFF.14527; transcript_id CUFF.14527.1; exon_number 1; FPKM 0.5237667568; frac 0.477124; conf_lo 0.406313; conf_hi 0.641547; cov 3.729384;
chr2	Cufflinks	exon	181570631	181571726	1000	.	.	gene_id CUFF.44340; transcript_id CUFF.44340.1; exon_number 1; FPKM 0.4789285370; frac 1.000000; conf_lo 0.284375; conf_hi 0.651692; cov 3.598509;
chr2	Cufflinks	exon	187900871	187902793	1000	.	.	gene_id CUFF.44699; transcript_id CUFF.44699.1; exon_number 1; FPKM 0.5505875995; frac 1.000000; conf_lo 0.398440; conf_hi 0.688828; cov 4.246101;
chr2	Cufflinks	exon	87978986	87979583	1000	.	.	gene_id CUFF.42958; transcript_id CUFF.42958.1; exon_number 1; FPKM 0.8492572365; frac 1.000000; conf_lo 0.369180; conf_hi 0.998957; cov 6.025241;
chr11	Cufflinks	exon	122922398	122923121	1000	.	.	gene_id CUFF.15024; transcript_id CUFF.15024.1; exon_number 1; FPKM 0.5464678802; frac 1.000000; conf_lo 0.269056; conf_hi 0.717483; cov 4.077924;
chr9	Cufflinks	exon	5574054	5576050	1000	.	.	gene_id CUFF.79384; transcript_id CUFF.79384.1; exon_number 1; FPKM 0.5230785823; frac 1.000000; conf_lo 0.383675; conf_hi 0.656800; cov 3.647717;
chr8	Cufflinks	exon	121543608	121544389	1000	.	.	gene_id CUFF.78482; transcript_id CUFF.78482.1; exon_number 1; FPKM 0.5813337416; frac 1.000000; conf_lo 0.298921; conf_hi 0.730695; cov 4.183776;
chr15	Cufflinks	exon	48682463	48683916	1000	.	.	gene_id CUFF.26255; transcript_id CUFF.26255.1; exon_number 1; FPKM 0.7682214404; frac 1.000000; conf_lo 0.544823; conf_hi 0.964605; cov 5.750719;
chr2	Cufflinks	exon	54264766	54265756	1000	.	.	gene_id CUFF.40494; transcript_id CUFF.40494.1; exon_number 1; FPKM 1.2742843519; frac 1.000000; conf_lo 0.851785; conf_hi 1.493899; cov 9.123038;
chr1	Cufflinks	exon	14408748	14410194	1000	.	.	gene_id CUFF.532; transcript_id CUFF.532.1; exon_number 1; FPKM 0.6931993286; frac 1.000000; conf_lo 0.475661; conf_hi 0.870549; cov 4.953066;
chr1	Cufflinks	exon	14330350	14331147	1000	.	.	gene_id CUFF.497; transcript_id CUFF.497.1; exon_number 1; FPKM 0.4787105067; frac 1.000000; conf_lo 0.244106; conf_hi 0.650949; cov 3.617536;
chr3	Cufflinks	exon	128639755	128640474	1000	.	.	gene_id CUFF.54583; transcript_id CUFF.54583.1; exon_number 1; FPKM 0.8573103174; frac 1.000000; conf_lo 0.450918; conf_hi 1.028093; cov 6.337518;
chr7	Cufflinks	exon	40140410	40143155	1000	.	.	gene_id CUFF.72636; transcript_id CUFF.72636.1; exon_number 1; FPKM 0.4133508767; frac 1.000000; conf_lo 0.312129; conf_hi 0.510756; cov 3.110246;
chr3	Cufflinks	exon	170447848	170448698	1000	.	.	gene_id CUFF.55644; transcript_id CUFF.55644.1; exon_number 1; FPKM 0.4196812595; frac 1.000000; conf_lo 0.213643; conf_hi 0.579888; cov 3.203988;
chrX	Cufflinks	exon	139859310	139860028	1000	.	.	gene_id CUFF.85538; transcript_id CUFF.85538.1; exon_number 1; FPKM 0.6520617412; frac 1.000000; conf_lo 0.325113; conf_hi 0.794719; cov 4.843428;
chr12	Cufflinks	exon	4757356	4758160	1000	.	.	gene_id CUFF.15487; transcript_id CUFF.15487.1; exon_number 1; FPKM 0.5376827708; frac 1.000000; conf_lo 0.274248; conf_hi 0.742082; cov 3.976383;
chrX	Cufflinks	exon	111006966	111007745	1000	.	.	gene_id CUFF.85195; transcript_id CUFF.85195.1; exon_number 1; FPKM 0.8525774186; frac 1.000000; conf_lo 0.466180; conf_hi 1.048905; cov 6.388914;
chr4	Cufflinks	exon	112446449	112447197	1000	.	.	gene_id CUFF.59254; transcript_id CUFF.59254.1; exon_number 1; FPKM 0.4741176013; frac 1.000000; conf_lo 0.225399; conf_hi 0.624181; cov 3.649041;
chr12	Cufflinks	exon	102462576	102463244	1000	.	.	gene_id CUFF.18648; transcript_id CUFF.18648.1; exon_number 1; FPKM 0.5551953790; frac 1.000000; conf_lo 0.252352; conf_hi 0.698822; cov 4.166176;
chr3	Cufflinks	exon	137775335	137776870	1000	.	.	gene_id CUFF.54863; transcript_id CUFF.54863.1; exon_number 1; FPKM 0.4572638045; frac 1.000000; conf_lo 0.304370; conf_hi 0.591830; cov 3.443174;
chr5	Cufflinks	exon	38828051	38831579	1000	.	.	gene_id CUFF.62047; transcript_id CUFF.62047.1; exon_number 1; FPKM 1.1473032383; frac 1.000000; conf_lo 0.978859; conf_hi 1.302692; cov 8.541941;
chr1	Cufflinks	exon	94706501	94706829	1000	.	.	gene_id CUFF.3766; transcript_id CUFF.3766.1; exon_number 1; FPKM 2.5087233861; frac 1.000000; conf_lo 0.671032; conf_hi 1.815733; cov 19.186661;
chr4	Cufflinks	exon	28640599	28647325	1000	.	.	gene_id CUFF.57745; transcript_id CUFF.57745.1; exon_number 1; FPKM 1.0686355010; frac 1.000000; conf_lo 0.963317; conf_hi 1.173741; cov 8.042673;
chr20	Cufflinks	exon	47719213	47721705	1000	.	.	gene_id CUFF.47602; transcript_id CUFF.47602.1; exon_number 1; FPKM 0.6913060085; frac 1.000000; conf_lo 0.541753; conf_hi 0.838675; cov 5.143958;
chr1	Cufflinks	exon	227727868	227729068	1000	.	.	gene_id CUFF.7009; transcript_id CUFF.7009.1; exon_number 1; FPKM 0.4286317403; frac 1.000000; conf_lo 0.259513; conf_hi 0.594716; cov 3.087571;
chr13	Cufflinks	exon	44378299	44380003	1000	.	.	gene_id CUFF.20592; transcript_id CUFF.20592.1; exon_number 1; FPKM 0.4317831011; frac 1.000000; conf_lo 0.297051; conf_hi 0.563634; cov 3.273674;
chr12	Cufflinks	exon	57815769	57817850	1000	.	.	gene_id CUFF.17760; transcript_id CUFF.17760.1; exon_number 1; FPKM 0.6079576606; frac 1.000000; conf_lo 0.461574; conf_hi 0.748498; cov 4.499482;
chr2	Cufflinks	exon	181664956	181666599	1000	.	.	gene_id CUFF.44374; transcript_id CUFF.44374.1; exon_number 1; FPKM 0.5760489288; frac 1.000000; conf_lo 0.402864; conf_hi 0.718836; cov 4.421218;
chr5	Cufflinks	exon	65395376	65396234	1000	.	.	gene_id CUFF.62637; transcript_id CUFF.62637.1; exon_number 1; FPKM 0.4145773175; frac 1.000000; conf_lo 0.211653; conf_hi 0.574487; cov 3.136140;
chr11	Cufflinks	exon	82963714	82964472	1000	.	.	gene_id CUFF.14256; transcript_id CUFF.14256.1; exon_number 1; FPKM 0.4888989562; frac 1.000000; conf_lo 0.239539; conf_hi 0.650177; cov 3.716285;
chr2	Cufflinks	exon	188324545	188325380	1000	.	.	gene_id CUFF.44748; transcript_id CUFF.44748.1; exon_number 1; FPKM 0.7364535047; frac 1.000000; conf_lo 0.403884; conf_hi 0.916507; cov 5.411024;
chr2	Cufflinks	exon	181950353	181951800	1000	.	.	gene_id CUFF.44443; transcript_id CUFF.44443.1; exon_number 1; FPKM 0.4062118910; frac 1.000000; conf_lo 0.260088; conf_hi 0.538112; cov 3.079045;
chr5	Cufflinks	exon	102418290	102419270	1000	.	.	gene_id CUFF.63736; transcript_id CUFF.63736.1; exon_number 1; FPKM 0.4662903965; frac 1.000000; conf_lo 0.264759; conf_hi 0.622184; cov 3.559818;
chr1	Cufflinks	exon	113553882	113558240	1000	.	.	gene_id CUFF.4312; transcript_id CUFF.4312.1; exon_number 1; FPKM 0.6035932957; frac 1.000000; conf_lo 0.512234; conf_hi 0.696514; cov 4.331148;
chr12	Cufflinks	exon	1641824	1642259	1000	.	.	gene_id CUFF.15517; transcript_id CUFF.15517.1; exon_number 1; FPKM 7.0237193537; frac 1.000000; conf_lo 3.246610; conf_hi 5.093305; cov 50.976205;
chr15	Cufflinks	exon	72889526	72890870	1000	.	.	gene_id CUFF.27495; transcript_id CUFF.27495.1; exon_number 1; FPKM 0.8174604494; frac 1.000000; conf_lo 0.560010; conf_hi 0.994501; cov 6.103259;
chr13	Cufflinks	exon	45900107	45900797	1000	.	.	gene_id CUFF.20712; transcript_id CUFF.20712.1; exon_number 1; FPKM 0.6628235368; frac 1.000000; conf_lo 0.319493; conf_hi 0.864510; cov 4.599695;
chr12	Cufflinks	exon	80158510	80159252	1000	.	.	gene_id CUFF.18169; transcript_id CUFF.18169.1; exon_number 1; FPKM 0.5033363231; frac 1.000000; conf_lo 0.244697; conf_hi 0.664179; cov 3.757740;
chr16	Cufflinks	exon	31776319	31777765	1000	.	.	gene_id CUFF.29654; transcript_id CUFF.29654.1; exon_number 1; FPKM 0.6161162216; frac 1.000000; conf_lo 0.458658; conf_hi 0.781804; cov 4.388093;
chr6	Cufflinks	exon	158658033	158658818	1000	.	.	gene_id CUFF.71138; transcript_id CUFF.71138.1; exon_number 1; FPKM 1.8031320507; frac 1.000000; conf_lo 1.106987; conf_hi 1.916574; cov 11.772960;
chr2	Cufflinks	exon	186963441	186964297	1000	.	.	gene_id CUFF.44566; transcript_id CUFF.44566.1; exon_number 1; FPKM 0.5742574879; frac 1.000000; conf_lo 0.318221; conf_hi 0.757669; cov 4.423503;
chr2	Cufflinks	exon	184069125	184069924	1000	.	.	gene_id CUFF.44495; transcript_id CUFF.44495.1; exon_number 1; FPKM 0.4987985406; frac 1.000000; conf_lo 0.243496; conf_hi 0.681788; cov 3.687282;
chr2	Cufflinks	exon	96199843	96202137	1000	.	.	gene_id CUFF.41639; transcript_id CUFF.41639.1; exon_number 1; FPKM 1.1458722369; frac 1.000000; conf_lo 0.916690; conf_hi 1.369376; cov 8.686034;
chr9	Cufflinks	exon	131436848	131440756	1000	.	.	gene_id CUFF.82719; transcript_id CUFF.82719.1; exon_number 1; FPKM 0.9926610967; frac 0.714802; conf_lo 0.861603; conf_hi 1.124287; cov 6.997944;
chrX	Cufflinks	exon	119647514	119648326	1000	.	.	gene_id CUFF.85279; transcript_id CUFF.85279.1; exon_number 1; FPKM 0.5094260291; frac 1.000000; conf_lo 0.255576; conf_hi 0.750754; cov 3.845933;
chr8	Cufflinks	exon	132690370	132691536	1000	.	.	gene_id CUFF.78661; transcript_id CUFF.78661.1; exon_number 1; FPKM 0.8336577228; frac 1.000000; conf_lo 0.545275; conf_hi 1.046037; cov 6.263104;
chr3	Cufflinks	exon	176717979	176720957	1000	.	.	gene_id CUFF.55992; transcript_id CUFF.55992.1; exon_number 1; FPKM 0.5750317892; frac 1.000000; conf_lo 0.457729; conf_hi 0.688774; cov 4.347662;
chr3	Cufflinks	exon	38578665	38579819	1000	.	.	gene_id CUFF.51873; transcript_id CUFF.51873.1; exon_number 1; FPKM 0.4356882665; frac 1.000000; conf_lo 0.258604; conf_hi 0.607158; cov 3.103327;
chr15	Cufflinks	exon	85208907	85209569	1000	.	.	gene_id CUFF.28031; transcript_id CUFF.28031.1; exon_number 1; FPKM 0.8436128933; frac 1.000000; conf_lo 0.411335; conf_hi 0.979369; cov 6.379177;
chr15	Cufflinks	exon	75959322	75960217	1000	.	.	gene_id CUFF.27638; transcript_id CUFF.27638.1; exon_number 1; FPKM 0.5233338950; frac 1.000000; conf_lo 0.289876; conf_hi 0.681208; cov 3.907514;
chr5	Cufflinks	exon	133732045	133733967	1000	.	.	gene_id CUFF.64322; transcript_id CUFF.64322.1; exon_number 1; FPKM 0.6109259665; frac 1.000000; conf_lo 0.452466; conf_hi 0.756360; cov 4.516745;
chr15	Cufflinks	exon	40841268	40842442	1000	.	.	gene_id CUFF.25980; transcript_id CUFF.25980.1; exon_number 1; FPKM 0.7067884510; frac 1.000000; conf_lo 0.453144; conf_hi 0.895235; cov 5.151902;
chr3	Cufflinks	exon	76410924	76411633	1000	.	.	gene_id CUFF.53267; transcript_id CUFF.53267.1; exon_number 1; FPKM 0.5615038932; frac 1.000000; conf_lo 0.274361; conf_hi 0.731630; cov 4.258915;
chr3	Cufflinks	exon	44071436	44071883	1000	.	.	gene_id CUFF.52405; transcript_id CUFF.52405.1; exon_number 1; FPKM 7.6293293794; frac 1.000000; conf_lo 3.652436; conf_hi 5.478654; cov 56.823916;
chr10	Cufflinks	exon	121328155	121329113	1000	.	.	gene_id CUFF.11387; transcript_id CUFF.11387.1; exon_number 1; FPKM 0.5655106204; frac 1.000000; conf_lo 0.325000; conf_hi 0.744791; cov 4.205511;
chr11	Cufflinks	exon	129141174	129142569	1000	.	.	gene_id CUFF.15187; transcript_id CUFF.15187.1; exon_number 1; FPKM 0.4782357659; frac 1.000000; conf_lo 0.306986; conf_hi 0.641880; cov 3.549503;
chr17	Cufflinks	exon	43652782	43657691	1000	.	.	gene_id CUFF.33189; transcript_id CUFF.33189.1; exon_number 1; FPKM 0.5377904064; frac 1.000000; conf_lo 0.460569; conf_hi 0.615012; cov 4.035622;
chr17	Cufflinks	exon	40551006	40551934	1000	.	.	gene_id CUFF.32829; transcript_id CUFF.32829.1; exon_number 1; FPKM 0.5174483621; frac 1.000000; conf_lo 0.293558; conf_hi 0.698947; cov 3.624547;
chr9	Cufflinks	exon	35048152	35052165	1000	.	.	gene_id CUFF.80438; transcript_id CUFF.80438.1; exon_number 1; FPKM 0.8617173815; frac 1.000000; conf_lo 0.734410; conf_hi 0.983527; cov 6.451664;
chr2	Cufflinks	exon	128142241	128142662	1000	.	.	gene_id CUFF.42471; transcript_id CUFF.42471.1; exon_number 1; FPKM 1.6466395814; frac 1.000000; conf_lo 0.615471; conf_hi 1.630998; cov 11.343790;
chr3	Cufflinks	exon	174520066	174521096	1000	.	.	gene_id CUFF.55879; transcript_id CUFF.55879.1; exon_number 1; FPKM 0.6416417331; frac 1.000000; conf_lo 0.390475; conf_hi 0.843930; cov 4.793839;
chr4	Cufflinks	exon	28223022	28223613	1000	.	.	gene_id CUFF.57709; transcript_id CUFF.57709.1; exon_number 1; FPKM 0.6645822603; frac 1.000000; conf_lo 0.285175; conf_hi 0.789716; cov 5.050982;
chr2	Cufflinks	exon	213777569	213778456	1000	.	.	gene_id CUFF.45566; transcript_id CUFF.45566.1; exon_number 1; FPKM 0.3970722535; frac 1.000000; conf_lo 0.204741; conf_hi 0.555726; cov 2.930920;
chr1	Cufflinks	exon	14263267	14264877	1000	.	.	gene_id CUFF.467; transcript_id CUFF.467.1; exon_number 1; FPKM 0.6079555899; frac 1.000000; conf_lo 0.427239; conf_hi 0.781927; cov 4.533928;
chr15	Cufflinks	exon	42648225	42649240	1000	.	.	gene_id CUFF.26136; transcript_id CUFF.26136.1; exon_number 1; FPKM 0.5259505955; frac 1.000000; conf_lo 0.306766; conf_hi 0.703006; cov 3.957953;
chr9	Cufflinks	exon	21563686	21564849	1000	.	.	gene_id CUFF.80025; transcript_id CUFF.80025.1; exon_number 1; FPKM 0.7283513783; frac 1.000000; conf_lo 0.468583; conf_hi 0.937166; cov 5.527541;
chr3	Cufflinks	exon	94655968	94656189	1000	.	.	gene_id CUFF.53516; transcript_id CUFF.53516.1; exon_number 1; FPKM 23.2160443788; frac 1.000000; conf_lo 3.626843; conf_hi 6.376224; cov 164.469729;
chr2	Cufflinks	exon	64918208	64919166	1000	.	.	gene_id CUFF.40907; transcript_id CUFF.40907.1; exon_number 1; FPKM 0.4455538221; frac 1.000000; conf_lo 0.243750; conf_hi 0.595832; cov 3.318752;
chr16	Cufflinks	exon	11956130	11957342	1000	.	.	gene_id CUFF.29023; transcript_id CUFF.29023.1; exon_number 1; FPKM 0.4235482217; frac 1.000000; conf_lo 0.256945; conf_hi 0.588833; cov 3.192283;
chr4	Cufflinks	exon	125559987	125561624	1000	.	.	gene_id CUFF.59781; transcript_id CUFF.59781.1; exon_number 1; FPKM 0.4248024890; frac 1.000000; conf_lo 0.285416; conf_hi 0.554976; cov 3.153503;
chr14	Cufflinks	exon	104016988	104018185	1000	.	.	gene_id CUFF.25307; transcript_id CUFF.25307.1; exon_number 1; FPKM 0.5471731288; frac 1.000000; conf_lo 0.336043; conf_hi 0.747967; cov 3.546295;
chr14	Cufflinks	exon	62035937	62037005	1000	.	.	gene_id CUFF.23654; transcript_id CUFF.23654.1; exon_number 1; FPKM 0.4489356890; frac 1.000000; conf_lo 0.255112; conf_hi 0.607411; cov 3.170030;
chr18	Cufflinks	exon	60252617	60253202	1000	.	.	gene_id CUFF.35703; transcript_id CUFF.35703.1; exon_number 1; FPKM 0.6749443632; frac 1.000000; conf_lo 0.288095; conf_hi 0.797802; cov 4.485271;
chr1	Cufflinks	exon	17053773	17054074	1000	.	.	gene_id CUFF.831; transcript_id CUFF.831.1; exon_number 1; FPKM 4.2296602176; frac 1.000000; conf_lo 1.075036; conf_hi 2.494084; cov 26.975477;
chr13	Cufflinks	exon	31153509	31154487	1000	.	.	gene_id CUFF.20111; transcript_id CUFF.20111.1; exon_number 1; FPKM 0.6511459102; frac 1.000000; conf_lo 0.384685; conf_hi 0.902020; cov 4.894479;
chrX	Cufflinks	exon	143419744	143421389	1000	.	.	gene_id CUFF.85885; transcript_id CUFF.85885.1; exon_number 1; FPKM 0.3864971199; frac 1.000000; conf_lo 0.252470; conf_hi 0.512830; cov 2.942245;
chr2	Cufflinks	exon	187186591	187187559	1000	.	.	gene_id CUFF.44595; transcript_id CUFF.44595.1; exon_number 1; FPKM 0.5074049341; frac 1.000000; conf_lo 0.281440; conf_hi 0.670095; cov 3.844676;
chr20	Cufflinks	exon	43095171	43095502	1000	.	.	gene_id CUFF.47437; transcript_id CUFF.47437.1; exon_number 1; FPKM 14.8816360354; frac 1.000000; conf_lo 5.124167; conf_hi 7.862272; cov 53.901661;
chr4	Cufflinks	exon	127440263	127440912	1000	.	.	gene_id CUFF.59801; transcript_id CUFF.59801.1; exon_number 1; FPKM 0.6655036767; frac 1.000000; conf_lo 0.299687; conf_hi 0.839124; cov 5.153570;
chr16	Cufflinks	exon	8742894	8743371	1000	.	.	gene_id CUFF.28913; transcript_id CUFF.28913.1; exon_number 1; FPKM 0.9851891163; frac 1.000000; conf_lo 0.380356; conf_hi 1.032395; cov 7.481528;
chr6	Cufflinks	exon	56788189	56789464	1000	.	.	gene_id CUFF.70585; transcript_id CUFF.70585.1; exon_number 1; FPKM 0.6766192459; frac 1.000000; conf_lo 0.447808; conf_hi 0.865084; cov 5.118090;
chr2	Cufflinks	exon	19227190	19229149	1000	.	.	gene_id CUFF.39852; transcript_id CUFF.39852.1; exon_number 1; FPKM 0.4799359131; frac 1.000000; conf_lo 0.344538; conf_hi 0.609568; cov 3.587074;
chrX	Cufflinks	exon	143769349	143769936	1000	.	.	gene_id CUFF.85626; transcript_id CUFF.85626.1; exon_number 1; FPKM 0.9064637251; frac 1.000000; conf_lo 0.419630; conf_hi 1.038032; cov 6.830137;
chr4	Cufflinks	exon	120974765	120975501	1000	.	.	gene_id CUFF.59656; transcript_id CUFF.59656.1; exon_number 1; FPKM 0.5089726293; frac 1.000000; conf_lo 0.246689; conf_hi 0.669586; cov 3.949124;
chr1	Cufflinks	exon	219125769	219126458	1000	.	.	gene_id CUFF.6632; transcript_id CUFF.6632.1; exon_number 1; FPKM 0.5579107942; frac 1.000000; conf_lo 0.263493; conf_hi 0.715195; cov 4.132442;
chr1	Cufflinks	exon	24057548	24058094	1000	.	.	gene_id CUFF.983; transcript_id CUFF.983.1; exon_number 1; FPKM 0.7585732115; frac 1.000000; conf_lo 0.332377; conf_hi 0.902166; cov 5.309994;
chr8	Cufflinks	exon	101924702	101925511	1000	.	.	gene_id CUFF.78189; transcript_id CUFF.78189.1; exon_number 1; FPKM 0.5332669574; frac 1.000000; conf_lo 0.272555; conf_hi 0.737501; cov 3.766332;
chr16	Cufflinks	exon	28831027	28831797	1000	.	.	gene_id CUFF.31246; transcript_id CUFF.31246.1; exon_number 1; FPKM 0.6153467228; frac 1.000000; conf_lo 0.320029; conf_hi 0.791651; cov 4.443547;
chr9	Cufflinks	exon	36445213	36445742	1000	.	.	gene_id CUFF.80683; transcript_id CUFF.80683.1; exon_number 1; FPKM 1.0663557046; frac 1.000000; conf_lo 0.465552; conf_hi 1.151628; cov 8.162642;
chr22	Cufflinks	exon	31745315	31746264	1000	.	.	gene_id CUFF.50053; transcript_id CUFF.50053.1; exon_number 1; FPKM 0.5376221838; frac 1.000000; conf_lo 0.300739; conf_hi 0.751846; cov 4.053070;
chr18	Cufflinks	exon	57027169	57028337	1000	.	.	gene_id CUFF.35613; transcript_id CUFF.35613.1; exon_number 1; FPKM 0.5098956209; frac 1.000000; conf_lo 0.311052; conf_hi 0.699868; cov 3.915004;
chr2	Cufflinks	exon	181201799	181203445	1000	.	.	gene_id CUFF.44176; transcript_id CUFF.44176.1; exon_number 1; FPKM 0.4580865053; frac 1.000000; conf_lo 0.307511; conf_hi 0.607138; cov 3.414683;
chr6	Cufflinks	exon	31147590	31148602	1000	.	.	gene_id CUFF.67328; transcript_id CUFF.67328.1; exon_number 1; FPKM 0.3879222569; frac 1.000000; conf_lo 0.239952; conf_hi 0.543891; cov 2.755332;
chr7	Cufflinks	exon	96301116	96301681	1000	.	.	gene_id CUFF.74326; transcript_id CUFF.74326.1; exon_number 1; FPKM 0.9255302693; frac 1.000000; conf_lo 0.412996; conf_hi 1.009546; cov 7.047406;
chr15	Cufflinks	exon	30778257	30780334	1000	.	.	gene_id CUFF.25621; transcript_id CUFF.25621.1; exon_number 1; FPKM 0.6876348356; frac 1.000000; conf_lo 0.524957; conf_hi 0.849931; cov 5.156646;
chr11	Cufflinks	exon	76152233	76153195	1000	.	.	gene_id CUFF.14113; transcript_id CUFF.14113.1; exon_number 1; FPKM 0.5114012183; frac 1.000000; conf_lo 0.283193; conf_hi 0.674270; cov 3.762068;
chr4	Cufflinks	exon	19728824	19729692	1000	.	.	gene_id CUFF.57501; transcript_id CUFF.57501.1; exon_number 1; FPKM 0.4278155115; frac 1.000000; conf_lo 0.224162; conf_hi 0.597765; cov 3.199988;
chr5	Cufflinks	exon	115657842	115659243	1000	.	.	gene_id CUFF.63952; transcript_id CUFF.63952.1; exon_number 1; FPKM 0.5839930761; frac 1.000000; conf_lo 0.389037; conf_hi 0.778075; cov 4.379525;
chr7	Cufflinks	exon	149007285	149007681	1000	.	.	gene_id CUFF.75767; transcript_id CUFF.75767.1; exon_number 1; FPKM 2.0976059848; frac 1.000000; conf_lo 0.719652; conf_hi 1.799129; cov 14.693680;
chr4	Cufflinks	exon	19561984	19565151	1000	.	.	gene_id CUFF.57433; transcript_id CUFF.57433.1; exon_number 1; FPKM 0.8229196745; frac 1.000000; conf_lo 0.676377; conf_hi 0.963325; cov 6.083291;
chr2	Cufflinks	exon	32062745	32064121	1000	.	.	gene_id CUFF.39741; transcript_id CUFF.39741.1; exon_number 1; FPKM 0.9078683230; frac 1.000000; conf_lo 0.641306; conf_hi 1.084561; cov 6.370980;
chr16	Cufflinks	exon	29938278	29939093	1000	.	.	gene_id CUFF.29496; transcript_id CUFF.29496.1; exon_number 1; FPKM 0.5914303228; frac 1.000000; conf_lo 0.318295; conf_hi 0.843482; cov 3.936143;
chr21	Cufflinks	exon	44312467	44313175	1000	.	.	gene_id CUFF.48754; transcript_id CUFF.48754.1; exon_number 1; FPKM 0.8694875919; frac 1.000000; conf_lo 0.457914; conf_hi 1.062360; cov 6.179415;
chrX	Cufflinks	exon	143635367	143636965	1000	.	.	gene_id CUFF.85966; transcript_id CUFF.85966.1; exon_number 1; FPKM 0.6782084723; frac 1.000000; conf_lo 0.479174; conf_hi 0.852768; cov 5.165919;
chr5	Cufflinks	exon	42961243	42962075	1000	.	.	gene_id CUFF.62109; transcript_id CUFF.62109.1; exon_number 1; FPKM 0.5138544107; frac 1.000000; conf_lo 0.265029; conf_hi 0.717138; cov 3.849227;
chr2	Cufflinks	exon	239074339	239074769	1000	.	.	gene_id CUFF.46183; transcript_id CUFF.46183.1; exon_number 1; FPKM 1.2996762645; frac 1.000000; conf_lo 0.451964; conf_hi 1.265500; cov 9.611983;
chr17	Cufflinks	exon	1319527	1320504	1000	.	.	gene_id CUFF.31036; transcript_id CUFF.31036.1; exon_number 1; FPKM 0.5266025708; frac 1.000000; conf_lo 0.292128; conf_hi 0.690486; cov 3.793286;
chr5	Cufflinks	exon	34159830	34161471	1000	.	.	gene_id CUFF.61932; transcript_id CUFF.61932.1; exon_number 1; FPKM 0.6234170464; frac 1.000000; conf_lo 0.442899; conf_hi 0.790892; cov 4.563058;
chr2	Cufflinks	exon	64919231	64920102	1000	.	.	gene_id CUFF.40905; transcript_id CUFF.40905.1; exon_number 1; FPKM 0.6194941778; frac 1.000000; conf_lo 0.342532; conf_hi 0.804206; cov 4.315645;
chrX	Cufflinks	exon	143765266	143767908	1000	.	.	gene_id CUFF.85624; transcript_id CUFF.85624.1; exon_number 1; FPKM 0.5956557315; frac 1.000000; conf_lo 0.466785; conf_hi 0.707547; cov 4.455292;
chr8	Cufflinks	exon	135823485	135824664	1000	.	.	gene_id CUFF.78789; transcript_id CUFF.78789.1; exon_number 1; FPKM 0.6501079827; frac 1.000000; conf_lo 0.418207; conf_hi 0.803398; cov 4.949862;
chr3	Cufflinks	exon	145692806	145694235	1000	.	.	gene_id CUFF.55136; transcript_id CUFF.55136.1; exon_number 1; FPKM 0.4861400159; frac 1.000000; conf_lo 0.317850; conf_hi 0.644781; cov 3.658809;
chr21	Cufflinks	exon	44527861	44528518	1000	.	.	gene_id CUFF.48770; transcript_id CUFF.48770.1; exon_number 1; FPKM 0.7107054414; frac 1.000000; conf_lo 0.335516; conf_hi 0.907867; cov 4.868491;
chr10	Cufflinks	exon	69863648	69864161	1000	.	.	gene_id CUFF.9588; transcript_id CUFF.9588.1; exon_number 1; FPKM 1.2537453065; frac 1.000000; conf_lo 0.830295; conf_hi 1.702105; cov 9.327266;
chr2	Cufflinks	exon	184074508	184075079	1000	.	.	gene_id CUFF.44500; transcript_id CUFF.44500.1; exon_number 1; FPKM 0.7354479953; frac 1.000000; conf_lo 0.317850; conf_hi 0.862735; cov 5.706348;
chr19	Cufflinks	exon	15413824	15415846	1000	.	.	gene_id CUFF.37017; transcript_id CUFF.37017.1; exon_number 1; FPKM 1.3009141850; frac 1.000000; conf_lo 1.027103; conf_hi 1.521397; cov 9.592150;
chr4	Cufflinks	exon	159236187	159244407	1000	.	.	gene_id CUFF.60685; transcript_id CUFF.60685.1; exon_number 1; FPKM 1.6455872226; frac 0.495907; conf_lo 1.543334; conf_hi 1.748691; cov 12.329659;
chr8	Cufflinks	exon	599527	602166	1000	.	.	gene_id CUFF.76164; transcript_id CUFF.76164.1; exon_number 1; FPKM 0.4100170600; frac 1.000000; conf_lo 0.319494; conf_hi 0.500540; cov 2.811995;
chr18	Cufflinks	exon	9964105	9964933	1000	.	.	gene_id CUFF.34765; transcript_id CUFF.34765.1; exon_number 1; FPKM 0.4619679772; frac 1.000000; conf_lo 0.234978; conf_hi 0.657938; cov 3.382538;
chr15	Cufflinks	exon	69114200	69115020	1000	.	.	gene_id CUFF.27308; transcript_id CUFF.27308.1; exon_number 1; FPKM 0.6285635363; frac 1.000000; conf_lo 0.332174; conf_hi 0.790892; cov 4.815952;
chr5	Cufflinks	exon	170841358	170844513	1000	.	.	gene_id CUFF.65610; transcript_id CUFF.65610.1; exon_number 1; FPKM 0.4834509885; frac 1.000000; conf_lo 0.382680; conf_hi 0.580193; cov 3.552168;
chr9	Cufflinks	exon	2675382	2676801	1000	.	.	gene_id CUFF.79292; transcript_id CUFF.79292.1; exon_number 1; FPKM 0.5327485261; frac 1.000000; conf_lo 0.356670; conf_hi 0.685903; cov 4.011273;
chr3	Cufflinks	exon	178705643	178706478	1000	.	.	gene_id CUFF.56226; transcript_id CUFF.56226.1; exon_number 1; FPKM 0.8182816719; frac 1.000000; conf_lo 0.466021; conf_hi 1.009711; cov 6.160849;
chr2	Cufflinks	exon	174890241	174890675	1000	.	.	gene_id CUFF.43710; transcript_id CUFF.43710.1; exon_number 1; FPKM 1.2219097553; frac 1.000000; conf_lo 0.447808; conf_hi 1.194155; cov 8.121782;
chr21	Cufflinks	exon	28281995	28282764	1000	.	.	gene_id CUFF.48267; transcript_id CUFF.48267.1; exon_number 1; FPKM 0.5479364687; frac 1.000000; conf_lo 0.269848; conf_hi 0.792679; cov 3.950317;
chr8	Cufflinks	exon	90712709	90713691	1000	.	.	gene_id CUFF.78121; transcript_id CUFF.78121.1; exon_number 1; FPKM 0.4650975559; frac 1.000000; conf_lo 0.298991; conf_hi 0.631204; cov 3.379316;
chr5	Cufflinks	exon	163971203	163972531	1000	.	.	gene_id CUFF.65479; transcript_id CUFF.65479.1; exon_number 1; FPKM 0.4721022069; frac 1.000000; conf_lo 0.302919; conf_hi 0.635153; cov 3.492594;
chr14	Cufflinks	exon	71886961	71887427	1000	.	.	gene_id CUFF.24475; transcript_id CUFF.24475.1; exon_number 1; FPKM 1.8076409198; frac 1.000000; conf_lo 0.750822; conf_hi 1.724110; cov 13.460485;
chr8	Cufflinks	exon	16634979	16635909	1000	.	.	gene_id CUFF.76418; transcript_id CUFF.76418.1; exon_number 1; FPKM 0.7651484295; frac 1.000000; conf_lo 0.446365; conf_hi 1.060117; cov 5.783657;
chr1	Cufflinks	exon	33877181	33878688	1000	.	.	gene_id CUFF.2036; transcript_id CUFF.2036.1; exon_number 1; FPKM 2.5945965337; frac 1.000000; conf_lo 2.032360; conf_hi 2.807413; cov 19.309559;
chr21	Cufflinks	exon	29714549	29715144	1000	.	.	gene_id CUFF.48833; transcript_id CUFF.48833.1; exon_number 1; FPKM 1.0525586584; frac 1.000000; conf_lo 0.690742; conf_hi 1.414376; cov 8.054403;
chr16	Cufflinks	exon	72437274	72438001	1000	.	.	gene_id CUFF.30437; transcript_id CUFF.30437.1; exon_number 1; FPKM 0.5176678124; frac 1.000000; conf_lo 0.249739; conf_hi 0.677864; cov 3.955847;
chr1	Cufflinks	exon	153755522	153756030	1000	.	.	gene_id CUFF.4832; transcript_id CUFF.4832.1; exon_number 1; FPKM 0.8859709060; frac 1.000000; conf_lo 0.357191; conf_hi 0.969518; cov 6.536392;
chr6	Cufflinks	exon	72087348	72089048	1000	.	.	gene_id CUFF.68261; transcript_id CUFF.68261.1; exon_number 1; FPKM 0.8918454092; frac 1.000000; conf_lo 0.664209; conf_hi 1.107016; cov 6.607481;
chr8	Cufflinks	exon	131054207	131054861	1000	.	.	gene_id CUFF.78625; transcript_id CUFF.78625.1; exon_number 1; FPKM 0.6066622921; frac 1.000000; conf_lo 0.277573; conf_hi 0.793065; cov 4.251071;
chr5	Cufflinks	exon	138669703	138670987	1000	.	.	gene_id CUFF.64796; transcript_id CUFF.64796.1; exon_number 1; FPKM 0.5511790643; frac 1.000000; conf_lo 0.353716; conf_hi 0.737751; cov 3.993301;
chr6	Cufflinks	exon	138913433	138915011	1000	.	.	gene_id CUFF.70307; transcript_id CUFF.70307.1; exon_number 1; FPKM 1.0179416723; frac 1.000000; conf_lo 0.748427; conf_hi 1.200773; cov 7.598262;
chr15	Cufflinks	exon	35592027	35593105	1000	.	.	gene_id CUFF.25726; transcript_id CUFF.25726.1; exon_number 1; FPKM 0.4142333525; frac 1.000000; conf_lo 0.240712; conf_hi 0.565674; cov 3.041643;
chrX	Cufflinks	exon	102168769	102169324	1000	.	.	gene_id CUFF.85137; transcript_id CUFF.85137.1; exon_number 1; FPKM 0.7686122213; frac 1.000000; conf_lo 0.326997; conf_hi 0.887562; cov 5.881937;
chrX	Cufflinks	exon	57115761	57119857	1000	.	.	gene_id CUFF.84430; transcript_id CUFF.84430.1; exon_number 1; FPKM 0.6790925694; frac 0.720956; conf_lo 0.576893; conf_hi 0.779757; cov 5.004423;
chr8	Cufflinks	exon	16556221	16556763	1000	.	.	gene_id CUFF.76451; transcript_id CUFF.76451.1; exon_number 1; FPKM 0.9498146191; frac 1.000000; conf_lo 0.406574; conf_hi 1.100140; cov 7.387035;
chr4	Cufflinks	exon	144102293	144103236	1000	.	.	gene_id CUFF.60179; transcript_id CUFF.60179.1; exon_number 1; FPKM 0.4895165598; frac 1.000000; conf_lo 0.275136; conf_hi 0.646571; cov 3.750597;
chr18	Cufflinks	exon	77772849	77773065	1000	.	.	gene_id CUFF.35966; transcript_id CUFF.35966.1; exon_number 1; FPKM 14.0726721780; frac 1.000000; conf_lo 1.915051; conf_hi 4.368710; cov 61.517617;
chr3	Cufflinks	exon	177576579	177577083	1000	.	.	gene_id CUFF.56025; transcript_id CUFF.56025.1; exon_number 1; FPKM 0.8548909646; frac 1.000000; conf_lo 0.334304; conf_hi 0.925766; cov 6.596117;
chr4	Cufflinks	exon	113193593	113194361	1000	.	.	gene_id CUFF.59276; transcript_id CUFF.59276.1; exon_number 1; FPKM 0.4802887772; frac 1.000000; conf_lo 0.236424; conf_hi 0.641723; cov 3.578630;
chr2	Cufflinks	exon	190127652	190128414	1000	.	.	gene_id CUFF.44806; transcript_id CUFF.44806.1; exon_number 1; FPKM 0.5778786941; frac 1.000000; conf_lo 0.289344; conf_hi 0.782931; cov 4.074294;
chr5	Cufflinks	exon	145099556	145100476	1000	.	.	gene_id CUFF.65102; transcript_id CUFF.65102.1; exon_number 1; FPKM 0.4329924954; frac 1.000000; conf_lo 0.225606; conf_hi 0.564015; cov 3.204990;
chr15	Cufflinks	exon	67167426	67171674	1000	.	.	gene_id CUFF.27226; transcript_id CUFF.27226.1; exon_number 1; FPKM 0.5935279005; frac 1.000000; conf_lo 0.498185; conf_hi 0.690736; cov 4.246488;
chr19	Cufflinks	exon	10239146	10239852	1000	.	.	gene_id CUFF.36638; transcript_id CUFF.36638.1; exon_number 1; FPKM 0.7727958617; frac 1.000000; conf_lo 0.404104; conf_hi 1.010260; cov 5.722358;
chr10	Cufflinks	exon	75180567	75181131	1000	.	.	gene_id CUFF.9750; transcript_id CUFF.9750.1; exon_number 1; FPKM 0.9280742271; frac 1.000000; conf_lo 0.413727; conf_hi 1.011333; cov 6.583014;
chrX	Cufflinks	exon	154353608	154357327	1000	.	.	gene_id CUFF.85834; transcript_id CUFF.85834.1; exon_number 1; FPKM 0.9743108903; frac 1.000000; conf_lo 0.830853; conf_hi 1.113622; cov 7.376631;
chr14	Cufflinks	exon	76691630	76692446	1000	.	.	gene_id CUFF.24451; transcript_id CUFF.24451.1; exon_number 1; FPKM 0.4428524403; frac 1.000000; conf_lo 0.222534; conf_hi 0.604020; cov 3.328921;
chr19	Cufflinks	exon	2945370	2946284	1000	.	.	gene_id CUFF.36193; transcript_id CUFF.36193.1; exon_number 1; FPKM 0.4730180329; frac 1.000000; conf_lo 0.255471; conf_hi 0.624484; cov 3.421054;
chr19	Cufflinks	exon	54950424	54951160	1000	.	.	gene_id CUFF.38647; transcript_id CUFF.38647.1; exon_number 1; FPKM 0.5332094212; frac 1.000000; conf_lo 0.264310; conf_hi 0.704827; cov 3.928594;
chr18	Cufflinks	exon	59977896	59978600	1000	.	.	gene_id CUFF.35669; transcript_id CUFF.35669.1; exon_number 1; FPKM 0.5155240116; frac 1.000000; conf_lo 0.239466; conf_hi 0.663137; cov 3.800998;
chr17	Cufflinks	exon	38441476	38441953	1000	.	.	gene_id CUFF.32750; transcript_id CUFF.32750.1; exon_number 1; FPKM 1.1728441860; frac 1.000000; conf_lo 0.461861; conf_hi 1.249741; cov 8.778423;
chrX	Cufflinks	exon	64388261	64389232	1000	.	.	gene_id CUFF.84514; transcript_id CUFF.84514.1; exon_number 1; FPKM 0.4043440978; frac 1.000000; conf_lo 0.213769; conf_hi 0.534421; cov 3.123966;
chr12	Cufflinks	exon	110276470	110276918	1000	.	.	gene_id CUFF.18969; transcript_id CUFF.18969.1; exon_number 1; FPKM 3.5634546484; frac 1.000000; conf_lo 1.590766; conf_hi 2.834457; cov 27.016111;
chr14	Cufflinks	exon	71855124	71855530	1000	.	.	gene_id CUFF.24453; transcript_id CUFF.24453.1; exon_number 1; FPKM 1.5770966719; frac 1.000000; conf_lo 0.542431; conf_hi 1.467755; cov 11.740994;
chr7	Cufflinks	exon	81262939	81263792	1000	.	.	gene_id CUFF.75249; transcript_id CUFF.75249.1; exon_number 1; FPKM 0.4774315679; frac 1.000000; conf_lo 0.278502; conf_hi 0.676361; cov 3.671790;
chr3	Cufflinks	exon	174483249	174485795	1000	.	.	gene_id CUFF.55865; transcript_id CUFF.55865.1; exon_number 1; FPKM 0.5978883007; frac 1.000000; conf_lo 0.463983; conf_hi 0.724018; cov 4.529343;
chr6	Cufflinks	exon	4009108	4010326	1000	.	.	gene_id CUFF.66152; transcript_id CUFF.66152.1; exon_number 1; FPKM 0.4370003304; frac 1.000000; conf_lo 0.266334; conf_hi 0.607241; cov 3.164083;
chr7	Cufflinks	exon	19145146	19146123	1000	.	.	gene_id CUFF.72018; transcript_id CUFF.72018.1; exon_number 1; FPKM 0.4848087160; frac 1.000000; conf_lo 0.278850; conf_hi 0.663928; cov 3.477018;
chr7	Cufflinks	exon	5044068	5047901	1000	.	.	gene_id CUFF.71525; transcript_id CUFF.71525.1; exon_number 1; FPKM 0.4182468171; frac 1.000000; conf_lo 0.335331; conf_hi 0.497915; cov 3.171645;
chrX	Cufflinks	exon	57173161	57174000	1000	.	.	gene_id CUFF.84432; transcript_id CUFF.84432.1; exon_number 1; FPKM 0.4472368589; frac 1.000000; conf_lo 0.231901; conf_hi 0.618402; cov 3.478315;
chr5	Cufflinks	exon	8783497	8784954	1000	.	.	gene_id CUFF.61396; transcript_id CUFF.61396.1; exon_number 1; FPKM 0.4029798174; frac 1.000000; conf_lo 0.258304; conf_hi 0.534421; cov 3.056933;
chr19	Cufflinks	exon	15437147	15438678	1000	.	.	gene_id CUFF.37040; transcript_id CUFF.37040.1; exon_number 1; FPKM 1.1807493871; frac 1.000000; conf_lo 0.873109; conf_hi 1.347809; cov 8.899057;
chr3	Cufflinks	exon	174302895	174303411	1000	.	.	gene_id CUFF.56140; transcript_id CUFF.56140.1; exon_number 1; FPKM 1.0691300662; frac 1.000000; conf_lo 0.452139; conf_hi 1.105229; cov 7.551887;
chr2	Cufflinks	exon	42980479	42981341	1000	.	.	gene_id CUFF.40147; transcript_id CUFF.40147.1; exon_number 1; FPKM 0.4120716188; frac 1.000000; conf_lo 0.210672; conf_hi 0.571825; cov 2.766634;
chr1	Cufflinks	exon	204010816	204011359	1000	.	.	gene_id CUFF.6281; transcript_id CUFF.6281.1; exon_number 1; FPKM 1.0606892651; frac 1.000000; conf_lo 0.477443; conf_hi 1.265223; cov 8.050987;
chr4	Cufflinks	exon	152223369	152224535	1000	.	.	gene_id CUFF.60297; transcript_id CUFF.60297.1; exon_number 1; FPKM 0.5647358768; frac 1.000000; conf_lo 0.344970; conf_hi 0.767836; cov 4.312420;
chr1	Cufflinks	exon	14834584	14835890	1000	.	.	gene_id CUFF.687; transcript_id CUFF.687.1; exon_number 1; FPKM 0.4697508280; frac 1.000000; conf_lo 0.298082; conf_hi 0.616036; cov 3.290785;
chr10	Cufflinks	exon	65251434	65252908	1000	.	.	gene_id CUFF.9470; transcript_id CUFF.9470.1; exon_number 1; FPKM 0.5872297626; frac 1.000000; conf_lo 0.396196; conf_hi 0.757175; cov 4.176700;
chr9	Cufflinks	exon	22377468	22378133	1000	.	.	gene_id CUFF.80172; transcript_id CUFF.80172.1; exon_number 1; FPKM 0.7264123224; frac 1.000000; conf_lo 0.350985; conf_hi 0.857963; cov 5.309638;
chr8	Cufflinks	exon	102187421	102189531	1000	.	.	gene_id CUFF.78205; transcript_id CUFF.78205.1; exon_number 1; FPKM 0.6119856860; frac 1.000000; conf_lo 0.461385; conf_hi 0.750519; cov 4.642858;
chrX	Cufflinks	exon	57231682	57234293	1000	.	.	gene_id CUFF.84449; transcript_id CUFF.84449.1; exon_number 1; FPKM 0.5117404889; frac 1.000000; conf_lo 0.392775; conf_hi 0.626451; cov 3.887482;
chr10	Cufflinks	exon	27837671	27838738	1000	.	.	gene_id CUFF.8181; transcript_id CUFF.8181.1; exon_number 1; FPKM 0.4943989633; frac 1.000000; conf_lo 0.291830; conf_hi 0.668777; cov 3.817423;
chr2	Cufflinks	exon	201553705	201554330	1000	.	.	gene_id CUFF.45046; transcript_id CUFF.45046.1; exon_number 1; FPKM 0.6113925379; frac 1.000000; conf_lo 0.269686; conf_hi 0.746824; cov 4.378376;
chr7	Cufflinks	exon	55713363	55713581	1000	.	.	gene_id CUFF.72938; transcript_id CUFF.72938.1; exon_number 1; FPKM 16.5369266062; frac 1.000000; conf_lo 2.371952; conf_hi 4.625307; cov 51.872309;
chr5	Cufflinks	exon	163772869	163775724	1000	.	.	gene_id CUFF.65813; transcript_id CUFF.65813.1; exon_number 1; FPKM 0.4989487855; frac 1.000000; conf_lo 0.401116; conf_hi 0.601674; cov 3.637918;
chr10	Cufflinks	exon	124950864	124951529	1000	.	.	gene_id CUFF.11488; transcript_id CUFF.11488.1; exon_number 1; FPKM 0.5867176450; frac 1.000000; conf_lo 0.272988; conf_hi 0.740968; cov 4.341511;
chr5	Cufflinks	exon	145015840	145016416	1000	.	.	gene_id CUFF.65075; transcript_id CUFF.65075.1; exon_number 1; FPKM 0.8984402637; frac 1.000000; conf_lo 0.405123; conf_hi 0.990300; cov 6.875722;
chr21	Cufflinks	exon	47475312	47476490	1000	.	.	gene_id CUFF.48939; transcript_id CUFF.48939.1; exon_number 1; FPKM 0.9031133297; frac 1.000000; conf_lo 0.605814; conf_hi 1.079450; cov 6.217945;
chr4	Cufflinks	exon	19586086	19592448	1000	.	.	gene_id CUFF.57444; transcript_id CUFF.57444.1; exon_number 1; FPKM 0.5711506894; frac 1.000000; conf_lo 0.497987; conf_hi 0.642893; cov 4.282504;
chr3	Cufflinks	exon	177552891	177553754	1000	.	.	gene_id CUFF.56014; transcript_id CUFF.56014.1; exon_number 1; FPKM 0.3918570662; frac 1.000000; conf_lo 0.195398; conf_hi 0.541102; cov 2.899753;
chr2	Cufflinks	exon	97481075	97481714	1000	.	.	gene_id CUFF.41672; transcript_id CUFF.41672.1; exon_number 1; FPKM 0.8286412541; frac 1.000000; conf_lo 0.405826; conf_hi 1.075439; cov 5.517130;
chr9	Cufflinks	exon	98753899	98754233	1000	.	.	gene_id CUFF.81442; transcript_id CUFF.81442.1; exon_number 1; FPKM 1.9221018133; frac 1.000000; conf_lo 0.503951; conf_hi 1.395558; cov 14.793438;
chr1	Cufflinks	exon	158072526	158074253	1000	.	.	gene_id CUFF.5038; transcript_id CUFF.5038.1; exon_number 1; FPKM 0.4337842783; frac 1.000000; conf_lo 0.293097; conf_hi 0.563648; cov 3.226324;
chr17	Cufflinks	exon	17360317	17360634	1000	.	.	gene_id CUFF.31833; transcript_id CUFF.31833.1; exon_number 1; FPKM 7.1985303429; frac 1.000000; conf_lo 2.164406; conf_hi 3.961272; cov 53.952970;
chr12	Cufflinks	exon	57796317	57797768	1000	.	.	gene_id CUFF.17739; transcript_id CUFF.17739.1; exon_number 1; FPKM 0.5295014323; frac 1.000000; conf_lo 0.357753; conf_hi 0.697619; cov 3.615243;
chr4	Cufflinks	exon	19772852	19773740	1000	.	.	gene_id CUFF.57513; transcript_id CUFF.57513.1; exon_number 1; FPKM 0.5003388761; frac 1.000000; conf_lo 0.262943; conf_hi 0.657356; cov 3.625894;
chr5	Cufflinks	exon	121377614	121381511	1000	.	.	gene_id CUFF.64057; transcript_id CUFF.64057.1; exon_number 1; FPKM 0.6463684807; frac 1.000000; conf_lo 0.539713; conf_hi 0.749602; cov 4.917206;
chr5	Cufflinks	exon	179059088	179059685	1000	.	.	gene_id CUFF.67156; transcript_id CUFF.67156.1; exon_number 1; FPKM 0.7527135430; frac 1.000000; conf_lo 0.325747; conf_hi 0.912091; cov 3.853180;
chr5	Cufflinks	exon	133527976	133529132	1000	.	.	gene_id CUFF.64305; transcript_id CUFF.64305.1; exon_number 1; FPKM 0.6793384507; frac 1.000000; conf_lo 0.437745; conf_hi 0.841818; cov 4.692330;
chr7	Cufflinks	exon	6770157	6770669	1000	.	.	gene_id CUFF.71759; transcript_id CUFF.71759.1; exon_number 1; FPKM 1.4868294672; frac 1.000000; conf_lo 0.658182; conf_hi 1.493567; cov 10.479425;
chr12	Cufflinks	exon	16034441	16035035	1000	.	.	gene_id CUFF.16018; transcript_id CUFF.16018.1; exon_number 1; FPKM 0.7617451534; frac 1.000000; conf_lo 0.349215; conf_hi 1.025820; cov 4.924741;
chr17	Cufflinks	exon	29890532	29892214	1000	.	.	gene_id CUFF.32368; transcript_id CUFF.32368.1; exon_number 1; FPKM 0.8796006932; frac 1.000000; conf_lo 0.655881; conf_hi 1.080274; cov 6.187966;
chr12	Cufflinks	exon	95397848	95398470	1000	.	.	gene_id CUFF.18480; transcript_id CUFF.18480.1; exon_number 1; FPKM 1.0560713798; frac 1.000000; conf_lo 0.521125; conf_hi 1.188165; cov 3.115936;
chr6	Cufflinks	exon	390579	390868	1000	.	.	gene_id CUFF.66045; transcript_id CUFF.66045.1; exon_number 1; FPKM 2.9279182387; frac 1.000000; conf_lo 0.671712; conf_hi 1.791233; cov 21.075578;
chr5	Cufflinks	exon	176751522	176751921	1000	.	.	gene_id CUFF.65773; transcript_id CUFF.65773.1; exon_number 1; FPKM 1.6323797250; frac 1.000000; conf_lo 0.551924; conf_hi 1.493440; cov 11.333003;
chr20	Cufflinks	exon	60959459	60960077	1000	.	.	gene_id CUFF.48036; transcript_id CUFF.48036.1; exon_number 1; FPKM 0.6837992701; frac 1.000000; conf_lo 0.314696; conf_hi 0.839188; cov 4.954345;
chr5	Cufflinks	exon	95482448	95483237	1000	.	.	gene_id CUFF.63583; transcript_id CUFF.63583.1; exon_number 1; FPKM 0.6065181986; frac 1.000000; conf_lo 0.312332; conf_hi 0.772611; cov 4.543629;
chrX	Cufflinks	exon	53194372	53194709	1000	.	.	gene_id CUFF.84348; transcript_id CUFF.84348.1; exon_number 1; FPKM 1.8820755495; frac 1.000000; conf_lo 0.499478; conf_hi 1.383171; cov 14.521608;
chr2	Cufflinks	exon	177207352	177208450	1000	.	.	gene_id CUFF.43788; transcript_id CUFF.43788.1; exon_number 1; FPKM 0.4628637318; frac 1.000000; conf_lo 0.271782; conf_hi 0.638096; cov 3.525225;
chr16	Cufflinks	exon	85522317	85523002	1000	.	.	gene_id CUFF.31580; transcript_id CUFF.31580.1; exon_number 1; FPKM 0.6160866253; frac 1.000000; conf_lo 0.283960; conf_hi 0.795088; cov 4.337736;
chr14	Cufflinks	exon	100505341	100505905	1000	.	.	gene_id CUFF.25166; transcript_id CUFF.25166.1; exon_number 1; FPKM 0.8031411581; frac 1.000000; conf_lo 0.344773; conf_hi 0.965364; cov 5.869859;
chr15	Cufflinks	exon	80303591	80303900	1000	.	.	gene_id CUFF.27803; transcript_id CUFF.27803.1; exon_number 1; FPKM 2.5585130592; frac 1.000000; conf_lo 0.628376; conf_hi 1.675670; cov 17.990980;
chr2	Cufflinks	exon	39959478	39960524	1000	.	.	gene_id CUFF.40025; transcript_id CUFF.40025.1; exon_number 1; FPKM 0.7216265503; frac 1.000000; conf_lo 0.446525; conf_hi 0.942664; cov 5.313218;
chr7	Cufflinks	exon	76705941	76706968	1000	.	.	gene_id CUFF.73584; transcript_id CUFF.73584.1; exon_number 1; FPKM 0.6282632719; frac 1.000000; conf_lo 0.378982; conf_hi 0.821127; cov 4.557649;
chr12	Cufflinks	exon	78032673	78033721	1000	.	.	gene_id CUFF.18102; transcript_id CUFF.18102.1; exon_number 1; FPKM 0.5361137881; frac 1.000000; conf_lo 0.309496; conf_hi 0.705650; cov 4.123541;
chr14	Cufflinks	exon	92637286	92638872	1000	.	.	gene_id CUFF.24840; transcript_id CUFF.24840.1; exon_number 1; FPKM 0.6278553393; frac 1.000000; conf_lo 0.441883; conf_hi 0.793752; cov 4.769756;
chr12	Cufflinks	exon	47049044	47049849	1000	.	.	gene_id CUFF.16990; transcript_id CUFF.16990.1; exon_number 1; FPKM 0.4938502659; frac 1.000000; conf_lo 0.241683; conf_hi 0.676713; cov 3.751560;
chr1	Cufflinks	exon	144593312	144599402	1000	.	.	gene_id CUFF.6659; transcript_id CUFF.6659.1; exon_number 1; FPKM 3.7053631062; frac 0.359084; conf_lo 3.509387; conf_hi 3.897424; cov 26.110906;
chr5	Cufflinks	exon	87476700	87477539	1000	.	.	gene_id CUFF.63319; transcript_id CUFF.63319.1; exon_number 1; FPKM 0.4878947551; frac 1.000000; conf_lo 0.247361; conf_hi 0.726622; cov 3.739736;
chr4	Cufflinks	exon	169902494	169903298	1000	.	.	gene_id CUFF.60539; transcript_id CUFF.60539.1; exon_number 1; FPKM 0.5161754600; frac 1.000000; conf_lo 0.258116; conf_hi 0.758214; cov 3.863766;
chr4	Cufflinks	exon	19684650	19686162	1000	.	.	gene_id CUFF.57481; transcript_id CUFF.57481.1; exon_number 1; FPKM 0.6137749255; frac 1.000000; conf_lo 0.420579; conf_hi 0.806824; cov 4.621078;
chr2	Cufflinks	exon	122929396	122930011	1000	.	.	gene_id CUFF.42229; transcript_id CUFF.42229.1; exon_number 1; FPKM 0.6261314553; frac 1.000000; conf_lo 0.274064; conf_hi 0.758948; cov 4.474283;
chr6	Cufflinks	exon	142008917	142010021	1000	.	.	gene_id CUFF.70508; transcript_id CUFF.70508.1; exon_number 1; FPKM 0.5891072174; frac 1.000000; conf_lo 0.364325; conf_hi 0.787413; cov 4.386959;
chr3	Cufflinks	exon	156971704	156973044	1000	.	.	gene_id CUFF.55384; transcript_id CUFF.55384.1; exon_number 1; FPKM 0.5013122870; frac 1.000000; conf_lo 0.319577; conf_hi 0.677890; cov 3.797107;
chr5	Cufflinks	exon	112299107	112299492	1000	.	.	gene_id CUFF.65406; transcript_id CUFF.65406.1; exon_number 1; FPKM 4.5633231023; frac 1.000000; conf_lo 3.440044; conf_hi 5.756808; cov 32.971327;
chrX	Cufflinks	exon	115064630	115069449	1000	.	.	gene_id CUFF.85228; transcript_id CUFF.85228.1; exon_number 1; FPKM 0.9196619167; frac 1.000000; conf_lo 0.802896; conf_hi 1.031910; cov 6.647336;
chr8	Cufflinks	exon	37317871	37318329	1000	.	.	gene_id CUFF.76990; transcript_id CUFF.76990.1; exon_number 1; FPKM 1.2592783792; frac 1.000000; conf_lo 0.480979; conf_hi 1.301473; cov 9.308997;
chr7	Cufflinks	exon	6746664	6747323	1000	.	.	gene_id CUFF.71746; transcript_id CUFF.71746.1; exon_number 1; FPKM 0.8208246277; frac 1.000000; conf_lo 0.413205; conf_hi 0.983821; cov 6.283577;
chr16	Cufflinks	exon	56980448	56981036	1000	.	.	gene_id CUFF.29961; transcript_id CUFF.29961.1; exon_number 1; FPKM 0.8371540412; frac 1.000000; conf_lo 0.374821; conf_hi 1.014221; cov 6.371593;
chr2	Cufflinks	exon	112056277	112056557	1000	.	.	gene_id CUFF.43962; transcript_id CUFF.43962.1; exon_number 1; FPKM 3.2461527157; frac 1.000000; conf_lo 0.647011; conf_hi 1.848603; cov 23.550256;
chr15	Cufflinks	exon	35140166	35141445	1000	.	.	gene_id CUFF.25685; transcript_id CUFF.25685.1; exon_number 1; FPKM 0.4865232004; frac 1.000000; conf_lo 0.304370; conf_hi 0.659468; cov 3.353915;
chr4	Cufflinks	exon	189540788	189541447	1000	.	.	gene_id CUFF.61187; transcript_id CUFF.61187.1; exon_number 1; FPKM 0.6793031401; frac 1.000000; conf_lo 0.314823; conf_hi 0.924792; cov 4.980220;
chr9	Cufflinks	exon	4872007	4873641	1000	.	.	gene_id CUFF.79368; transcript_id CUFF.79368.1; exon_number 1; FPKM 0.4438058356; frac 1.000000; conf_lo 0.301825; conf_hi 0.579823; cov 3.293312;
chr2	Cufflinks	exon	220461300	220462495	1000	.	.	gene_id CUFF.45818; transcript_id CUFF.45818.1; exon_number 1; FPKM 0.4699484389; frac 1.000000; conf_lo 0.282314; conf_hi 0.640635; cov 3.233767;
chrX	Cufflinks	exon	120469381	120471269	1000	.	.	gene_id CUFF.85557; transcript_id CUFF.85557.1; exon_number 1; FPKM 0.5616788490; frac 1.000000; conf_lo 0.405611; conf_hi 0.701226; cov 4.156261;
chr1	Cufflinks	exon	56772925	56773753	1000	.	.	gene_id CUFF.2434; transcript_id CUFF.2434.1; exon_number 1; FPKM 0.4757580660; frac 1.000000; conf_lo 0.234978; conf_hi 0.657938; cov 3.684206;
chr6	Cufflinks	exon	109501957	109502775	1000	.	.	gene_id CUFF.69363; transcript_id CUFF.69363.1; exon_number 1; FPKM 0.4834587207; frac 1.000000; conf_lo 0.237847; conf_hi 0.665971; cov 3.625680;
chr19	Cufflinks	exon	56118653	56119665	1000	.	.	gene_id CUFF.38688; transcript_id CUFF.38688.1; exon_number 1; FPKM 0.8478300873; frac 1.000000; conf_lo 0.525611; conf_hi 1.038402; cov 6.130706;
chr10	Cufflinks	exon	79539404	79540889	1000	.	.	gene_id CUFF.10108; transcript_id CUFF.10108.1; exon_number 1; FPKM 0.6206928704; frac 1.000000; conf_lo 0.428220; conf_hi 0.795266; cov 3.762186;
chr5	Cufflinks	exon	145485244	145486870	1000	.	.	gene_id CUFF.65093; transcript_id CUFF.65093.1; exon_number 1; FPKM 0.4827282755; frac 1.000000; conf_lo 0.327255; conf_hi 0.630565; cov 3.520092;
chr20	Cufflinks	exon	25707251	25708124	1000	.	.	gene_id CUFF.47005; transcript_id CUFF.47005.1; exon_number 1; FPKM 0.4825411553; frac 1.000000; conf_lo 0.252597; conf_hi 0.683497; cov 3.742484;
chr2	Cufflinks	exon	71668802	71669574	1000	.	.	gene_id CUFF.41232; transcript_id CUFF.41232.1; exon_number 1; FPKM 0.7040380895; frac 1.000000; conf_lo 0.369601; conf_hi 0.924003; cov 5.237707;
chr14	Cufflinks	exon	39493225	39498617	1000	.	.	gene_id CUFF.22932; transcript_id CUFF.22932.1; exon_number 1; FPKM 0.6678549063; frac 1.000000; conf_lo 0.577924; conf_hi 0.756118; cov 5.053724;
chr5	Cufflinks	exon	32557786	32558169	1000	.	.	gene_id CUFF.61846; transcript_id CUFF.61846.1; exon_number 1; FPKM 1.7741368869; frac 1.000000; conf_lo 0.574920; conf_hi 1.555667; cov 13.300795;
chr18	Cufflinks	exon	48615340	48616632	1000	.	.	gene_id CUFF.35510; transcript_id CUFF.35510.1; exon_number 1; FPKM 0.4163025076; frac 1.000000; conf_lo 0.251091; conf_hi 0.572488; cov 3.228569;
chr12	Cufflinks	exon	75778166	75779725	1000	.	.	gene_id CUFF.18034; transcript_id CUFF.18034.1; exon_number 1; FPKM 0.3918443334; frac 1.000000; conf_lo 0.258064; conf_hi 0.532777; cov 2.965819;
chr2	Cufflinks	exon	122749091	122750130	1000	.	.	gene_id CUFF.42215; transcript_id CUFF.42215.1; exon_number 1; FPKM 0.5573478636; frac 1.000000; conf_lo 0.324661; conf_hi 0.736731; cov 4.165400;
chr12	Cufflinks	exon	78095659	78096563	1000	.	.	gene_id CUFF.18123; transcript_id CUFF.18123.1; exon_number 1; FPKM 0.4981902967; frac 1.000000; conf_lo 0.272643; conf_hi 0.674434; cov 3.854706;
chr7	Cufflinks	exon	73154783	73155480	1000	.	.	gene_id CUFF.73360; transcript_id CUFF.73360.1; exon_number 1; FPKM 0.6012057579; frac 1.000000; conf_lo 0.279078; conf_hi 0.781419; cov 4.160502;
chr2	Cufflinks	exon	181528707	181529893	1000	.	.	gene_id CUFF.44326; transcript_id CUFF.44326.1; exon_number 1; FPKM 0.6191451441; frac 1.000000; conf_lo 0.393860; conf_hi 0.831482; cov 4.651988;
chr18	Cufflinks	exon	13133303	13134256	1000	.	.	gene_id CUFF.34845; transcript_id CUFF.34845.1; exon_number 1; FPKM 0.5002645820; frac 1.000000; conf_lo 0.285865; conf_hi 0.680631; cov 3.597165;
chrX	Cufflinks	exon	120453399	120454552	1000	.	.	gene_id CUFF.85542; transcript_id CUFF.85542.1; exon_number 1; FPKM 0.7087364875; frac 1.000000; conf_lo 0.461390; conf_hi 0.911526; cov 5.194082;
chrX	Cufflinks	exon	47662627	47663325	1000	.	.	gene_id CUFF.84195; transcript_id CUFF.84195.1; exon_number 1; FPKM 4.5521592625; frac 1.000000; conf_lo 2.842525; conf_hi 4.254499; cov 32.892085;
chr2	Cufflinks	exon	102691744	102692653	1000	.	.	gene_id CUFF.41814; transcript_id CUFF.41814.1; exon_number 1; FPKM 0.6412467308; frac 1.000000; conf_lo 0.356770; conf_hi 0.813436; cov 4.673998;
chr7	Cufflinks	exon	81486852	81487695	1000	.	.	gene_id CUFF.73932; transcript_id CUFF.73932.1; exon_number 1; FPKM 0.5454661128; frac 1.000000; conf_lo 0.292349; conf_hi 0.723178; cov 4.167606;
chr4	Cufflinks	exon	88066795	88069316	1000	.	.	gene_id CUFF.58746; transcript_id CUFF.58746.1; exon_number 1; FPKM 0.4868204221; frac 1.000000; conf_lo 0.370747; conf_hi 0.597314; cov 3.626312;
chr2	Cufflinks	exon	175917834	175918627	1000	.	.	gene_id CUFF.43737; transcript_id CUFF.43737.1; exon_number 1; FPKM 0.4819405899; frac 1.000000; conf_lo 0.245336; conf_hi 0.654229; cov 3.746531;
chr2	Cufflinks	exon	184041188	184047740	1000	.	.	gene_id CUFF.44483; transcript_id CUFF.44483.1; exon_number 1; FPKM 0.5381187369; frac 1.000000; conf_lo 0.467694; conf_hi 0.608399; cov 4.027954;
chr14	Cufflinks	exon	52750686	52751103	1000	.	.	gene_id CUFF.23297; transcript_id CUFF.23297.1; exon_number 1; FPKM 1.2577261894; frac 1.000000; conf_lo 0.434952; conf_hi 1.180585; cov 9.615742;
chr4	Cufflinks	exon	140416987	140417677	1000	.	.	gene_id CUFF.60101; transcript_id CUFF.60101.1; exon_number 1; FPKM 0.6628235368; frac 1.000000; conf_lo 0.319493; conf_hi 0.864510; cov 5.065177;
chr1	Cufflinks	exon	222067935	222069357	1000	.	.	gene_id CUFF.6679; transcript_id CUFF.6679.1; exon_number 1; FPKM 0.4038947305; frac 1.000000; conf_lo 0.255531; conf_hi 0.547566; cov 3.069204;
chr9	Cufflinks	exon	36447675	36448842	1000	.	.	gene_id CUFF.80684; transcript_id CUFF.80684.1; exon_number 1; FPKM 0.4029655407; frac 1.000000; conf_lo 0.233489; conf_hi 0.555926; cov 2.971613;
chr6	Cufflinks	exon	148614941	148615243	1000	.	.	gene_id CUFF.70846; transcript_id CUFF.70846.1; exon_number 1; FPKM 4.3167568993; frac 1.000000; conf_lo 1.071488; conf_hi 2.442993; cov 31.787413;
chr8	Cufflinks	exon	142250943	142251835	1000	.	.	gene_id CUFF.78922; transcript_id CUFF.78922.1; exon_number 1; FPKM 0.3848166944; frac 1.000000; conf_lo 0.189052; conf_hi 0.552614; cov 2.628799;
chr2	Cufflinks	exon	157911687	157912970	1000	.	.	gene_id CUFF.43136; transcript_id CUFF.43136.1; exon_number 1; FPKM 0.4197626760; frac 1.000000; conf_lo 0.252851; conf_hi 0.576501; cov 3.167669;
chr1	Cufflinks	exon	224567254	224567787	1000	.	.	gene_id CUFF.6807; transcript_id CUFF.6807.1; exon_number 1; FPKM 0.8974595830; frac 1.000000; conf_lo 0.364788; conf_hi 1.021405; cov 6.781543;
chr6	Cufflinks	exon	111612500	111613873	1000	.	.	gene_id CUFF.69497; transcript_id CUFF.69497.1; exon_number 1; FPKM 0.5093524055; frac 1.000000; conf_lo 0.330804; conf_hi 0.671061; cov 3.812195;
chr17	Cufflinks	exon	76782387	76783257	1000	.	.	gene_id CUFF.34313; transcript_id CUFF.34313.1; exon_number 1; FPKM 0.5762572785; frac 1.000000; conf_lo 0.313106; conf_hi 0.745490; cov 3.827238;
chr17	Cufflinks	exon	46978037	46978780	1000	.	.	gene_id CUFF.33372; transcript_id CUFF.33372.1; exon_number 1; FPKM 0.4784848122; frac 1.000000; conf_lo 0.226914; conf_hi 0.628376; cov 3.496587;
chrX	Cufflinks	exon	30648883	30649095	1000	.	.	gene_id CUFF.83906; transcript_id CUFF.83906.1; exon_number 1; FPKM 7.3837706293; frac 1.000000; conf_lo 0.853569; conf_hi 2.438768; cov 23.027307;
chr2	Cufflinks	exon	213820199	213821678	1000	.	.	gene_id CUFF.45600; transcript_id CUFF.45600.1; exon_number 1; FPKM 0.4265123522; frac 1.000000; conf_lo 0.272013; conf_hi 0.579125; cov 3.137279;
chr17	Cufflinks	exon	30812512	30813309	1000	.	.	gene_id CUFF.32430; transcript_id CUFF.32430.1; exon_number 1; FPKM 0.5875083492; frac 1.000000; conf_lo 0.309201; conf_hi 0.764865; cov 4.147013;
chr6	Cufflinks	exon	8407223	8409189	1000	.	.	gene_id CUFF.66310; transcript_id CUFF.66310.1; exon_number 1; FPKM 0.4339072066; frac 1.000000; conf_lo 0.310301; conf_hi 0.554581; cov 3.216645;
chr2	Cufflinks	exon	170949022	170949880	1000	.	.	gene_id CUFF.43478; transcript_id CUFF.43478.1; exon_number 1; FPKM 0.5330279797; frac 1.000000; conf_lo 0.287244; conf_hi 0.710550; cov 4.019367;
chr10	Cufflinks	exon	77292405	77293504	1000	.	.	gene_id CUFF.9916; transcript_id CUFF.9916.1; exon_number 1; FPKM 0.4767971596; frac 1.000000; conf_lo 0.283340; conf_hi 0.649322; cov 3.578044;
chr3	Cufflinks	exon	158464603	158465482	1000	.	.	gene_id CUFF.55445; transcript_id CUFF.55445.1; exon_number 1; FPKM 0.4208828863; frac 1.000000; conf_lo 0.221360; conf_hi 0.590293; cov 3.089207;
chrX	Cufflinks	exon	143762710	143764383	1000	.	.	gene_id CUFF.85622; transcript_id CUFF.85622.1; exon_number 1; FPKM 0.5378630189; frac 1.000000; conf_lo 0.372371; conf_hi 0.682680; cov 4.001860;
chr7	Cufflinks	exon	90025413	90026433	1000	.	.	gene_id CUFF.74058; transcript_id CUFF.74058.1; exon_number 1; FPKM 0.4348270123; frac 1.000000; conf_lo 0.241667; conf_hi 0.597809; cov 2.967301;
chr14	Cufflinks	exon	53496700	53500301	1000	.	.	gene_id CUFF.23328; transcript_id CUFF.23328.1; exon_number 1; FPKM 0.5727938096; frac 1.000000; conf_lo 0.468694; conf_hi 0.674199; cov 4.372187;
chr21	Cufflinks	exon	47171250	47172460	1000	.	.	gene_id CUFF.49564; transcript_id CUFF.49564.1; exon_number 1; FPKM 0.4372472993; frac 1.000000; conf_lo 0.268093; conf_hi 0.589805; cov 3.275847;
chr15	Cufflinks	exon	62704816	62705991	1000	.	.	gene_id CUFF.26971; transcript_id CUFF.26971.1; exon_number 1; FPKM 0.3863365786; frac 1.000000; conf_lo 0.231901; conf_hi 0.530059; cov 2.940045;
chr9	Cufflinks	exon	14590757	14591628	1000	.	.	gene_id CUFF.79888; transcript_id CUFF.79888.1; exon_number 1; FPKM 0.6775717570; frac 1.000000; conf_lo 0.372318; conf_hi 0.848884; cov 5.245857;
chr12	Cufflinks	exon	25957709	25957911	1000	.	.	gene_id CUFF.16214; transcript_id CUFF.16214.1; exon_number 1; FPKM 10.2004328420; frac 1.000000; conf_lo 1.087534; conf_hi 2.942740; cov 77.906794;
chr20	Cufflinks	exon	5064349	5065186	1000	.	.	gene_id CUFF.46551; transcript_id CUFF.46551.1; exon_number 1; FPKM 0.6138230939; frac 1.000000; conf_lo 0.340933; conf_hi 0.852332; cov 4.194518;
chr17	Cufflinks	exon	2615245	2615712	1000	.	.	gene_id CUFF.31089; transcript_id CUFF.31089.1; exon_number 1; FPKM 1.6061778170; frac 1.000000; conf_lo 0.665971; conf_hi 1.526184; cov 10.756513;
chr9	Cufflinks	exon	95432548	95433479	1000	.	.	gene_id CUFF.81262; transcript_id CUFF.81262.1; exon_number 1; FPKM 0.5508638361; frac 1.000000; conf_lo 0.306547; conf_hi 0.766367; cov 3.921649;
chr3	Cufflinks	exon	125603269	125603940	1000	.	.	gene_id CUFF.54437; transcript_id CUFF.54437.1; exon_number 1; FPKM 0.7815150946; frac 1.000000; conf_lo 0.386501; conf_hi 1.024228; cov 5.621913;
chr16	Cufflinks	exon	51201243	51201886	1000	.	.	gene_id CUFF.29779; transcript_id CUFF.29779.1; exon_number 1; FPKM 0.7038480358; frac 1.000000; conf_lo 0.322644; conf_hi 0.947768; cov 5.058545;
chr21	Cufflinks	exon	47226234	47227333	1000	.	.	gene_id CUFF.49591; transcript_id CUFF.49591.1; exon_number 1; FPKM 0.7368683375; frac 1.000000; conf_lo 0.472234; conf_hi 0.920857; cov 5.477211;
chr4	Cufflinks	exon	28905632	28905989	1000	.	.	gene_id CUFF.57813; transcript_id CUFF.57813.1; exon_number 1; FPKM 1.6502518100; frac 1.000000; conf_lo 0.471575; conf_hi 1.305899; cov 12.446997;
chr12	Cufflinks	exon	64549316	64556075	1000	.	.	gene_id CUFF.17765; transcript_id CUFF.17765.1; exon_number 1; FPKM 0.9229264341; frac 1.000000; conf_lo 0.827982; conf_hi 1.016246; cov 6.912817;
chr5	Cufflinks	exon	145047366	145049987	1000	.	.	gene_id CUFF.65096; transcript_id CUFF.65096.1; exon_number 1; FPKM 0.5364490218; frac 1.000000; conf_lo 0.416042; conf_hi 0.653780; cov 3.944952;
chr10	Cufflinks	exon	54421536	54423071	1000	.	.	gene_id CUFF.9443; transcript_id CUFF.9443.1; exon_number 1; FPKM 0.5545539757; frac 1.000000; conf_lo 0.398890; conf_hi 0.710218; cov 4.106187;
chr11	Cufflinks	exon	61244742	61245847	1000	.	.	gene_id CUFF.13297; transcript_id CUFF.13297.1; exon_number 1; FPKM 0.6315139033; frac 1.000000; conf_lo 0.387480; conf_hi 0.821927; cov 4.476053;
chr8	Cufflinks	exon	106892161	106895239	1000	.	.	gene_id CUFF.78513; transcript_id CUFF.78513.1; exon_number 1; FPKM 0.6023969367; frac 0.684575; conf_lo 0.482849; conf_hi 0.722017; cov 4.447168;
chr12	Cufflinks	exon	54815301	54816454	1000	.	.	gene_id CUFF.18150; transcript_id CUFF.18150.1; exon_number 1; FPKM 0.3952568872; frac 1.000000; conf_lo 0.258961; conf_hi 0.545182; cov 2.953354;
chr7	Cufflinks	exon	19127936	19128945	1000	.	.	gene_id CUFF.72009; transcript_id CUFF.72009.1; exon_number 1; FPKM 0.4014032070; frac 1.000000; conf_lo 0.218584; conf_hi 0.578604; cov 3.066214;
chr6	Cufflinks	exon	94523100	94525269	1000	.	.	gene_id CUFF.69196; transcript_id CUFF.69196.1; exon_number 1; FPKM 0.4617247833; frac 1.000000; conf_lo 0.341118; conf_hi 0.586484; cov 3.393412;
chr5	Cufflinks	exon	114851080	114851933	1000	.	.	gene_id CUFF.63902; transcript_id CUFF.63902.1; exon_number 1; FPKM 0.7758262978; frac 1.000000; conf_lo 0.440991; conf_hi 1.034049; cov 5.828603;
chr3	Cufflinks	exon	128399540	128400713	1000	.	.	gene_id CUFF.54573; transcript_id CUFF.54573.1; exon_number 1; FPKM 1.0545978157; frac 1.000000; conf_lo 0.719011; conf_hi 1.283158; cov 7.091790;
chr10	Cufflinks	exon	110055396	110056401	1000	.	.	gene_id CUFF.11124; transcript_id CUFF.11124.1; exon_number 1; FPKM 0.6817429840; frac 0.406250; conf_lo 0.467942; conf_hi 0.903612; cov 5.149660;
chr9	Cufflinks	exon	137031482	137032258	1000	.	.	gene_id CUFF.83191; transcript_id CUFF.83191.1; exon_number 1; FPKM 0.5412753802; frac 1.000000; conf_lo 0.267417; conf_hi 0.785537; cov 3.879718;
chrX	Cufflinks	exon	143678533	143682809	1000	.	.	gene_id CUFF.85869; transcript_id CUFF.85869.1; exon_number 1; FPKM 1.2535388545; frac 0.355077; conf_lo 1.120411; conf_hi 1.384572; cov 9.459361;
chr3	Cufflinks	exon	30755526	30756561	1000	.	.	gene_id CUFF.51603; transcript_id CUFF.51603.1; exon_number 1; FPKM 0.6300206829; frac 1.000000; conf_lo 0.376055; conf_hi 0.814786; cov 4.520060;
chr7	Cufflinks	exon	32903681	32905212	1000	.	.	gene_id CUFF.72446; transcript_id CUFF.72446.1; exon_number 1; FPKM 0.6928364172; frac 1.000000; conf_lo 0.491654; conf_hi 0.856156; cov 5.150979;
chr6	Cufflinks	exon	126455084	126456208	1000	.	.	gene_id CUFF.70116; transcript_id CUFF.70116.1; exon_number 1; FPKM 0.4920090228; frac 1.000000; conf_lo 0.288588; conf_hi 0.657980; cov 3.784307;
chr10	Cufflinks	exon	111906314	111908124	1000	.	.	gene_id CUFF.11115; transcript_id CUFF.11115.1; exon_number 1; FPKM 0.4275529929; frac 1.000000; conf_lo 0.294006; conf_hi 0.544986; cov 3.059979;
chr1	Cufflinks	exon	33849533	33849870	1000	.	.	gene_id CUFF.1968; transcript_id CUFF.1968.1; exon_number 1; FPKM 3.1995284342; frac 1.000000; conf_lo 0.960535; conf_hi 2.228442; cov 22.608491;
chr2	Cufflinks	exon	121514806	121515350	1000	.	.	gene_id CUFF.42342; transcript_id CUFF.42342.1; exon_number 1; FPKM 1.0198326289; frac 1.000000; conf_lo 0.452738; conf_hi 1.119931; cov 7.727991;
chr21	Cufflinks	exon	29675962	29676706	1000	.	.	gene_id CUFF.48306; transcript_id CUFF.48306.1; exon_number 1; FPKM 0.7164074182; frac 1.000000; conf_lo 0.366061; conf_hi 0.871573; cov 5.354761;
chr12	Cufflinks	exon	88791181	88792669	1000	.	.	gene_id CUFF.18440; transcript_id CUFF.18440.1; exon_number 1; FPKM 6.0615444390; frac 1.000000; conf_lo 4.901530; conf_hi 6.044058; cov 46.029315;
chr2	Cufflinks	exon	20537008	20537899	1000	.	.	gene_id CUFF.39435; transcript_id CUFF.39435.1; exon_number 1; FPKM 2.5378270798; frac 1.000000; conf_lo 1.688819; conf_hi 2.766170; cov 19.505943;
chr22	Cufflinks	exon	25782809	25783357	1000	.	.	gene_id CUFF.49912; transcript_id CUFF.49912.1; exon_number 1; FPKM 0.7467438392; frac 1.000000; conf_lo 0.307511; conf_hi 0.851570; cov 5.356294;
chr1	Cufflinks	exon	192943223	192946525	1000	.	.	gene_id CUFF.5986; transcript_id CUFF.5986.1; exon_number 1; FPKM 0.6991826492; frac 1.000000; conf_lo 0.574030; conf_hi 0.821727; cov 5.219525;
chr8	Cufflinks	exon	15642876	15643950	1000	.	.	gene_id CUFF.76373; transcript_id CUFF.76373.1; exon_number 1; FPKM 0.7579502673; frac 1.000000; conf_lo 0.483216; conf_hi 0.942272; cov 5.386723;
chr2	Cufflinks	exon	177006579	177007182	1000	.	.	gene_id CUFF.43787; transcript_id CUFF.43787.1; exon_number 1; FPKM 1.3862858719; frac 1.000000; conf_lo 0.709524; conf_hi 1.677057; cov 10.498614;
chr4	Cufflinks	exon	175153023	175153910	1000	.	.	gene_id CUFF.60798; transcript_id CUFF.60798.1; exon_number 1; FPKM 0.7185116967; frac 1.000000; conf_lo 0.409482; conf_hi 0.921335; cov 5.521137;
chr5	Cufflinks	exon	122957078	122958009	1000	.	.	gene_id CUFF.64062; transcript_id CUFF.64062.1; exon_number 1; FPKM 0.4797846314; frac 1.000000; conf_lo 0.264745; conf_hi 0.654896; cov 3.663033;
chr7	Cufflinks	exon	76750122	76750881	1000	.	.	gene_id CUFF.73608; transcript_id CUFF.73608.1; exon_number 1; FPKM 0.4996436919; frac 1.000000; conf_lo 0.239224; conf_hi 0.683497; cov 3.572860;
chr11	Cufflinks	exon	58658617	58664145	1000	.	.	gene_id CUFF.13265; transcript_id CUFF.13265.1; exon_number 1; FPKM 0.8638949846; frac 0.420876; conf_lo 0.770402; conf_hi 0.955956; cov 6.317307;
chr3	Cufflinks	exon	183916184	183916737	1000	.	.	gene_id CUFF.56298; transcript_id CUFF.56298.1; exon_number 1; FPKM 0.8465853658; frac 1.000000; conf_lo 0.351618; conf_hi 0.984531; cov 5.495797;
chr19	Cufflinks	exon	36248003	36248896	1000	.	.	gene_id CUFF.37670; transcript_id CUFF.37670.1; exon_number 1; FPKM 0.3936334809; frac 1.000000; conf_lo 0.203367; conf_hi 0.551996; cov 2.702020;
chr4	Cufflinks	exon	68632468	68633557	1000	.	.	gene_id CUFF.58212; transcript_id CUFF.58212.1; exon_number 1; FPKM 0.4675506162; frac 1.000000; conf_lo 0.274026; conf_hi 0.643365; cov 3.526043;
chr16	Cufflinks	exon	88450103	88450685	1000	.	.	gene_id CUFF.30847; transcript_id CUFF.30847.1; exon_number 1; FPKM 0.9863589335; frac 1.000000; conf_lo 0.467779; conf_hi 1.113760; cov 6.744102;
chr12	Cufflinks	exon	78092365	78093585	1000	.	.	gene_id CUFF.18122; transcript_id CUFF.18122.1; exon_number 1; FPKM 0.5220985628; frac 1.000000; conf_lo 0.329713; conf_hi 0.712606; cov 3.914435;
chr6	Cufflinks	exon	33333212	33333626	1000	.	.	gene_id CUFF.67348; transcript_id CUFF.67348.1; exon_number 1; FPKM 9.2856625889; frac 1.000000; conf_lo 4.130626; conf_hi 6.289817; cov 64.606719;
chr12	Cufflinks	exon	88732232	88732881	1000	.	.	gene_id CUFF.18329; transcript_id CUFF.18329.1; exon_number 1; FPKM 0.8391133314; frac 1.000000; conf_lo 0.419562; conf_hi 0.998957; cov 6.280983;
chr2	Cufflinks	exon	187274813	187279677	1000	.	.	gene_id CUFF.44629; transcript_id CUFF.44629.1; exon_number 1; FPKM 0.7044809823; frac 1.000000; conf_lo 0.603275; conf_hi 0.800808; cov 5.190600;
chr2	Cufflinks	exon	213831093	213832331	1000	.	.	gene_id CUFF.45608; transcript_id CUFF.45608.1; exon_number 1; FPKM 0.6381757095; frac 1.000000; conf_lo 0.419255; conf_hi 0.817548; cov 4.823595;
chr19	Cufflinks	exon	40501658	40502649	1000	.	.	gene_id CUFF.37888; transcript_id CUFF.37888.1; exon_number 1; FPKM 0.3941180892; frac 1.000000; conf_lo 0.209459; conf_hi 0.523647; cov 2.958972;
chr6	Cufflinks	exon	85499316	85499883	1000	.	.	gene_id CUFF.68651; transcript_id CUFF.68651.1; exon_number 1; FPKM 1.0266936533; frac 1.000000; conf_lo 0.480132; conf_hi 1.143172; cov 7.576024;
chr10	Cufflinks	exon	110206287	110208888	1000	.	.	gene_id CUFF.11206; transcript_id CUFF.11206.1; exon_number 1; FPKM 0.5517362709; frac 1.000000; conf_lo 0.429221; conf_hi 0.673778; cov 4.181913;
chr4	Cufflinks	exon	139482585	139482901	1000	.	.	gene_id CUFF.60070; transcript_id CUFF.60070.1; exon_number 1; FPKM 6.6506627747; frac 1.000000; conf_lo 1.966401; conf_hi 3.809902; cov 34.891208;
chr5	Cufflinks	exon	145028783	145030054	1000	.	.	gene_id CUFF.65077; transcript_id CUFF.65077.1; exon_number 1; FPKM 0.4608495724; frac 1.000000; conf_lo 0.285865; conf_hi 0.632987; cov 3.529087;
chr20	Cufflinks	exon	47723646	47724329	1000	.	.	gene_id CUFF.47601; transcript_id CUFF.47601.1; exon_number 1; FPKM 0.5379466831; frac 1.000000; conf_lo 0.246818; conf_hi 0.683497; cov 3.558298;
chr4	Cufflinks	exon	28695012	28701124	1000	.	.	gene_id CUFF.57754; transcript_id CUFF.57754.1; exon_number 1; FPKM 1.3465723998; frac 1.000000; conf_lo 1.215155; conf_hi 1.476456; cov 10.161685;
chr21	Cufflinks	exon	16326620	16327257	1000	.	.	gene_id CUFF.48203; transcript_id CUFF.48203.1; exon_number 1; FPKM 0.7432457750; frac 1.000000; conf_lo 0.346034; conf_hi 0.936326; cov 5.622516;
chrX	Cufflinks	exon	120003221	120003618	1000	.	.	gene_id CUFF.85297; transcript_id CUFF.85297.1; exon_number 1; FPKM 31.8048256315; frac 1.000000; conf_lo 14.585272; conf_hi 18.533410; cov 231.203558;
chr3	Cufflinks	exon	67737873	67738995	1000	.	.	gene_id CUFF.53094; transcript_id CUFF.53094.1; exon_number 1; FPKM 0.4789886015; frac 1.000000; conf_lo 0.289101; conf_hi 0.636023; cov 3.550604;
chr2	Cufflinks	exon	58241858	58242710	1000	.	.	gene_id CUFF.40697; transcript_id CUFF.40697.1; exon_number 1; FPKM 0.4582405312; frac 1.000000; conf_lo 0.228366; conf_hi 0.639426; cov 3.517869;
chrX	Cufflinks	exon	71488666	71489577	1000	.	.	gene_id CUFF.84661; transcript_id CUFF.84661.1; exon_number 1; FPKM 0.7490611830; frac 1.000000; conf_lo 0.441425; conf_hi 0.954048; cov 5.635784;
chr18	Cufflinks	exon	65088726	65091062	1000	.	.	gene_id CUFF.35798; transcript_id CUFF.35798.1; exon_number 1; FPKM 0.4985862270; frac 1.000000; conf_lo 0.377868; conf_hi 0.616814; cov 3.771862;
chr22	Cufflinks	exon	37955542	37956142	1000	.	.	gene_id CUFF.50176; transcript_id CUFF.50176.1; exon_number 1; FPKM 0.8120278049; frac 1.000000; conf_lo 0.367337; conf_hi 0.993970; cov 5.902729;
chr2	Cufflinks	exon	128102605	128102966	1000	.	.	gene_id CUFF.42381; transcript_id CUFF.42381.1; exon_number 1; FPKM 1.6906998718; frac 1.000000; conf_lo 0.502238; conf_hi 1.363217; cov 12.684191;
chr21	Cufflinks	exon	47089571	47096615	1000	.	.	gene_id CUFF.49454; transcript_id CUFF.49454.1; exon_number 1; FPKM 0.8019171924; frac 0.485477; conf_lo 0.720752; conf_hi 0.884811; cov 5.932844;
chr7	Cufflinks	exon	97887523	97888260	1000	.	.	gene_id CUFF.74348; transcript_id CUFF.74348.1; exon_number 1; FPKM 0.5322161380; frac 1.000000; conf_lo 0.263952; conf_hi 0.703872; cov 4.122462;
chrX	Cufflinks	exon	120509419	120513090	1000	.	.	gene_id CUFF.85577; transcript_id CUFF.85577.1; exon_number 1; FPKM 0.4723783507; frac 1.000000; conf_lo 0.381954; conf_hi 0.562321; cov 3.576468;
chr3	Cufflinks	exon	177627035	177629173	1000	.	.	gene_id CUFF.56046; transcript_id CUFF.56046.1; exon_number 1; FPKM 0.5700292136; frac 1.000000; conf_lo 0.431060; conf_hi 0.704267; cov 4.360326;
chr3	Cufflinks	exon	104406076	104406770	1000	.	.	gene_id CUFF.53856; transcript_id CUFF.53856.1; exon_number 1; FPKM 0.7757963512; frac 1.000000; conf_lo 0.392396; conf_hi 0.934276; cov 5.740914;
chr8	Cufflinks	exon	103427267	103428129	1000	.	.	gene_id CUFF.78263; transcript_id CUFF.78263.1; exon_number 1; FPKM 0.3924491607; frac 1.000000; conf_lo 0.195624; conf_hi 0.541729; cov 2.808942;
chr8	Cufflinks	exon	79636980	79637600	1000	.	.	gene_id CUFF.77636; transcript_id CUFF.77636.1; exon_number 1; FPKM 0.8970776282; frac 1.000000; conf_lo 0.439155; conf_hi 1.045607; cov 6.833961;
chr1	Cufflinks	exon	219569985	219570631	1000	.	.	gene_id CUFF.6641; transcript_id CUFF.6641.1; exon_number 1; FPKM 0.5825930569; frac 1.000000; conf_lo 0.260933; conf_hi 0.722584; cov 4.425602;
chr1	Cufflinks	exon	219444987	219448835	1000	.	.	gene_id CUFF.7222; transcript_id CUFF.7222.1; exon_number 1; FPKM 0.4806080366; frac 1.000000; conf_lo 0.398727; conf_hi 0.562489; cov 3.599689;
chr2	Cufflinks	exon	38332072	38332523	1000	.	.	gene_id CUFF.40008; transcript_id CUFF.40008.1; exon_number 1; FPKM 2.0193007964; frac 1.000000; conf_lo 0.833201; conf_hi 1.953712; cov 14.225619;
chr1	Cufflinks	exon	208022283	208023261	1000	.	.	gene_id CUFF.6408; transcript_id CUFF.6408.1; exon_number 1; FPKM 0.5175775184; frac 1.000000; conf_lo 0.291830; conf_hi 0.729575; cov 3.737392;
chr15	Cufflinks	exon	55463329	55464946	1000	.	.	gene_id CUFF.26483; transcript_id CUFF.26483.1; exon_number 1; FPKM 0.6232837642; frac 1.000000; conf_lo 0.441443; conf_hi 0.786570; cov 4.687979;
chr6	Cufflinks	exon	141166856	141167438	1000	.	.	gene_id CUFF.70467; transcript_id CUFF.70467.1; exon_number 1; FPKM 1.2924703266; frac 1.000000; conf_lo 0.623705; conf_hi 1.403337; cov 9.200789;
chr5	Cufflinks	exon	96817826	96818810	1000	.	.	gene_id CUFF.63495; transcript_id CUFF.63495.1; exon_number 1; FPKM 0.4473425597; frac 1.000000; conf_lo 0.250500; conf_hi 0.619657; cov 3.419174;
chr5	Cufflinks	exon	164012384	164013652	1000	.	.	gene_id CUFF.65497; transcript_id CUFF.65497.1; exon_number 1; FPKM 0.5564987828; frac 1.000000; conf_lo 0.347942; conf_hi 0.716352; cov 3.774431;
chr5	Cufflinks	exon	39367115	39367979	1000	.	.	gene_id CUFF.62019; transcript_id CUFF.62019.1; exon_number 1; FPKM 0.6260268091; frac 1.000000; conf_lo 0.345304; conf_hi 0.810714; cov 4.656417;
chr12	Cufflinks	exon	27051345	27054770	1000	.	.	gene_id CUFF.16242; transcript_id CUFF.16242.1; exon_number 1; FPKM 0.3970940363; frac 1.000000; conf_lo 0.310825; conf_hi 0.481400; cov 2.857023;
chrX	Cufflinks	exon	109433664	109434434	1000	.	.	gene_id CUFF.85173; transcript_id CUFF.85173.1; exon_number 1; FPKM 0.6153467228; frac 1.000000; conf_lo 0.320029; conf_hi 0.791651; cov 4.689240;
chr18	Cufflinks	exon	57864444	57864726	1000	.	.	gene_id CUFF.35642; transcript_id CUFF.35642.1; exon_number 1; FPKM 4.8119185708; frac 1.000000; conf_lo 1.055435; conf_hi 2.523866; cov 32.292609;
chr17	Cufflinks	exon	13897541	13898355	1000	.	.	gene_id CUFF.31647; transcript_id CUFF.31647.1; exon_number 1; FPKM 0.5077661611; frac 1.000000; conf_lo 0.254948; conf_hi 0.748911; cov 3.512458;
chr10	Cufflinks	exon	110102533	110103230	1000	.	.	gene_id CUFF.11075; transcript_id CUFF.11075.1; exon_number 1; FPKM 0.6360582656; frac 1.000000; conf_lo 0.316289; conf_hi 0.855840; cov 4.786194;
chr6	Cufflinks	exon	83090644	83092216	1000	.	.	gene_id CUFF.68591; transcript_id CUFF.68591.1; exon_number 1; FPKM 0.5963964488; frac 1.000000; conf_lo 0.412792; conf_hi 0.776049; cov 4.383244;
chr2	Cufflinks	exon	158586225	158588014	1000	.	.	gene_id CUFF.43158; transcript_id CUFF.43158.1; exon_number 1; FPKM 1.0203455780; frac 1.000000; conf_lo 0.769029; conf_hi 1.197074; cov 7.724187;
chr17	Cufflinks	exon	13738807	13739841	1000	.	.	gene_id CUFF.31620; transcript_id CUFF.31620.1; exon_number 1; FPKM 0.4360922367; frac 1.000000; conf_lo 0.250946; conf_hi 0.589722; cov 3.275307;
chr14	Cufflinks	exon	60769265	60770162	1000	.	.	gene_id CUFF.23549; transcript_id CUFF.23549.1; exon_number 1; FPKM 0.4659212688; frac 1.000000; conf_lo 0.245846; conf_hi 0.665230; cov 3.392579;
chr12	Cufflinks	exon	88732947	88734843	1000	.	.	gene_id CUFF.18327; transcript_id CUFF.18327.1; exon_number 1; FPKM 0.6738981312; frac 1.000000; conf_lo 0.499742; conf_hi 0.821493; cov 5.096664;
chrX	Cufflinks	exon	143367770	143368908	1000	.	.	gene_id CUFF.85600; transcript_id CUFF.85600.1; exon_number 1; FPKM 0.4154264200; frac 1.000000; conf_lo 0.239434; conf_hi 0.570081; cov 3.159471;
chr10	Cufflinks	exon	74743719	74747368	1000	.	.	gene_id CUFF.9708; transcript_id CUFF.9708.1; exon_number 1; FPKM 0.6648579771; frac 1.000000; conf_lo 0.547921; conf_hi 0.779186; cov 4.954827;
chr1	Cufflinks	exon	56903503	56905140	1000	.	.	gene_id CUFF.2459; transcript_id CUFF.2459.1; exon_number 1; FPKM 0.4067257873; frac 1.000000; conf_lo 0.269560; conf_hi 0.539120; cov 2.926612;
chrX	Cufflinks	exon	120618525	120619499	1000	.	.	gene_id CUFF.85708; transcript_id CUFF.85708.1; exon_number 1; FPKM 0.5873823931; frac 1.000000; conf_lo 0.332986; conf_hi 0.759207; cov 4.083663;
chr10	Cufflinks	exon	77365849	77366999	1000	.	.	gene_id CUFF.9943; transcript_id CUFF.9943.1; exon_number 1; FPKM 0.6015942633; frac 1.000000; conf_lo 0.372331; conf_hi 0.789792; cov 4.535620;
chr13	Cufflinks	exon	41086096	41086980	1000	.	.	gene_id CUFF.20372; transcript_id CUFF.20372.1; exon_number 1; FPKM 0.5507435148; frac 1.000000; conf_lo 0.308153; conf_hi 0.733697; cov 4.185342;
chr4	Cufflinks	exon	159302997	159304103	1000	.	.	gene_id CUFF.60728; transcript_id CUFF.60728.1; exon_number 1; FPKM 0.7311739321; frac 1.000000; conf_lo 0.469248; conf_hi 0.915034; cov 5.514370;
chr2	Cufflinks	exon	186834656	186836488	1000	.	.	gene_id CUFF.44537; transcript_id CUFF.44537.1; exon_number 1; FPKM 0.5411629345; frac 1.000000; conf_lo 0.389664; conf_hi 0.680141; cov 4.080732;
chr2	Cufflinks	exon	10274250	10274987	1000	.	.	gene_id CUFF.39069; transcript_id CUFF.39069.1; exon_number 1; FPKM 0.4838328527; frac 1.000000; conf_lo 0.228758; conf_hi 0.633485; cov 3.256242;
chr7	Cufflinks	exon	57216489	57216698	1000	.	.	gene_id CUFF.72989; transcript_id CUFF.72989.1; exon_number 1; FPKM 13.5598576348; frac 1.000000; conf_lo 1.731525; conf_hi 3.895932; cov 99.744299;
chr7	Cufflinks	exon	100736482	100741095	1000	.	.	gene_id CUFF.74506; transcript_id CUFF.74506.1; exon_number 1; FPKM 0.9303110231; frac 0.802848; conf_lo 0.809295; conf_hi 1.053555; cov 6.802443;
chr15	Cufflinks	exon	62780390	62780840	1000	.	.	gene_id CUFF.27124; transcript_id CUFF.27124.1; exon_number 1; FPKM 1.2996051142; frac 1.000000; conf_lo 0.489511; conf_hi 1.324559; cov 9.430975;
chr14	Cufflinks	exon	76689854	76690644	1000	.	.	gene_id CUFF.24449; transcript_id CUFF.24449.1; exon_number 1; FPKM 0.4843919035; frac 1.000000; conf_lo 0.246266; conf_hi 0.656710; cov 3.665556;
chr1	Cufflinks	exon	14334823	14337066	1000	.	.	gene_id CUFF.500; transcript_id CUFF.500.1; exon_number 1; FPKM 0.4767846683; frac 1.000000; conf_lo 0.353018; conf_hi 0.590293; cov 3.583780;
chr7	Cufflinks	exon	32794273	32795042	1000	.	.	gene_id CUFF.72580; transcript_id CUFF.72580.1; exon_number 1; FPKM 0.4756392957; frac 1.000000; conf_lo 0.219252; conf_hi 0.640889; cov 3.263030;
chr2	Cufflinks	exon	181726799	181728645	1000	.	.	gene_id CUFF.44398; transcript_id CUFF.44398.1; exon_number 1; FPKM 0.4339820080; frac 1.000000; conf_lo 0.302337; conf_hi 0.562488; cov 3.281657;
chr4	Cufflinks	exon	19579622	19582079	1000	.	.	gene_id CUFF.57440; transcript_id CUFF.57440.1; exon_number 1; FPKM 0.7825876803; frac 1.000000; conf_lo 0.618150; conf_hi 0.924584; cov 5.938014;
chr1	Cufflinks	exon	56877102	56878555	1000	.	.	gene_id CUFF.2456; transcript_id CUFF.2456.1; exon_number 1; FPKM 0.4146322617; frac 1.000000; conf_lo 0.267946; conf_hi 0.553755; cov 3.031573;
chr15	Cufflinks	exon	100374738	100375666	1000	.	.	gene_id CUFF.28370; transcript_id CUFF.28370.1; exon_number 1; FPKM 0.7315649258; frac 1.000000; conf_lo 0.433347; conf_hi 0.936589; cov 5.531625;
chr11	Cufflinks	exon	74724822	74725869	1000	.	.	gene_id CUFF.14025; transcript_id CUFF.14025.1; exon_number 1; FPKM 0.4754043815; frac 1.000000; conf_lo 0.272616; conf_hi 0.669149; cov 3.563942;
chr1	Cufflinks	exon	16790425	16790965	1000	.	.	gene_id CUFF.809; transcript_id CUFF.809.1; exon_number 1; FPKM 0.8789724198; frac 1.000000; conf_lo 0.360068; conf_hi 1.008189; cov 6.509422;
chr1	Cufflinks	exon	91366007	91366882	1000	.	.	gene_id CUFF.3425; transcript_id CUFF.3425.1; exon_number 1; FPKM 0.7312887381; frac 1.000000; conf_lo 0.415092; conf_hi 0.933956; cov 5.548187;
chr1	Cufflinks	exon	8061662	8062900	1000	.	.	gene_id CUFF.198; transcript_id CUFF.198.1; exon_number 1; FPKM 0.6256624603; frac 1.000000; conf_lo 0.408774; conf_hi 0.786104; cov 4.619320;
chrX	Cufflinks	exon	119955079	119955724	1000	.	.	gene_id CUFF.85294; transcript_id CUFF.85294.1; exon_number 1; FPKM 0.5839027990; frac 1.000000; conf_lo 0.261337; conf_hi 0.723702; cov 4.207206;
chr2	Cufflinks	exon	20545117	20545450	1000	.	.	gene_id CUFF.39450; transcript_id CUFF.39450.1; exon_number 1; FPKM 2.2261596861; frac 1.000000; conf_lo 0.583223; conf_hi 1.633025; cov 16.001859;
chr12	Cufflinks	exon	46940729	46941755	1000	.	.	gene_id CUFF.17234; transcript_id CUFF.17234.1; exon_number 1; FPKM 0.6132984502; frac 1.000000; conf_lo 0.424591; conf_hi 0.802006; cov 4.635420;
chr14	Cufflinks	exon	50879320	50880455	1000	.	.	gene_id CUFF.23232; transcript_id CUFF.23232.1; exon_number 1; FPKM 0.4306515894; frac 1.000000; conf_lo 0.251498; conf_hi 0.594450; cov 3.314024;
chr4	Cufflinks	exon	76397884	76398436	1000	.	.	gene_id CUFF.58491; transcript_id CUFF.58491.1; exon_number 1; FPKM 0.9228170673; frac 1.000000; conf_lo 0.399221; conf_hi 1.080246; cov 7.000837;
chr7	Cufflinks	exon	40153430	40155359	1000	.	.	gene_id CUFF.72638; transcript_id CUFF.72638.1; exon_number 1; FPKM 0.6034444795; frac 1.000000; conf_lo 0.444096; conf_hi 0.760346; cov 4.401771;
chr17	Cufflinks	exon	45091847	45092651	1000	.	.	gene_id CUFF.33194; transcript_id CUFF.33194.1; exon_number 1; FPKM 0.7314533998; frac 1.000000; conf_lo 0.403306; conf_hi 0.919537; cov 5.342474;
chr5	Cufflinks	exon	10761495	10762502	1000	.	.	gene_id CUFF.61460; transcript_id CUFF.61460.1; exon_number 1; FPKM 0.5150697453; frac 1.000000; conf_lo 0.296318; conf_hi 0.695702; cov 3.216238;
chr2	Cufflinks	exon	230623110	230624259	1000	.	.	gene_id CUFF.45947; transcript_id CUFF.45947.1; exon_number 1; FPKM 0.5474802829; frac 1.000000; conf_lo 0.338777; conf_hi 0.734016; cov 3.984970;
chr15	Cufflinks	exon	38686881	38687665	1000	.	.	gene_id CUFF.25798; transcript_id CUFF.25798.1; exon_number 1; FPKM 0.4893701088; frac 1.000000; conf_lo 0.248149; conf_hi 0.661729; cov 3.703227;
chr11	Cufflinks	exon	124706552	124706890	1000	.	.	gene_id CUFF.15053; transcript_id CUFF.15053.1; exon_number 1; FPKM 3.0107616543; frac 1.000000; conf_lo 0.919394; conf_hi 2.106944; cov 11.790664;
chr14	Cufflinks	exon	105670822	105671525	1000	.	.	gene_id CUFF.25436; transcript_id CUFF.25436.1; exon_number 1; FPKM 0.5940316802; frac 1.000000; conf_lo 0.276700; conf_hi 0.774759; cov 4.126766;
chr20	Cufflinks	exon	25609729	25610257	911	.	.	gene_id CUFF.46996; transcript_id CUFF.46996.2; exon_number 1; FPKM 0.8509189331; frac 0.111583; conf_lo 0.343686; conf_hi 0.981961; cov 6.274654;
chr22	Cufflinks	exon	22239658	22240297	1000	.	.	gene_id CUFF.49522; transcript_id CUFF.49522.1; exon_number 1; FPKM 3.4447800708; frac 1.000000; conf_lo 2.008840; conf_hi 3.063988; cov 25.818620;
chr8	Cufflinks	exon	132720219	132723146	1000	.	.	gene_id CUFF.78679; transcript_id CUFF.78679.1; exon_number 1; FPKM 0.4905368203; frac 1.000000; conf_lo 0.395287; conf_hi 0.590549; cov 3.645645;
chr11	Cufflinks	exon	33411260	33413516	1000	.	.	gene_id CUFF.12783; transcript_id CUFF.12783.1; exon_number 1; FPKM 0.5053543553; frac 1.000000; conf_lo 0.397967; conf_hi 0.619059; cov 3.712396;
chr2	Cufflinks	exon	38781859	38783829	1000	.	.	gene_id CUFF.39969; transcript_id CUFF.39969.1; exon_number 1; FPKM 0.5576680634; frac 1.000000; conf_lo 0.408503; conf_hi 0.704997; cov 4.139415;
chr3	Cufflinks	exon	174308550	174309452	1000	.	.	gene_id CUFF.56144; transcript_id CUFF.56144.1; exon_number 1; FPKM 0.6291385390; frac 1.000000; conf_lo 0.359536; conf_hi 0.834123; cov 4.853130;
chr3	Cufflinks	exon	40507545	40510127	1000	.	.	gene_id CUFF.51927; transcript_id CUFF.51927.1; exon_number 1; FPKM 0.7916781332; frac 1.000000; conf_lo 0.633485; conf_hi 0.925089; cov 5.733342;
chr9	Cufflinks	exon	33009746	33010641	1000	.	.	gene_id CUFF.80386; transcript_id CUFF.80386.1; exon_number 1; FPKM 1.5533879105; frac 1.000000; conf_lo 1.000072; conf_hi 1.695774; cov 10.991870;
chr3	Cufflinks	exon	104512583	104512876	1000	.	.	gene_id CUFF.53923; transcript_id CUFF.53923.1; exon_number 1; FPKM 5.3411121174; frac 1.000000; conf_lo 1.325147; conf_hi 2.871151; cov 40.007633;
chr6	Cufflinks	exon	111614181	111615013	1000	.	.	gene_id CUFF.69496; transcript_id CUFF.69496.1; exon_number 1; FPKM 0.9487309555; frac 1.000000; conf_lo 0.561239; conf_hi 1.262787; cov 6.562820;
chr1	Cufflinks	exon	176318873	176319769	1000	.	.	gene_id CUFF.5575; transcript_id CUFF.5575.1; exon_number 1; FPKM 0.5039181437; frac 1.000000; conf_lo 0.275075; conf_hi 0.680449; cov 3.653269;
chr5	Cufflinks	exon	139012827	139013803	1000	.	.	gene_id CUFF.64819; transcript_id CUFF.64819.1; exon_number 1; FPKM 1.0043454174; frac 1.000000; conf_lo 0.638024; conf_hi 1.236171; cov 7.341956;
chr2	Cufflinks	exon	47000860	47005366	1000	.	.	gene_id CUFF.40330; transcript_id CUFF.40330.1; exon_number 1; FPKM 0.4795477136; frac 1.000000; conf_lo 0.397632; conf_hi 0.558990; cov 3.537077;
chr21	Cufflinks	exon	30880655	30882580	1000	.	.	gene_id CUFF.48375; transcript_id CUFF.48375.1; exon_number 1; FPKM 0.5646883080; frac 1.000000; conf_lo 0.411305; conf_hi 0.714726; cov 4.229439;
chrX	Cufflinks	exon	143794128	143795620	1000	.	.	gene_id CUFF.85637; transcript_id CUFF.85637.1; exon_number 1; FPKM 0.7740703757; frac 1.000000; conf_lo 0.547988; conf_hi 0.974200; cov 5.918804;
chr7	Cufflinks	exon	105529004	105533147	1000	.	.	gene_id CUFF.74638; transcript_id CUFF.74638.1; exon_number 1; FPKM 0.8003684106; frac 1.000000; conf_lo 0.680033; conf_hi 0.918201; cov 6.017274;
chr3	Cufflinks	exon	98681488	98682116	1000	.	.	gene_id CUFF.53590; transcript_id CUFF.53590.1; exon_number 1; FPKM 0.6981710076; frac 1.000000; conf_lo 0.309693; conf_hi 0.867139; cov 5.228895;
chr11	Cufflinks	exon	94612176	94613249	1000	.	.	gene_id CUFF.14478; transcript_id CUFF.14478.1; exon_number 1; FPKM 0.6844246779; frac 1.000000; conf_lo 0.423208; conf_hi 0.906874; cov 4.954085;
chr15	Cufflinks	exon	38674655	38675550	1000	.	.	gene_id CUFF.25794; transcript_id CUFF.25794.1; exon_number 1; FPKM 0.5980958800; frac 1.000000; conf_lo 0.333357; conf_hi 0.782665; cov 4.562365;
chr8	Cufflinks	exon	135839003	135844214	1000	.	.	gene_id CUFF.78796; transcript_id CUFF.78796.1; exon_number 1; FPKM 0.9355971735; frac 1.000000; conf_lo 0.822242; conf_hi 1.043998; cov 7.116208;
chr6	Cufflinks	exon	142062380	142063764	1000	.	.	gene_id CUFF.70533; transcript_id CUFF.70533.1; exon_number 1; FPKM 0.5375294751; frac 1.000000; conf_lo 0.356307; conf_hi 0.684484; cov 4.113818;
chrX	Cufflinks	exon	143497690	143498542	1000	.	.	gene_id CUFF.85921; transcript_id CUFF.85921.1; exon_number 1; FPKM 0.6773990462; frac 1.000000; conf_lo 0.380611; conf_hi 0.883017; cov 5.131823;
chr17	Cufflinks	exon	75500564	75501330	1000	.	.	gene_id CUFF.34249; transcript_id CUFF.34249.1; exon_number 1; FPKM 0.8262625120; frac 1.000000; conf_lo 0.440218; conf_hi 0.998957; cov 6.191069;
chr3	Cufflinks	exon	44540074	44540666	1000	.	.	gene_id CUFF.51993; transcript_id CUFF.51993.1; exon_number 1; FPKM 1.2594835849; frac 1.000000; conf_lo 0.613188; conf_hi 1.379672; cov 9.246709;
chr5	Cufflinks	exon	141757859	141759735	1000	.	.	gene_id CUFF.65209; transcript_id CUFF.65209.1; exon_number 1; FPKM 0.6696213197; frac 1.000000; conf_lo 0.526954; conf_hi 0.813679; cov 4.987560;
chr5	Cufflinks	exon	139015446	139016814	1000	.	.	gene_id CUFF.64820; transcript_id CUFF.64820.1; exon_number 1; FPKM 0.6227360668; frac 1.000000; conf_lo 0.417387; conf_hi 0.806317; cov 4.754177;
chr2	Cufflinks	exon	187022478	187023705	1000	.	.	gene_id CUFF.44675; transcript_id CUFF.44675.1; exon_number 1; FPKM 0.4300082120; frac 1.000000; conf_lo 0.264382; conf_hi 0.581640; cov 3.232325;
chr21	Cufflinks	exon	29940442	29941310	1000	.	.	gene_id CUFF.48907; transcript_id CUFF.48907.1; exon_number 1; FPKM 0.6417232672; frac 1.000000; conf_lo 0.427816; conf_hi 0.855631; cov 4.694413;
chrX	Cufflinks	exon	143447455	143449411	1000	.	.	gene_id CUFF.85891; transcript_id CUFF.85891.1; exon_number 1; FPKM 0.6582658194; frac 1.000000; conf_lo 0.491056; conf_hi 0.809579; cov 4.924778;
chr6	Cufflinks	exon	160090886	160093175	1000	.	.	gene_id CUFF.71021; transcript_id CUFF.71021.1; exon_number 1; FPKM 0.5607852947; frac 1.000000; conf_lo 0.430991; conf_hi 0.686183; cov 4.050602;
chr14	Cufflinks	exon	54937501	54938126	1000	.	.	gene_id CUFF.23334; transcript_id CUFF.23334.1; exon_number 1; FPKM 0.7031014186; frac 1.000000; conf_lo 0.311177; conf_hi 0.871295; cov 5.329378;
chr2	Cufflinks	exon	151320349	151321979	1000	.	.	gene_id CUFF.43055; transcript_id CUFF.43055.1; exon_number 1; FPKM 0.6085342152; frac 1.000000; conf_lo 0.429962; conf_hi 0.772339; cov 4.532754;
chr12	Cufflinks	exon	1659879	1660577	1000	.	.	gene_id CUFF.15556; transcript_id CUFF.15556.1; exon_number 1; FPKM 5.1173748348; frac 1.000000; conf_lo 3.232676; conf_hi 4.718963; cov 37.165214;
chr2	Cufflinks	exon	187030700	187031960	1000	.	.	gene_id CUFF.44686; transcript_id CUFF.44686.1; exon_number 1; FPKM 0.5514072727; frac 1.000000; conf_lo 0.350150; conf_hi 0.720897; cov 4.055424;
chr18	Cufflinks	exon	59980761	59981627	1000	.	.	gene_id CUFF.35672; transcript_id CUFF.35672.1; exon_number 1; FPKM 0.3928778217; frac 1.000000; conf_lo 0.209700; conf_hi 0.569186; cov 2.738610;
chr7	Cufflinks	exon	26692597	26693764	1000	.	.	gene_id CUFF.72269; transcript_id CUFF.72269.1; exon_number 1; FPKM 0.5238552028; frac 1.000000; conf_lo 0.322437; conf_hi 0.700467; cov 3.877680;
chr3	Cufflinks	exon	160989227	160990505	1000	.	.	gene_id CUFF.55532; transcript_id CUFF.55532.1; exon_number 1; FPKM 0.4337588173; frac 1.000000; conf_lo 0.263993; conf_hi 0.599062; cov 3.221332;
chr9	Cufflinks	exon	94186305	94186899	1000	.	.	gene_id CUFF.81247; transcript_id CUFF.81247.1; exon_number 1; FPKM 0.9233274587; frac 1.000000; conf_lo 0.436519; conf_hi 1.156775; cov 5.926639;
chr8	Cufflinks	exon	61415462	61416175	1000	.	.	gene_id CUFF.77413; transcript_id CUFF.77413.1; exon_number 1; FPKM 0.5318002930; frac 1.000000; conf_lo 0.254636; conf_hi 0.691155; cov 3.964392;
chr18	Cufflinks	exon	44811108	44811935	1000	.	.	gene_id CUFF.35394; transcript_id CUFF.35394.1; exon_number 1; FPKM 0.4765170747; frac 1.000000; conf_lo 0.235262; conf_hi 0.658732; cov 3.635841;
chr4	Cufflinks	exon	155142047	155142631	1000	.	.	gene_id CUFF.60869; transcript_id CUFF.60869.1; exon_number 1; FPKM 1.6917571939; frac 1.000000; conf_lo 0.865763; conf_hi 1.664928; cov 12.672769;
chr1	Cufflinks	exon	178545290	178547966	1000	.	.	gene_id CUFF.5630; transcript_id CUFF.5630.1; exon_number 1; FPKM 0.4668333529; frac 1.000000; conf_lo 0.358983; conf_hi 0.572432; cov 3.460678;
chr6	Cufflinks	exon	119685194	119685845	1000	.	.	gene_id CUFF.69864; transcript_id CUFF.69864.1; exon_number 1; FPKM 0.8353906818; frac 1.000000; conf_lo 0.418275; conf_hi 0.995893; cov 6.386210;
chr8	Cufflinks	exon	37287009	37287723	1000	.	.	gene_id CUFF.76969; transcript_id CUFF.76969.1; exon_number 1; FPKM 1.1879032676; frac 1.000000; conf_lo 0.653863; conf_hi 1.471191; cov 8.738552;
chr4	Cufflinks	exon	19731290	19733011	1000	.	.	gene_id CUFF.57503; transcript_id CUFF.57503.1; exon_number 1; FPKM 0.4867304513; frac 1.000000; conf_lo 0.339367; conf_hi 0.625943; cov 3.726949;
chr13	Cufflinks	exon	50549435	50553202	1000	.	.	gene_id CUFF.20936; transcript_id CUFF.20936.1; exon_number 1; FPKM 0.4686295374; frac 1.000000; conf_lo 0.379116; conf_hi 0.554888; cov 3.343702;
chr2	Cufflinks	exon	75505305	75506701	1000	.	.	gene_id CUFF.41434; transcript_id CUFF.41434.1; exon_number 1; FPKM 0.4778358414; frac 1.000000; conf_lo 0.306766; conf_hi 0.641420; cov 3.513085;
chr5	Cufflinks	exon	163961651	163962198	1000	.	.	gene_id CUFF.65477; transcript_id CUFF.65477.1; exon_number 1; FPKM 0.8986763834; frac 1.000000; conf_lo 0.379166; conf_hi 1.113800; cov 6.545275;
chr19	Cufflinks	exon	15401959	15403073	1000	.	.	gene_id CUFF.37004; transcript_id CUFF.37004.1; exon_number 1; FPKM 0.8100402612; frac 1.000000; conf_lo 0.524116; conf_hi 0.966704; cov 6.121589;
chr5	Cufflinks	exon	79555472	79556018	1000	.	.	gene_id CUFF.63182; transcript_id CUFF.63182.1; exon_number 1; FPKM 0.9012751027; frac 1.000000; conf_lo 0.379859; conf_hi 1.115837; cov 6.746380;
chrX	Cufflinks	exon	120938320	120939455	1000	.	.	gene_id CUFF.85337; transcript_id CUFF.85337.1; exon_number 1; FPKM 0.5001115231; frac 1.000000; conf_lo 0.297225; conf_hi 0.674472; cov 3.668105;
chr4	Cufflinks	exon	28533754	28541330	524	.	.	gene_id CUFF.59705; transcript_id CUFF.59705.1; exon_number 1; FPKM 0.3910683748; frac 0.888449; conf_lo 0.336290; conf_hi 0.447212; cov 2.937280;
chr20	Cufflinks	exon	5980091	5980895	1000	.	.	gene_id CUFF.46585; transcript_id CUFF.46585.1; exon_number 1; FPKM 0.6452193250; frac 1.000000; conf_lo 0.338777; conf_hi 0.806611; cov 4.920380;
chr7	Cufflinks	exon	141481617	141482466	1000	.	.	gene_id CUFF.75662; transcript_id CUFF.75662.1; exon_number 1; FPKM 0.5804530935; frac 1.000000; conf_lo 0.320841; conf_hi 0.763908; cov 4.304770;
chr6	Cufflinks	exon	142306470	142308127	1000	.	.	gene_id CUFF.70698; transcript_id CUFF.70698.1; exon_number 1; FPKM 0.4813704246; frac 1.000000; conf_lo 0.328969; conf_hi 0.610942; cov 3.579040;
chr16	Cufflinks	exon	1754789	1756061	1000	.	.	gene_id CUFF.28625; transcript_id CUFF.28625.1; exon_number 1; FPKM 0.4025642435; frac 1.000000; conf_lo 0.244835; conf_hi 0.550878; cov 2.730479;
chr11	Cufflinks	exon	36258664	36259863	1000	.	.	gene_id CUFF.12775; transcript_id CUFF.12775.1; exon_number 1; FPKM 0.4160590357; frac 1.000000; conf_lo 0.248907; conf_hi 0.562746; cov 3.000555;
chr9	Cufflinks	exon	99661167	99663391	1000	.	.	gene_id CUFF.81523; transcript_id CUFF.81523.1; exon_number 1; FPKM 0.3938441132; frac 1.000000; conf_lo 0.285993; conf_hi 0.496111; cov 2.888047;
chr10	Cufflinks	exon	33373721	33374806	1000	.	.	gene_id CUFF.8448; transcript_id CUFF.8448.1; exon_number 1; FPKM 0.4990182985; frac 1.000000; conf_lo 0.298951; conf_hi 0.693567; cov 3.804185;
chrX	Cufflinks	exon	120697349	120699075	1000	.	.	gene_id CUFF.85304; transcript_id CUFF.85304.1; exon_number 1; FPKM 0.5276912089; frac 1.000000; conf_lo 0.368463; conf_hi 0.684288; cov 3.919217;
chr19	Cufflinks	exon	56823602	56825975	1000	.	.	gene_id CUFF.38737; transcript_id CUFF.38737.1; exon_number 1; FPKM 0.4784034146; frac 0.696032; conf_lo 0.358607; conf_hi 0.603655; cov 3.537796;
chr6	Cufflinks	exon	74220396	74221365	1000	.	.	gene_id CUFF.68379; transcript_id CUFF.68379.1; exon_number 1; FPKM 0.4645162052; frac 1.000000; conf_lo 0.254374; conf_hi 0.629240; cov 3.304689;
chr10	Cufflinks	exon	27281474	27283661	1000	.	.	gene_id CUFF.8198; transcript_id CUFF.8198.1; exon_number 1; FPKM 0.5817315688; frac 1.000000; conf_lo 0.439212; conf_hi 0.724107; cov 4.314946;
chr12	Cufflinks	exon	76671647	76672191	1000	.	.	gene_id CUFF.18061; transcript_id CUFF.18061.1; exon_number 1; FPKM 1.0576042078; frac 1.000000; conf_lo 0.476567; conf_hi 1.262901; cov 7.719266;
chr5	Cufflinks	exon	145008309	145009178	1000	.	.	gene_id CUFF.65074; transcript_id CUFF.65074.1; exon_number 1; FPKM 0.5436783540; frac 1.000000; conf_lo 0.298539; conf_hi 0.701566; cov 4.138663;
chr5	Cufflinks	exon	6711929	6713123	1000	.	.	gene_id CUFF.61287; transcript_id CUFF.61287.1; exon_number 1; FPKM 0.6990983387; frac 1.000000; conf_lo 0.456427; conf_hi 0.880252; cov 4.564835;
chr1	Cufflinks	exon	14266514	14267262	1000	.	.	gene_id CUFF.471; transcript_id CUFF.471.1; exon_number 1; FPKM 0.6874705218; frac 1.000000; conf_lo 0.364106; conf_hi 0.866918; cov 5.324789;
chr3	Cufflinks	exon	44533544	44536040	1000	.	.	gene_id CUFF.51990; transcript_id CUFF.51990.1; exon_number 1; FPKM 0.5147478742; frac 1.000000; conf_lo 0.395262; conf_hi 0.629299; cov 3.889686;
chr15	Cufflinks	exon	62763901	62764452	1000	.	.	gene_id CUFF.27119; transcript_id CUFF.27119.1; exon_number 1; FPKM 1.1105370738; frac 1.000000; conf_lo 0.494049; conf_hi 1.176308; cov 7.485425;
chr4	Cufflinks	exon	28893849	28894757	1000	.	.	gene_id CUFF.57803; transcript_id CUFF.57803.1; exon_number 1; FPKM 0.6971943417; frac 1.000000; conf_lo 0.400022; conf_hi 0.900050; cov 5.412431;
chr9	Cufflinks	exon	3554954	3555748	1000	.	.	gene_id CUFF.79341; transcript_id CUFF.79341.1; exon_number 1; FPKM 0.6178133614; frac 1.000000; conf_lo 0.326703; conf_hi 0.865763; cov 4.352176;
chr18	Cufflinks	exon	67634753	67635817	1000	.	.	gene_id CUFF.35833; transcript_id CUFF.35833.1; exon_number 1; FPKM 0.4510145398; frac 1.000000; conf_lo 0.256071; conf_hi 0.609692; cov 3.450970;
chr5	Cufflinks	exon	164043968	164045219	1000	.	.	gene_id CUFF.65510; transcript_id CUFF.65510.1; exon_number 1; FPKM 0.3954701899; frac 1.000000; conf_lo 0.238569; conf_hi 0.539373; cov 2.832087;
chr1	Cufflinks	exon	35292804	35293770	1000	.	.	gene_id CUFF.1531; transcript_id CUFF.1531.1; exon_number 1; FPKM 0.4069840569; frac 1.000000; conf_lo 0.214874; conf_hi 0.537185; cov 2.840111;
chr10	Cufflinks	exon	110017155	110018001	1000	.	.	gene_id CUFF.11298; transcript_id CUFF.11298.1; exon_number 1; FPKM 0.4423892515; frac 1.000000; conf_lo 0.229984; conf_hi 0.613291; cov 3.377128;
chr10	Cufflinks	exon	89733885	89736858	1000	.	.	gene_id CUFF.10267; transcript_id CUFF.10267.1; exon_number 1; FPKM 0.5620182429; frac 1.000000; conf_lo 0.445399; conf_hi 0.676832; cov 4.193572;
chr3	Cufflinks	exon	44146685	44146963	1000	.	.	gene_id CUFF.52464; transcript_id CUFF.52464.1; exon_number 1; FPKM 6.6222024370; frac 1.000000; conf_lo 1.489484; conf_hi 3.630617; cov 48.123362;
chr4	Cufflinks	exon	19679606	19681500	1000	.	.	gene_id CUFF.57472; transcript_id CUFF.57472.1; exon_number 1; FPKM 0.4917817168; frac 1.000000; conf_lo 0.356356; conf_hi 0.623623; cov 3.683184;
chr19	Cufflinks	exon	24262100	24263779	1000	.	.	gene_id CUFF.37529; transcript_id CUFF.37529.1; exon_number 1; FPKM 0.5488532233; frac 1.000000; conf_lo 0.386501; conf_hi 0.687972; cov 3.816467;
chr5	Cufflinks	exon	60467711	60468986	1000	.	.	gene_id CUFF.62509; transcript_id CUFF.62509.1; exon_number 1; FPKM 0.7974441113; frac 1.000000; conf_lo 0.539405; conf_hi 0.987214; cov 5.913575;
chr17	Cufflinks	exon	58169695	58170322	1000	.	.	gene_id CUFF.33647; transcript_id CUFF.33647.1; exon_number 1; FPKM 0.6085276320; frac 1.000000; conf_lo 0.268828; conf_hi 0.744446; cov 4.318029;
chr15	Cufflinks	exon	79659023	79660007	1000	.	.	gene_id CUFF.27775; transcript_id CUFF.27775.1; exon_number 1; FPKM 0.6627297180; frac 1.000000; conf_lo 0.395526; conf_hi 0.856973; cov 4.969284;
chr21	Cufflinks	exon	16437476	16438294	1000	.	.	gene_id CUFF.48207; transcript_id CUFF.48207.1; exon_number 1; FPKM 1.1140570520; frac 1.000000; conf_lo 0.650115; conf_hi 1.284373; cov 7.445593;
chr1	Cufflinks	exon	204366577	204368561	1000	.	.	gene_id CUFF.6286; transcript_id CUFF.6286.1; exon_number 1; FPKM 0.4815298264; frac 1.000000; conf_lo 0.346741; conf_hi 0.614975; cov 3.587850;
chr2	Cufflinks	exon	194900402	194901219	1000	.	.	gene_id CUFF.44919; transcript_id CUFF.44919.1; exon_number 1; FPKM 0.4210804514; frac 1.000000; conf_lo 0.206386; conf_hi 0.571530; cov 3.242463;
chr2	Cufflinks	exon	114629388	114630320	1000	.	.	gene_id CUFF.42115; transcript_id CUFF.42115.1; exon_number 1; FPKM 0.4081469449; frac 1.000000; conf_lo 0.208785; conf_hi 0.584599; cov 3.131939;
chr4	Cufflinks	exon	19607872	19610597	1000	.	.	gene_id CUFF.57456; transcript_id CUFF.57456.1; exon_number 1; FPKM 0.5966484100; frac 1.000000; conf_lo 0.471628; conf_hi 0.719352; cov 4.412600;
chr2	Cufflinks	exon	238063305	238065970	1000	.	.	gene_id CUFF.46155; transcript_id CUFF.46155.1; exon_number 1; FPKM 0.6375160188; frac 1.000000; conf_lo 0.501727; conf_hi 0.769639; cov 4.472141;
chr2	Cufflinks	exon	20549409	20549925	1000	.	.	gene_id CUFF.39462; transcript_id CUFF.39462.1; exon_number 1; FPKM 2.0148989709; frac 1.000000; conf_lo 0.954516; conf_hi 1.833675; cov 15.274761;
chr5	Cufflinks	exon	44839940	44840635	1000	.	.	gene_id CUFF.62209; transcript_id CUFF.62209.1; exon_number 1; FPKM 0.5249006781; frac 1.000000; conf_lo 0.242563; conf_hi 0.671712; cov 4.060103;
chr2	Cufflinks	exon	187001853	187004936	1000	.	.	gene_id CUFF.44659; transcript_id CUFF.44659.1; exon_number 1; FPKM 0.5630971146; frac 1.000000; conf_lo 0.450567; conf_hi 0.673745; cov 4.249319;
chr3	Cufflinks	exon	177598995	177599838	1000	.	.	gene_id CUFF.56031; transcript_id CUFF.56031.1; exon_number 1; FPKM 0.5252636642; frac 1.000000; conf_lo 0.276962; conf_hi 0.677018; cov 3.920256;
chr21	Cufflinks	exon	30753726	30755666	1000	.	.	gene_id CUFF.48544; transcript_id CUFF.48544.1; exon_number 1; FPKM 0.6058494150; frac 1.000000; conf_lo 0.448270; conf_hi 0.762727; cov 4.536099;
chr4	Cufflinks	exon	187800771	187802345	1000	.	.	gene_id CUFF.61148; transcript_id CUFF.61148.1; exon_number 1; FPKM 0.4820942692; frac 1.000000; conf_lo 0.321569; conf_hi 0.634893; cov 3.469171;
chr15	Cufflinks	exon	62699401	62700018	1000	.	.	gene_id CUFF.26968; transcript_id CUFF.26968.1; exon_number 1; FPKM 0.6854398040; frac 1.000000; conf_lo 0.315205; conf_hi 0.840546; cov 4.426423;
chr2	Cufflinks	exon	27268047	27269138	1000	.	.	gene_id CUFF.39558; transcript_id CUFF.39558.1; exon_number 1; FPKM 0.5393916680; frac 1.000000; conf_lo 0.321093; conf_hi 0.737325; cov 3.827955;
chr1	Cufflinks	exon	14822159	14823312	1000	.	.	gene_id CUFF.679; transcript_id CUFF.679.1; exon_number 1; FPKM 0.5860705569; frac 1.000000; conf_lo 0.360109; conf_hi 0.765232; cov 4.453120;
chr7	Cufflinks	exon	17811434	17812440	1000	.	.	gene_id CUFF.71969; transcript_id CUFF.71969.1; exon_number 1; FPKM 0.6285202661; frac 1.000000; conf_lo 0.373989; conf_hi 0.876939; cov 4.736819;
chr4	Cufflinks	exon	19774424	19775370	1000	.	.	gene_id CUFF.57514; transcript_id CUFF.57514.1; exon_number 1; FPKM 0.5223723284; frac 1.000000; conf_lo 0.287978; conf_hi 0.685662; cov 3.921884;
chrX	Cufflinks	exon	56595512	56597384	1000	.	.	gene_id CUFF.84407; transcript_id CUFF.84407.1; exon_number 1; FPKM 0.6835723800; frac 1.000000; conf_lo 0.506145; conf_hi 0.832020; cov 5.238019;
chrX	Cufflinks	exon	115011846	115012899	1000	.	.	gene_id CUFF.85222; transcript_id CUFF.85222.1; exon_number 1; FPKM 0.7309310914; frac 1.000000; conf_lo 0.455881; conf_hi 0.862477; cov 5.268434;
chr1	Cufflinks	exon	112010737	112011639	1000	.	.	gene_id CUFF.4060; transcript_id CUFF.4060.1; exon_number 1; FPKM 0.4070896429; frac 1.000000; conf_lo 0.215722; conf_hi 0.575258; cov 3.015039;
chr2	Cufflinks	exon	188189906	188191727	1000	.	.	gene_id CUFF.44746; transcript_id CUFF.44746.1; exon_number 1; FPKM 0.4166390263; frac 1.000000; conf_lo 0.292231; conf_hi 0.534568; cov 3.201476;
chr10	Cufflinks	exon	65253256	65254096	1000	.	.	gene_id CUFF.9469; transcript_id CUFF.9469.1; exon_number 1; FPKM 0.5936923678; frac 1.000000; conf_lo 0.324275; conf_hi 0.772083; cov 4.230285;
chr15	Cufflinks	exon	62734009	62734694	1000	.	.	gene_id CUFF.26988; transcript_id CUFF.26988.1; exon_number 1; FPKM 0.6428730003; frac 1.000000; conf_lo 0.302891; conf_hi 0.889741; cov 4.684260;
chrY	Cufflinks	exon	13342027	13342441	1000	.	.	gene_id CUFF.86015; transcript_id CUFF.86015.1; exon_number 1; FPKM 3.0009684042; frac 1.000000; conf_lo 1.189120; conf_hi 2.346947; cov 22.233075;
chr5	Cufflinks	exon	10212739	10213404	1000	.	.	gene_id CUFF.61434; transcript_id CUFF.61434.1; exon_number 1; FPKM 0.8381680643; frac 1.000000; conf_lo 0.409482; conf_hi 0.974958; cov 6.398243;
chr14	Cufflinks	exon	100440658	100442344	1000	.	.	gene_id CUFF.25135; transcript_id CUFF.25135.1; exon_number 1; FPKM 0.5160260893; frac 1.000000; conf_lo 0.369502; conf_hi 0.662024; cov 3.698737;
chr6	Cufflinks	exon	129856676	129857546	1000	.	.	gene_id CUFF.70191; transcript_id CUFF.70191.1; exon_number 1; FPKM 1.0275690536; frac 1.000000; conf_lo 0.611302; conf_hi 1.207694; cov 7.576718;
chr14	Cufflinks	exon	23351496	23352185	1000	.	.	gene_id CUFF.22329; transcript_id CUFF.22329.1; exon_number 1; FPKM 0.7173138782; frac 1.000000; conf_lo 0.357598; conf_hi 0.884584; cov 5.059173;
chr8	Cufflinks	exon	92102612	92107352	1000	.	.	gene_id CUFF.77893; transcript_id CUFF.77893.1; exon_number 1; FPKM 0.5835553824; frac 1.000000; conf_lo 0.493052; conf_hi 0.673838; cov 4.207000;
chr4	Cufflinks	exon	56252511	56252897	1000	.	.	gene_id CUFF.58118; transcript_id CUFF.58118.1; exon_number 1; FPKM 1.4664428361; frac 1.000000; conf_lo 0.469794; conf_hi 1.275154; cov 11.232960;
chr3	Cufflinks	exon	167385423	167389319	1000	.	.	gene_id CUFF.55580; transcript_id CUFF.55580.1; exon_number 1; FPKM 0.7800686344; frac 1.000000; conf_lo 0.656487; conf_hi 0.899753; cov 5.757593;
chr5	Cufflinks	exon	10211840	10212681	1000	.	.	gene_id CUFF.61433; transcript_id CUFF.61433.1; exon_number 1; FPKM 0.4863720233; frac 1.000000; conf_lo 0.246773; conf_hi 0.724896; cov 3.682810;
chr9	Cufflinks	exon	14604592	14605865	1000	.	.	gene_id CUFF.79895; transcript_id CUFF.79895.1; exon_number 1; FPKM 0.6294605907; frac 1.000000; conf_lo 0.417931; conf_hi 0.825668; cov 4.774355;
chr3	Cufflinks	exon	76427756	76428557	1000	.	.	gene_id CUFF.53268; transcript_id CUFF.53268.1; exon_number 1; FPKM 0.4755234330; frac 1.000000; conf_lo 0.242889; conf_hi 0.647703; cov 3.601774;
chr19	Cufflinks	exon	15399556	15400546	1000	.	.	gene_id CUFF.36998; transcript_id CUFF.36998.1; exon_number 1; FPKM 1.0029851028; frac 1.000000; conf_lo 0.642115; conf_hi 1.284229; cov 7.481498;
chr2	Cufflinks	exon	197682877	197683467	1000	.	.	gene_id CUFF.44963; transcript_id CUFF.44963.1; exon_number 1; FPKM 0.9661163323; frac 1.000000; conf_lo 0.461447; conf_hi 1.098683; cov 7.098237;
chr2	Cufflinks	exon	122758039	122758662	1000	.	.	gene_id CUFF.42216; transcript_id CUFF.42216.1; exon_number 1; FPKM 0.6142845470; frac 1.000000; conf_lo 0.270551; conf_hi 0.749218; cov 4.384896;
chr6	Cufflinks	exon	119680731	119681604	1000	.	.	gene_id CUFF.69859; transcript_id CUFF.69859.1; exon_number 1; FPKM 0.5211444477; frac 1.000000; conf_lo 0.282314; conf_hi 0.698355; cov 3.978805;
chr3	Cufflinks	exon	104579039	104580346	1000	.	.	gene_id CUFF.53982; transcript_id CUFF.53982.1; exon_number 1; FPKM 0.5866580141; frac 1.000000; conf_lo 0.387210; conf_hi 0.744635; cov 4.507528;
chr5	Cufflinks	exon	107720002	107720806	1000	.	.	gene_id CUFF.63765; transcript_id CUFF.63765.1; exon_number 1; FPKM 0.5376827708; frac 1.000000; conf_lo 0.274248; conf_hi 0.742082; cov 3.958165;
chr2	Cufflinks	exon	25954113	25955289	1000	.	.	gene_id CUFF.39412; transcript_id CUFF.39412.1; exon_number 1; FPKM 0.4924070578; frac 1.000000; conf_lo 0.297905; conf_hi 0.684077; cov 3.488366;
chr16	Cufflinks	exon	85502137	85504115	1000	.	.	gene_id CUFF.31566; transcript_id CUFF.31566.1; exon_number 1; FPKM 0.6801504605; frac 1.000000; conf_lo 0.540549; conf_hi 0.825433; cov 4.562101;
chr19	Cufflinks	exon	58893657	58895200	1000	.	.	gene_id CUFF.38886; transcript_id CUFF.38886.1; exon_number 1; FPKM 0.5713361841; frac 1.000000; conf_lo 0.403723; conf_hi 0.723338; cov 4.121582;
chr12	Cufflinks	exon	88729658	88730452	1000	.	.	gene_id CUFF.18328; transcript_id CUFF.18328.1; exon_number 1; FPKM 0.5029984889; frac 1.000000; conf_lo 0.245027; conf_hi 0.686076; cov 3.280482;
chr2	Cufflinks	exon	43055017	43055947	1000	.	.	gene_id CUFF.40153; transcript_id CUFF.40153.1; exon_number 1; FPKM 0.3914712895; frac 1.000000; conf_lo 0.209234; conf_hi 0.557957; cov 2.948692;
chr17	Cufflinks	exon	79480330	79481667	1000	.	.	gene_id CUFF.34453; transcript_id CUFF.34453.1; exon_number 1; FPKM 0.7025469635; frac 1.000000; conf_lo 0.475587; conf_hi 0.883233; cov 4.607971;
chr5	Cufflinks	exon	114535157	114535895	1000	.	.	gene_id CUFF.63879; transcript_id CUFF.63879.1; exon_number 1; FPKM 0.7968398228; frac 1.000000; conf_lo 0.421752; conf_hi 0.966514; cov 6.091313;
chr1	Cufflinks	exon	16571974	16572981	1000	.	.	gene_id CUFF.788; transcript_id CUFF.788.1; exon_number 1; FPKM 0.4184941681; frac 1.000000; conf_lo 0.231901; conf_hi 0.566868; cov 2.963504;
chr3	Cufflinks	exon	104352380	104354350	1000	.	.	gene_id CUFF.53837; transcript_id CUFF.53837.1; exon_number 1; FPKM 0.5286839995; frac 1.000000; conf_lo 0.388737; conf_hi 0.665464; cov 3.916570;
chr11	Cufflinks	exon	44277240	44278037	1000	.	.	gene_id CUFF.12961; transcript_id CUFF.12961.1; exon_number 1; FPKM 0.5222296437; frac 1.000000; conf_lo 0.260380; conf_hi 0.764865; cov 3.530407;
chr12	Cufflinks	exon	42682134	42682496	1000	.	.	gene_id CUFF.16797; transcript_id CUFF.16797.1; exon_number 1; FPKM 12.0154611904; frac 1.000000; conf_lo 4.686566; conf_hi 7.119287; cov 86.226912;
chr2	Cufflinks	exon	181770901	181772120	1000	.	.	gene_id CUFF.44420; transcript_id CUFF.44420.1; exon_number 1; FPKM 0.6373305116; frac 1.000000; conf_lo 0.415140; conf_hi 0.798347; cov 4.771229;
chr16	Cufflinks	exon	22410448	22411029	1000	.	.	gene_id CUFF.29288; transcript_id CUFF.29288.1; exon_number 1; FPKM 0.8866439840; frac 1.000000; conf_lo 0.401642; conf_hi 0.981793; cov 6.798575;
chr10	Cufflinks	exon	64919975	64923373	1000	.	.	gene_id CUFF.9462; transcript_id CUFF.9462.1; exon_number 1; FPKM 0.5035683350; frac 1.000000; conf_lo 0.404990; conf_hi 0.599844; cov 3.776954;
chr4	Cufflinks	exon	19574808	19576303	1000	.	.	gene_id CUFF.57449; transcript_id CUFF.57449.1; exon_number 1; FPKM 0.5075562485; frac 0.228986; conf_lo 0.351035; conf_hi 0.661952; cov 3.822584;
chr12	Cufflinks	exon	11349533	11350556	1000	.	.	gene_id CUFF.15865; transcript_id CUFF.15865.1; exon_number 1; FPKM 0.4892710513; frac 1.000000; conf_lo 0.331442; conf_hi 0.662883; cov 3.614421;
chr3	Cufflinks	exon	104510626	104511066	1000	.	.	gene_id CUFF.53921; transcript_id CUFF.53921.1; exon_number 1; FPKM 1.8953159110; frac 1.000000; conf_lo 0.736193; conf_hi 1.678519; cov 14.252648;
chr1	Cufflinks	exon	67866254	67869598	1000	.	.	gene_id CUFF.2703; transcript_id CUFF.2703.1; exon_number 1; FPKM 0.6857110839; frac 1.000000; conf_lo 0.562940; conf_hi 0.807527; cov 4.947810;
chr3	Cufflinks	exon	178723244	178723947	1000	.	.	gene_id CUFF.56237; transcript_id CUFF.56237.1; exon_number 1; FPKM 0.8781337881; frac 1.000000; conf_lo 0.461166; conf_hi 1.069905; cov 6.734086;
chr1	Cufflinks	exon	33869023	33869847	1000	.	.	gene_id CUFF.2022; transcript_id CUFF.2022.1; exon_number 1; FPKM 2.7167189352; frac 1.000000; conf_lo 1.763007; conf_hi 2.786181; cov 20.644990;
chrX	Cufflinks	exon	134474081	134478639	1000	.	.	gene_id CUFF.85481; transcript_id CUFF.85481.1; exon_number 1; FPKM 0.7847684691; frac 0.327336; conf_lo 0.664548; conf_hi 0.902950; cov 5.733403;
chr8	Cufflinks	exon	86200956	86202454	1000	.	.	gene_id CUFF.77790; transcript_id CUFF.77790.1; exon_number 1; FPKM 0.4502873738; frac 1.000000; conf_lo 0.294556; conf_hi 0.597775; cov 3.380297;
chr1	Cufflinks	exon	180086505	180087096	1000	.	.	gene_id CUFF.5737; transcript_id CUFF.5737.1; exon_number 1; FPKM 0.7642695994; frac 1.000000; conf_lo 0.329048; conf_hi 0.921335; cov 5.795580;
chr6	Cufflinks	exon	94632398	94633129	1000	.	.	gene_id CUFF.69274; transcript_id CUFF.69274.1; exon_number 1; FPKM 0.5382319745; frac 1.000000; conf_lo 0.266116; conf_hi 0.709641; cov 4.125730;
chr14	Cufflinks	exon	51736690	51738104	1000	.	.	gene_id CUFF.23261; transcript_id CUFF.23261.1; exon_number 1; FPKM 0.7596191268; frac 1.000000; conf_lo 0.532306; conf_hi 0.926947; cov 5.624415;
chr2	Cufflinks	exon	18952146	18961336	1000	.	.	gene_id CUFF.39706; transcript_id CUFF.39706.1; exon_number 1; FPKM 0.4355385827; frac 1.000000; conf_lo 0.384256; conf_hi 0.488265; cov 3.247518;
chr1	Cufflinks	exon	25579999	25580828	1000	.	.	gene_id CUFF.1038; transcript_id CUFF.1038.1; exon_number 1; FPKM 0.4750014715; frac 1.000000; conf_lo 0.234695; conf_hi 0.657145; cov 3.497053;
chr20	Cufflinks	exon	10659156	10659668	1000	.	.	gene_id CUFF.46626; transcript_id CUFF.46626.1; exon_number 1; FPKM 1.0828449901; frac 1.000000; conf_lo 0.455665; conf_hi 1.113847; cov 8.049642;
chr17	Cufflinks	exon	8184357	8185144	1000	.	.	gene_id CUFF.31459; transcript_id CUFF.31459.1; exon_number 1; FPKM 0.6251831336; frac 1.000000; conf_lo 0.329605; conf_hi 0.873453; cov 4.654759;
chr2	Cufflinks	exon	186861652	186862236	1000	.	.	gene_id CUFF.44546; transcript_id CUFF.44546.1; exon_number 1; FPKM 0.8120434531; frac 1.000000; conf_lo 0.355185; conf_hi 1.043355; cov 6.247800;
chr2	Cufflinks	exon	181448750	181449793	1000	.	.	gene_id CUFF.44278; transcript_id CUFF.44278.1; exon_number 1; FPKM 0.4622522424; frac 1.000000; conf_lo 0.261221; conf_hi 0.621956; cov 3.577297;
chr5	Cufflinks	exon	72021219	72021444	1000	.	.	gene_id CUFF.62906; transcript_id CUFF.62906.1; exon_number 1; FPKM 26.0766372563; frac 1.000000; conf_lo 4.367121; conf_hi 7.182765; cov 165.305642;
chr3	Cufflinks	exon	104580401	104581846	1000	.	.	gene_id CUFF.53983; transcript_id CUFF.53983.1; exon_number 1; FPKM 0.5529184735; frac 1.000000; conf_lo 0.368219; conf_hi 0.727456; cov 4.253644;
chrX	Cufflinks	exon	51665128	51665459	1000	.	.	gene_id CUFF.84581; transcript_id CUFF.84581.1; exon_number 1; FPKM 15.1836730733; frac 1.000000; conf_lo 12.764104; conf_hi 17.673375; cov 111.930404;
chr4	Cufflinks	exon	114764511	114765397	1000	.	.	gene_id CUFF.59442; transcript_id CUFF.59442.1; exon_number 1; FPKM 0.5112658698; frac 1.000000; conf_lo 0.278176; conf_hi 0.688120; cov 3.890261;
chr2	Cufflinks	exon	19540624	19541893	1000	.	.	gene_id CUFF.39198; transcript_id CUFF.39198.1; exon_number 1; FPKM 0.4374113006; frac 1.000000; conf_lo 0.265864; conf_hi 0.603307; cov 3.303658;
chr18	Cufflinks	exon	65095356	65096793	1000	.	.	gene_id CUFF.35804; transcript_id CUFF.35804.1; exon_number 1; FPKM 0.7139934250; frac 1.000000; conf_lo 0.496700; conf_hi 0.885029; cov 5.417140;
chr3	Cufflinks	exon	104607953	104610654	1000	.	.	gene_id CUFF.53992; transcript_id CUFF.53992.1; exon_number 1; FPKM 0.8412469620; frac 1.000000; conf_lo 0.677679; conf_hi 0.990084; cov 6.453496;
chr3	Cufflinks	exon	139112233	139113175	1000	.	.	gene_id CUFF.54902; transcript_id CUFF.54902.1; exon_number 1; FPKM 0.4201512429; frac 1.000000; conf_lo 0.220343; conf_hi 0.550856; cov 3.118028;
chr21	Cufflinks	exon	15410235	15411089	1000	.	.	gene_id CUFF.48189; transcript_id CUFF.48189.1; exon_number 1; FPKM 0.6951894596; frac 1.000000; conf_lo 0.379720; conf_hi 0.865763; cov 5.220130;
chrX	Cufflinks	exon	70272486	70273131	1000	.	.	gene_id CUFF.84619; transcript_id CUFF.84619.1; exon_number 1; FPKM 0.6130979390; frac 1.000000; conf_lo 0.281440; conf_hi 0.763908; cov 4.529972;
chr4	Cufflinks	exon	174331503	174332500	1000	.	.	gene_id CUFF.60672; transcript_id CUFF.60672.1; exon_number 1; FPKM 0.5541297173; frac 1.000000; conf_lo 0.325312; conf_hi 0.754723; cov 4.039833;
chr12	Cufflinks	exon	1649034	1649912	1000	.	.	gene_id CUFF.15533; transcript_id CUFF.15533.1; exon_number 1; FPKM 3.9084900306; frac 1.000000; conf_lo 2.674113; conf_hi 3.944686; cov 28.826446;
chr14	Cufflinks	exon	97365400	97366181	1000	.	.	gene_id CUFF.24978; transcript_id CUFF.24978.1; exon_number 1; FPKM 0.6931286919; frac 1.000000; conf_lo 0.365347; conf_hi 0.913368; cov 5.235745;
chr5	Cufflinks	exon	145043612	145045319	1000	.	.	gene_id CUFF.65085; transcript_id CUFF.65085.1; exon_number 1; FPKM 0.5860558793; frac 1.000000; conf_lo 0.425785; conf_hi 0.745124; cov 4.431864;
chr6	Cufflinks	exon	78078665	78078871	1000	.	.	gene_id CUFF.68467; transcript_id CUFF.68467.1; exon_number 1; FPKM 7.6553756471; frac 1.000000; conf_lo 0.815573; conf_hi 2.258511; cov 54.174130;
chr4	Cufflinks	exon	19749517	19750200	1000	.	.	gene_id CUFF.57507; transcript_id CUFF.57507.1; exon_number 1; FPKM 0.5648440173; frac 1.000000; conf_lo 0.265804; conf_hi 0.721469; cov 4.334993;
chr10	Cufflinks	exon	120056398	120057120	1000	.	.	gene_id CUFF.11312; transcript_id CUFF.11312.1; exon_number 1; FPKM 0.6346198034; frac 1.000000; conf_lo 0.323314; conf_hi 0.826246; cov 4.379314;
chr8	Cufflinks	exon	103833150	103834050	1000	.	.	gene_id CUFF.78276; transcript_id CUFF.78276.1; exon_number 1; FPKM 0.4268100209; frac 1.000000; conf_lo 0.216200; conf_hi 0.605361; cov 3.139401;
chr15	Cufflinks	exon	65336842	65337317	1000	.	.	gene_id CUFF.27085; transcript_id CUFF.27085.1; exon_number 1; FPKM 1.6066763935; frac 1.000000; conf_lo 0.682061; conf_hi 1.582381; cov 11.760635;
chr1	Cufflinks	exon	36036172	36036641	1000	.	.	gene_id CUFF.1573; transcript_id CUFF.1573.1; exon_number 1; FPKM 0.9661986425; frac 1.000000; conf_lo 0.359199; conf_hi 0.994706; cov 7.187096;
chrX	Cufflinks	exon	143579215	143580518	1000	.	.	gene_id CUFF.85937; transcript_id CUFF.85937.1; exon_number 1; FPKM 0.7124309032; frac 1.000000; conf_lo 0.478028; conf_hi 0.926180; cov 5.218857;
chr4	Cufflinks	exon	26016220	26017597	1000	.	.	gene_id CUFF.57599; transcript_id CUFF.57599.1; exon_number 1; FPKM 0.4083039398; frac 1.000000; conf_lo 0.254451; conf_hi 0.546599; cov 2.898501;
chr4	Cufflinks	exon	159342215	159343122	1000	.	.	gene_id CUFF.60816; transcript_id CUFF.60816.1; exon_number 1; FPKM 0.4777026049; frac 1.000000; conf_lo 0.257440; conf_hi 0.629299; cov 3.640273;
chr2	Cufflinks	exon	174763360	174764650	1000	.	.	gene_id CUFF.43700; transcript_id CUFF.43700.1; exon_number 1; FPKM 0.4408988662; frac 1.000000; conf_lo 0.271599; conf_hi 0.603553; cov 3.221647;
chr1	Cufflinks	exon	21724486	21724768	1000	.	.	gene_id CUFF.915; transcript_id CUFF.915.1; exon_number 1; FPKM 7.5510106804; frac 1.000000; conf_lo 1.835539; conf_hi 3.579301; cov 47.931518;
chr15	Cufflinks	exon	40979945	40981821	1000	.	.	gene_id CUFF.25994; transcript_id CUFF.25994.1; exon_number 1; FPKM 0.4804582644; frac 1.000000; conf_lo 0.339017; conf_hi 0.615766; cov 3.599442;
chr12	Cufflinks	exon	78064462	78065720	1000	.	.	gene_id CUFF.18111; transcript_id CUFF.18111.1; exon_number 1; FPKM 0.4419598501; frac 1.000000; conf_lo 0.268187; conf_hi 0.608578; cov 3.357865;
chr7	Cufflinks	exon	2913759	2914523	1000	.	.	gene_id CUFF.71475; transcript_id CUFF.71475.1; exon_number 1; FPKM 1.3140413372; frac 1.000000; conf_lo 0.780884; conf_hi 1.459913; cov 9.670208;
chr6	Cufflinks	exon	142173442	142177791	1000	.	.	gene_id CUFF.70569; transcript_id CUFF.70569.1; exon_number 1; FPKM 0.8330127931; frac 1.000000; conf_lo 0.716493; conf_hi 0.949353; cov 6.119704;
chr3	Cufflinks	exon	31684787	31686295	1000	.	.	gene_id CUFF.51622; transcript_id CUFF.51622.1; exon_number 1; FPKM 0.6263458888; frac 1.000000; conf_lo 0.438905; conf_hi 0.800357; cov 4.606038;
chr8	Cufflinks	exon	132695710	132701640	1000	.	.	gene_id CUFF.78664; transcript_id CUFF.78664.1; exon_number 1; FPKM 0.5780625001; frac 1.000000; conf_lo 0.501415; conf_hi 0.654686; cov 4.283660;
chr2	Cufflinks	exon	224717979	224719818	1000	.	.	gene_id CUFF.45854; transcript_id CUFF.45854.1; exon_number 1; FPKM 0.6260185646; frac 1.000000; conf_lo 0.458760; conf_hi 0.790479; cov 4.724755;
chr6	Cufflinks	exon	109487864	109489993	1000	.	.	gene_id CUFF.69358; transcript_id CUFF.69358.1; exon_number 1; FPKM 0.7877444320; frac 1.000000; conf_lo 0.609692; conf_hi 0.926732; cov 5.883405;
chr8	Cufflinks	exon	132789166	132791508	1000	.	.	gene_id CUFF.78702; transcript_id CUFF.78702.1; exon_number 1; FPKM 0.5760122329; frac 1.000000; conf_lo 0.443412; conf_hi 0.703917; cov 4.345380;
chr8	Cufflinks	exon	129348536	129349880	1000	.	.	gene_id CUFF.78624; transcript_id CUFF.78624.1; exon_number 1; FPKM 0.6358025717; frac 1.000000; conf_lo 0.424835; conf_hi 0.820704; cov 4.888902;
chr2	Cufflinks	exon	239835997	239836579	1000	.	.	gene_id CUFF.46223; transcript_id CUFF.46223.1; exon_number 1; FPKM 0.7142599174; frac 1.000000; conf_lo 0.311853; conf_hi 0.846457; cov 5.104565;
chr9	Cufflinks	exon	134298668	134299006	1000	.	.	gene_id CUFF.83079; transcript_id CUFF.83079.1; exon_number 1; FPKM 2.2428850400; frac 1.000000; conf_lo 0.612929; conf_hi 1.800480; cov 15.723786;
chr9	Cufflinks	exon	99677188	99677663	1000	.	.	gene_id CUFF.81534; transcript_id CUFF.81534.1; exon_number 1; FPKM 1.0254375806; frac 1.000000; conf_lo 0.381954; conf_hi 1.091297; cov 7.596707;
chr12	Cufflinks	exon	57794214	57796004	1000	.	.	gene_id CUFF.17737; transcript_id CUFF.17737.1; exon_number 1; FPKM 0.6861558123; frac 1.000000; conf_lo 0.507566; conf_hi 0.848360; cov 4.864717;
chr2	Cufflinks	exon	112073972	112074311	1000	.	.	gene_id CUFF.44020; transcript_id CUFF.44020.1; exon_number 1; FPKM 2.5523164808; frac 1.000000; conf_lo 0.725713; conf_hi 1.795184; cov 18.702466;
chr19	Cufflinks	exon	52891729	52893884	1000	.	.	gene_id CUFF.38580; transcript_id CUFF.38580.1; exon_number 1; FPKM 0.9243688660; frac 1.000000; conf_lo 0.728831; conf_hi 1.096258; cov 6.890689;
chr1	Cufflinks	exon	14398240	14400944	1000	.	.	gene_id CUFF.527; transcript_id CUFF.527.1; exon_number 1; FPKM 0.4719861071; frac 1.000000; conf_lo 0.364869; conf_hi 0.576108; cov 3.553377;
chr3	Cufflinks	exon	143893723	143894396	1000	.	.	gene_id CUFF.55074; transcript_id CUFF.55074.1; exon_number 1; FPKM 0.6591890530; frac 1.000000; conf_lo 0.308283; conf_hi 0.905583; cov 4.858136;
chr2	Cufflinks	exon	20539478	20539828	1000	.	.	gene_id CUFF.39438; transcript_id CUFF.39438.1; exon_number 1; FPKM 3.5363667293; frac 1.000000; conf_lo 1.146950; conf_hi 2.478893; cov 25.889592;
chr4	Cufflinks	exon	190831141	190832076	1000	.	.	gene_id CUFF.61192; transcript_id CUFF.61192.1; exon_number 1; FPKM 0.4318120208; frac 1.000000; conf_lo 0.235865; conf_hi 0.582725; cov 3.171716;
chr20	Cufflinks	exon	33773658	33774483	1000	.	.	gene_id CUFF.47221; transcript_id CUFF.47221.1; exon_number 1; FPKM 0.4988268319; frac 1.000000; conf_lo 0.251553; conf_hi 0.738938; cov 3.405808;
chr3	Cufflinks	exon	156973540	156974998	1000	.	.	gene_id CUFF.55385; transcript_id CUFF.55385.1; exon_number 1; FPKM 0.5162300469; frac 1.000000; conf_lo 0.347136; conf_hi 0.667569; cov 3.986277;
chr17	Cufflinks	exon	6815786	6816777	1000	.	.	gene_id CUFF.31268; transcript_id CUFF.31268.1; exon_number 1; FPKM 0.4269612633; frac 1.000000; conf_lo 0.235641; conf_hi 0.576011; cov 2.966559;
chr9	Cufflinks	exon	114554513	114555444	1000	.	.	gene_id CUFF.82019; transcript_id CUFF.82019.1; exon_number 1; FPKM 0.5153242337; frac 1.000000; conf_lo 0.292613; conf_hi 0.696697; cov 3.995539;
chr2	Cufflinks	exon	184053572	184054652	1000	.	.	gene_id CUFF.44486; transcript_id CUFF.44486.1; exon_number 1; FPKM 0.5904167361; frac 1.000000; conf_lo 0.360401; conf_hi 0.780868; cov 4.353187;
chr19	Cufflinks	exon	11252550	11255107	1000	.	.	gene_id CUFF.36676; transcript_id CUFF.36676.1; exon_number 1; FPKM 0.6066190204; frac 1.000000; conf_lo 0.477219; conf_hi 0.731058; cov 4.132936;
chr11	Cufflinks	exon	114288545	114290358	1000	.	.	gene_id CUFF.14826; transcript_id CUFF.14826.1; exon_number 1; FPKM 0.4106536367; frac 1.000000; conf_lo 0.279201; conf_hi 0.536926; cov 3.053047;
chr12	Cufflinks	exon	47033674	47034398	1000	.	.	gene_id CUFF.16984; transcript_id CUFF.16984.1; exon_number 1; FPKM 0.4958405768; frac 1.000000; conf_lo 0.232860; conf_hi 0.644844; cov 3.652052;
chr3	Cufflinks	exon	178696048	178697032	1000	.	.	gene_id CUFF.56220; transcript_id CUFF.56220.1; exon_number 1; FPKM 0.6295932321; frac 1.000000; conf_lo 0.369158; conf_hi 0.830605; cov 4.850634;
chr2	Cufflinks	exon	184079536	184081339	1000	.	.	gene_id CUFF.44503; transcript_id CUFF.44503.1; exon_number 1; FPKM 0.4132157141; frac 1.000000; conf_lo 0.280749; conf_hi 0.539902; cov 3.115768;
chr5	Cufflinks	exon	61938930	61939802	1000	.	.	gene_id CUFF.62565; transcript_id CUFF.62565.1; exon_number 1; FPKM 0.3866075361; frac 1.000000; conf_lo 0.193383; conf_hi 0.535523; cov 2.908538;
chr19	Cufflinks	exon	12234810	12235787	1000	.	.	gene_id CUFF.36750; transcript_id CUFF.36750.1; exon_number 1; FPKM 0.4262973192; frac 1.000000; conf_lo 0.239014; conf_hi 0.610814; cov 3.191731;
chr11	Cufflinks	exon	14469851	14470606	1000	.	.	gene_id CUFF.12250; transcript_id CUFF.12250.1; exon_number 1; FPKM 0.8192375567; frac 1.000000; conf_lo 0.429446; conf_hi 0.979136; cov 6.110144;
chr20	Cufflinks	exon	49496865	49497453	1000	.	.	gene_id CUFF.47715; transcript_id CUFF.47715.1; exon_number 1; FPKM 0.9041263645; frac 1.000000; conf_lo 0.418917; conf_hi 1.036269; cov 6.510835;
chr1	Cufflinks	exon	142860459	142861110	1000	.	.	gene_id CUFF.4623; transcript_id CUFF.4623.1; exon_number 1; FPKM 2.3409478386; frac 1.000000; conf_lo 1.334496; conf_hi 2.310471; cov 16.945320;
chr6	Cufflinks	exon	142160960	142162301	1000	.	.	gene_id CUFF.70564; transcript_id CUFF.70564.1; exon_number 1; FPKM 0.5691736973; frac 1.000000; conf_lo 0.377400; conf_hi 0.725770; cov 4.253099;
chr19	Cufflinks	exon	49381326	49382211	1000	.	.	gene_id CUFF.38430; transcript_id CUFF.38430.1; exon_number 1; FPKM 0.9860980419; frac 1.000000; conf_lo 0.600953; conf_hi 1.187248; cov 7.063220;
chr11	Cufflinks	exon	75288802	75289681	1000	.	.	gene_id CUFF.14101; transcript_id CUFF.14101.1; exon_number 1; FPKM 0.7461105711; frac 1.000000; conf_lo 0.427962; conf_hi 1.003498; cov 5.466879;
chr5	Cufflinks	exon	64782808	64783533	1000	.	.	gene_id CUFF.62593; transcript_id CUFF.62593.1; exon_number 1; FPKM 0.7670884679; frac 1.000000; conf_lo 0.393528; conf_hi 0.983821; cov 5.779178;
chr7	Cufflinks	exon	66000432	66001280	1000	.	.	gene_id CUFF.73399; transcript_id CUFF.73399.1; exon_number 1; FPKM 1.5435821199; frac 1.000000; conf_lo 0.963658; conf_hi 1.713170; cov 10.628287;
chr16	Cufflinks	exon	474845	475362	1000	.	.	gene_id CUFF.28453; transcript_id CUFF.28453.1; exon_number 1; FPKM 1.1887272302; frac 1.000000; conf_lo 0.526477; conf_hi 1.253517; cov 8.295059;
chr14	Cufflinks	exon	104071356	104071932	1000	.	.	gene_id CUFF.25320; transcript_id CUFF.25320.1; exon_number 1; FPKM 0.8293294742; frac 1.000000; conf_lo 0.360109; conf_hi 1.057821; cov 5.529315;
chr16	Cufflinks	exon	84595697	84597043	1000	.	.	gene_id CUFF.30702; transcript_id CUFF.30702.1; exon_number 1; FPKM 0.4080167933; frac 1.000000; conf_lo 0.250666; conf_hi 0.559179; cov 2.857355;
chr20	Cufflinks	exon	60952871	60954008	1000	.	.	gene_id CUFF.48033; transcript_id CUFF.48033.1; exon_number 1; FPKM 0.7347034289; frac 1.000000; conf_lo 0.467877; conf_hi 0.924342; cov 5.219813;
chr9	Cufflinks	exon	91503381	91507300	1000	.	.	gene_id CUFF.81189; transcript_id CUFF.81189.1; exon_number 1; FPKM 1.3921887630; frac 0.425478; conf_lo 1.239012; conf_hi 1.543796; cov 10.237685;
chr2	Cufflinks	exon	109306063	109307151	1000	.	.	gene_id CUFF.41938; transcript_id CUFF.41938.1; exon_number 1; FPKM 0.4017663035; frac 1.000000; conf_lo 0.226577; conf_hi 0.560480; cov 2.976949;
chr16	Cufflinks	exon	72544334	72545302	1000	.	.	gene_id CUFF.30480; transcript_id CUFF.30480.1; exon_number 1; FPKM 0.4059239473; frac 1.000000; conf_lo 0.214430; conf_hi 0.536076; cov 2.906950;
chr14	Cufflinks	exon	105555057	105556321	1000	.	.	gene_id CUFF.25427; transcript_id CUFF.25427.1; exon_number 1; FPKM 0.4516745833; frac 1.000000; conf_lo 0.277181; conf_hi 0.615958; cov 3.237405;
chr4	Cufflinks	exon	19831878	19832237	1000	.	.	gene_id CUFF.57531; transcript_id CUFF.57531.1; exon_number 1; FPKM 2.1189851948; frac 1.000000; conf_lo 0.649322; conf_hi 1.587231; cov 16.260426;
chr20	Cufflinks	exon	33772811	33773579	1000	.	.	gene_id CUFF.47219; transcript_id CUFF.47219.1; exon_number 1; FPKM 0.9377066603; frac 1.000000; conf_lo 0.523511; conf_hi 1.131458; cov 7.088575;
chr4	Cufflinks	exon	178288142	178289612	1000	.	.	gene_id CUFF.60999; transcript_id CUFF.60999.1; exon_number 1; FPKM 0.4704434466; frac 1.000000; conf_lo 0.308991; conf_hi 0.626810; cov 3.477672;
chr17	Cufflinks	exon	33568552	33569924	1000	.	.	gene_id CUFF.32553; transcript_id CUFF.32553.1; exon_number 1; FPKM 0.6095280246; frac 1.000000; conf_lo 0.443293; conf_hi 0.775763; cov 4.094503;
chr5	Cufflinks	exon	8811386	8813848	1000	.	.	gene_id CUFF.61407; transcript_id CUFF.61407.1; exon_number 1; FPKM 0.5052608525; frac 1.000000; conf_lo 0.384901; conf_hi 0.622168; cov 3.779266;
chr9	Cufflinks	exon	100807862	100808836	1000	.	.	gene_id CUFF.81511; transcript_id CUFF.81511.1; exon_number 1; FPKM 0.9565941830; frac 1.000000; conf_lo 0.599374; conf_hi 1.105512; cov 6.930596;
chr6	Cufflinks	exon	126524874	126526032	1000	.	.	gene_id CUFF.70024; transcript_id CUFF.70024.1; exon_number 1; FPKM 0.4745439537; frac 1.000000; conf_lo 0.280122; conf_hi 0.638677; cov 3.479795;
chr19	Cufflinks	exon	57138882	57140027	1000	.	.	gene_id CUFF.38752; transcript_id CUFF.38752.1; exon_number 1; FPKM 0.4169302359; frac 1.000000; conf_lo 0.249303; conf_hi 0.566599; cov 3.045837;
chr17	Cufflinks	exon	60550035	60550828	1000	.	.	gene_id CUFF.33683; transcript_id CUFF.33683.1; exon_number 1; FPKM 0.6462385182; frac 1.000000; conf_lo 0.343470; conf_hi 0.817786; cov 4.764034;
chr11	Cufflinks	exon	114139252	114140425	1000	.	.	gene_id CUFF.14798; transcript_id CUFF.14798.1; exon_number 1; FPKM 0.3877983107; frac 1.000000; conf_lo 0.232296; conf_hi 0.542023; cov 2.750271;
chr13	Cufflinks	exon	76185368	76187089	1000	.	.	gene_id CUFF.21413; transcript_id CUFF.21413.1; exon_number 1; FPKM 0.8226029265; frac 1.000000; conf_lo 0.610860; conf_hi 1.010559; cov 6.008464;
chr19	Cufflinks	exon	19892504	19893977	1000	.	.	gene_id CUFF.37241; transcript_id CUFF.37241.1; exon_number 1; FPKM 0.6631902248; frac 1.000000; conf_lo 0.458138; conf_hi 0.828172; cov 5.006226;
chr4	Cufflinks	exon	125524342	125524846	1000	.	.	gene_id CUFF.59763; transcript_id CUFF.59763.1; exon_number 1; FPKM 0.8976355129; frac 1.000000; conf_lo 0.360020; conf_hi 0.977197; cov 6.849561;
chr6	Cufflinks	exon	139011795	139012281	1000	.	.	gene_id CUFF.70345; transcript_id CUFF.70345.1; exon_number 1; FPKM 0.9110019249; frac 1.000000; conf_lo 0.373327; conf_hi 1.013316; cov 6.701019;
chr6	Cufflinks	exon	26554350	26554693	1000	.	.	gene_id CUFF.66984; transcript_id CUFF.66984.1; exon_number 1; FPKM 6.7568532625; frac 1.000000; conf_lo 2.302828; conf_hi 3.963884; cov 33.352609;
chr7	Cufflinks	exon	30417001	30417685	1000	.	.	gene_id CUFF.72354; transcript_id CUFF.72354.1; exon_number 1; FPKM 0.5905182781; frac 1.000000; conf_lo 0.284375; conf_hi 0.758332; cov 4.516188;
chr2	Cufflinks	exon	74346462	74347198	1000	.	.	gene_id CUFF.41296; transcript_id CUFF.41296.1; exon_number 1; FPKM 0.4847358375; frac 1.000000; conf_lo 0.229069; conf_hi 0.634344; cov 3.402293;
chr8	Cufflinks	exon	106825234	106826478	1000	.	.	gene_id CUFF.78489; transcript_id CUFF.78489.1; exon_number 1; FPKM 0.3981222797; frac 1.000000; conf_lo 0.261268; conf_hi 0.534977; cov 3.013944;
chr2	Cufflinks	exon	157899439	157900330	1000	.	.	gene_id CUFF.43131; transcript_id CUFF.43131.1; exon_number 1; FPKM 0.6015590115; frac 1.000000; conf_lo 0.334852; conf_hi 0.786175; cov 4.648132;
chr18	Cufflinks	exon	51671980	51673072	1000	.	.	gene_id CUFF.35550; transcript_id CUFF.35550.1; exon_number 1; FPKM 0.4368541974; frac 1.000000; conf_lo 0.249511; conf_hi 0.594073; cov 3.317952;
chr1	Cufflinks	exon	14602739	14604592	1000	.	.	gene_id CUFF.581; transcript_id CUFF.581.1; exon_number 1; FPKM 0.4879298709; frac 1.000000; conf_lo 0.350228; conf_hi 0.623405; cov 3.497799;
chr2	Cufflinks	exon	58098585	58099421	1000	.	.	gene_id CUFF.40674; transcript_id CUFF.40674.1; exon_number 1; FPKM 0.5310465493; frac 1.000000; conf_lo 0.279278; conf_hi 0.682680; cov 4.103394;
chrX	Cufflinks	exon	119649496	119650696	1000	.	.	gene_id CUFF.85280; transcript_id CUFF.85280.1; exon_number 1; FPKM 0.5585201465; frac 1.000000; conf_lo 0.346017; conf_hi 0.735285; cov 4.136765;
chr11	Cufflinks	exon	35833579	35835228	1000	.	.	gene_id CUFF.12767; transcript_id CUFF.12767.1; exon_number 1; FPKM 0.7350061398; frac 1.000000; conf_lo 0.535199; conf_hi 0.897245; cov 5.527275;
chr22	Cufflinks	exon	22011314	22012311	1000	.	.	gene_id CUFF.49480; transcript_id CUFF.49480.1; exon_number 1; FPKM 0.5704276502; frac 1.000000; conf_lo 0.325312; conf_hi 0.741710; cov 3.488890;
chr10	Cufflinks	exon	110117984	110119030	1000	.	.	gene_id CUFF.11080; transcript_id CUFF.11080.1; exon_number 1; FPKM 0.5373814737; frac 1.000000; conf_lo 0.310087; conf_hi 0.706998; cov 4.005604;
chr4	Cufflinks	exon	125523292	125524269	1000	.	.	gene_id CUFF.59761; transcript_id CUFF.59761.1; exon_number 1; FPKM 0.4346560902; frac 1.000000; conf_lo 0.239014; conf_hi 0.584257; cov 3.237579;
chr4	Cufflinks	exon	75022715	75023089	1000	.	.	gene_id CUFF.58546; transcript_id CUFF.58546.1; exon_number 1; FPKM 1.6410717139; frac 1.000000; conf_lo 0.519458; conf_hi 1.385220; cov 12.728715;
chr12	Cufflinks	exon	57785081	57785740	1000	.	.	gene_id CUFF.17734; transcript_id CUFF.17734.1; exon_number 1; FPKM 0.9623461152; frac 1.000000; conf_lo 0.491911; conf_hi 1.141233; cov 6.963590;
chr4	Cufflinks	exon	28226024	28226597	1000	.	.	gene_id CUFF.57712; transcript_id CUFF.57712.1; exon_number 1; FPKM 0.7663360766; frac 1.000000; conf_lo 0.339367; conf_hi 0.904978; cov 5.919825;
chr1	Cufflinks	exon	149815569	149816000	1000	.	.	gene_id CUFF.17984; transcript_id CUFF.17984.1; exon_number 1; FPKM 1.2377854117; frac 1.000000; conf_lo 0.450918; conf_hi 1.202448; cov 9.574693;
chrX	Cufflinks	exon	57113869	57115662	1000	.	.	gene_id CUFF.84419; transcript_id CUFF.84419.1; exon_number 1; FPKM 0.7745479684; frac 1.000000; conf_lo 0.579105; conf_hi 0.955524; cov 5.778449;
chr7	Cufflinks	exon	46039040	46040381	1000	.	.	gene_id CUFF.72815; transcript_id CUFF.72815.1; exon_number 1; FPKM 0.9015711365; frac 1.000000; conf_lo 0.638677; conf_hi 1.161231; cov 6.223071;
chr1	Cufflinks	exon	79135096	79135734	1000	.	.	gene_id CUFF.3141; transcript_id CUFF.3141.1; exon_number 1; FPKM 0.5932385201; frac 1.000000; conf_lo 0.264200; conf_hi 0.731630; cov 4.565854;
chr13	Cufflinks	exon	41608005	41608689	1000	.	.	gene_id CUFF.20864; transcript_id CUFF.20864.1; exon_number 1; FPKM 1.0199861167; frac 1.000000; conf_lo 0.530833; conf_hi 1.194373; cov 7.800501;
chr6	Cufflinks	exon	126462558	126464616	1000	.	.	gene_id CUFF.70122; transcript_id CUFF.70122.1; exon_number 1; FPKM 0.3984395537; frac 1.000000; conf_lo 0.283822; conf_hi 0.510880; cov 3.041207;
chr2	Cufflinks	exon	194853309	194854629	1000	.	.	gene_id CUFF.44907; transcript_id CUFF.44907.1; exon_number 1; FPKM 0.5566535677; frac 1.000000; conf_lo 0.363738; conf_hi 0.688153; cov 4.189977;
chr18	Cufflinks	exon	68014601	68017411	1000	.	.	gene_id CUFF.35859; transcript_id CUFF.35859.1; exon_number 1; FPKM 0.5508431569; frac 1.000000; conf_lo 0.429647; conf_hi 0.665260; cov 4.110642;
chr2	Cufflinks	exon	190628379	190629667	1000	.	.	gene_id CUFF.44767; transcript_id CUFF.44767.1; exon_number 1; FPKM 0.4894618560; frac 1.000000; conf_lo 0.312319; conf_hi 0.664938; cov 3.756153;
chr2	Cufflinks	exon	173374399	173375535	1000	.	.	gene_id CUFF.43640; transcript_id CUFF.43640.1; exon_number 1; FPKM 0.4340461622; frac 1.000000; conf_lo 0.262698; conf_hi 0.582505; cov 3.030355;
chr14	Cufflinks	exon	105365144	105365770	1000	.	.	gene_id CUFF.25416; transcript_id CUFF.25416.1; exon_number 1; FPKM 0.6709523931; frac 1.000000; conf_lo 0.310680; conf_hi 0.828481; cov 4.701571;
chr7	Cufflinks	exon	63958572	63959292	1000	.	.	gene_id CUFF.73022; transcript_id CUFF.73022.1; exon_number 1; FPKM 0.4996560918; frac 1.000000; conf_lo 0.234152; conf_hi 0.648421; cov 3.749410;
chr2	Cufflinks	exon	96598897	96600203	1000	.	.	gene_id CUFF.41967; transcript_id CUFF.41967.1; exon_number 1; FPKM 0.4756227133; frac 1.000000; conf_lo 0.328826; conf_hi 0.622420; cov 3.609809;
chr2	Cufflinks	exon	19292895	19294024	1000	.	.	gene_id CUFF.39879; transcript_id CUFF.39879.1; exon_number 1; FPKM 0.9558840564; frac 1.000000; conf_lo 0.643576; conf_hi 1.103273; cov 7.181282;
chr12	Cufflinks	exon	50680200	50680869	1000	.	.	gene_id CUFF.17223; transcript_id CUFF.17223.1; exon_number 1; FPKM 0.5817116829; frac 1.000000; conf_lo 0.271358; conf_hi 0.736544; cov 3.730682;
chr2	Cufflinks	exon	183773200	183776232	1000	.	.	gene_id CUFF.44470; transcript_id CUFF.44470.1; exon_number 1; FPKM 0.7016436753; frac 1.000000; conf_lo 0.569468; conf_hi 0.830653; cov 5.254580;
chr2	Cufflinks	exon	64903199	64905849	1000	.	.	gene_id CUFF.40898; transcript_id CUFF.40898.1; exon_number 1; FPKM 0.5424677084; frac 1.000000; conf_lo 0.426186; conf_hi 0.656425; cov 3.893300;
chr16	Cufflinks	exon	30843770	30846418	1000	.	.	gene_id CUFF.29572; transcript_id CUFF.29572.1; exon_number 1; FPKM 0.5941956807; frac 1.000000; conf_lo 0.465727; conf_hi 0.705945; cov 4.169433;
chr12	Cufflinks	exon	89752801	89753433	1000	.	.	gene_id CUFF.18353; transcript_id CUFF.18353.1; exon_number 1; FPKM 0.8478740610; frac 1.000000; conf_lo 0.410314; conf_hi 1.087332; cov 5.987019;
chr4	Cufflinks	exon	160151031	160151281	1000	.	.	gene_id CUFF.60515; transcript_id CUFF.60515.1; exon_number 1; FPKM 4.8074754634; frac 1.000000; conf_lo 0.776082; conf_hi 2.173030; cov 36.246623;
chr12	Cufflinks	exon	77807446	77808020	1000	.	.	gene_id CUFF.18162; transcript_id CUFF.18162.1; exon_number 1; FPKM 0.9032471336; frac 1.000000; conf_lo 0.406532; conf_hi 0.993745; cov 6.711875;
chr18	Cufflinks	exon	67640251	67641006	1000	.	.	gene_id CUFF.35834; transcript_id CUFF.35834.1; exon_number 1; FPKM 0.7958307693; frac 1.000000; conf_lo 0.429446; conf_hi 0.996314; cov 6.081305;
chr15	Cufflinks	exon	50846161	50847037	1000	.	.	gene_id CUFF.26351; transcript_id CUFF.26351.1; exon_number 1; FPKM 0.4419671854; frac 1.000000; conf_lo 0.222117; conf_hi 0.621928; cov 3.219816;
chr2	Cufflinks	exon	177510333	177512154	1000	.	.	gene_id CUFF.43829; transcript_id CUFF.43829.1; exon_number 1; FPKM 0.3845898704; frac 1.000000; conf_lo 0.272418; conf_hi 0.488750; cov 2.938028;
chr2	Cufflinks	exon	122834795	122835491	1000	.	.	gene_id CUFF.42224; transcript_id CUFF.42224.1; exon_number 1; FPKM 0.5238420159; frac 1.000000; conf_lo 0.242215; conf_hi 0.670749; cov 4.019644;
chr1	Cufflinks	exon	94348721	94349995	1000	.	.	gene_id CUFF.3572; transcript_id CUFF.3572.1; exon_number 1; FPKM 0.9795928152; frac 1.000000; conf_lo 0.682425; conf_hi 1.191697; cov 7.027281;
chr6	Cufflinks	exon	94550945	94552559	1000	.	.	gene_id CUFF.69222; transcript_id CUFF.69222.1; exon_number 1; FPKM 0.5970501601; frac 1.000000; conf_lo 0.418139; conf_hi 0.755867; cov 4.403688;
chr2	Cufflinks	exon	139217200	139218244	1000	.	.	gene_id CUFF.42717; transcript_id CUFF.42717.1; exon_number 1; FPKM 0.4770945778; frac 1.000000; conf_lo 0.273399; conf_hi 0.671070; cov 3.543430;
chr3	Cufflinks	exon	194294262	194296330	1000	.	.	gene_id CUFF.56538; transcript_id CUFF.56538.1; exon_number 1; FPKM 0.5353612347; frac 1.000000; conf_lo 0.395430; conf_hi 0.671604; cov 4.009498;
chr6	Cufflinks	exon	126541689	126542668	1000	.	.	gene_id CUFF.70030; transcript_id CUFF.70030.1; exon_number 1; FPKM 0.4001906693; frac 1.000000; conf_lo 0.212023; conf_hi 0.530059; cov 3.046936;
chr3	Cufflinks	exon	104581899	104582469	1000	.	.	gene_id CUFF.53984; transcript_id CUFF.53984.1; exon_number 1; FPKM 0.7023206538; frac 1.000000; conf_lo 0.295663; conf_hi 0.818760; cov 5.418924;
chr20	Cufflinks	exon	39540220	39542515	1000	.	.	gene_id CUFF.47984; transcript_id CUFF.47984.1; exon_number 1; FPKM 0.3905574543; frac 1.000000; conf_lo 0.291368; conf_hi 0.495946; cov 2.835095;
chr2	Cufflinks	exon	181736011	181738215	1000	.	.	gene_id CUFF.44419; transcript_id CUFF.44419.1; exon_number 1; FPKM 8.8689428025; frac 1.000000; conf_lo 7.709410; conf_hi 8.957993; cov 57.875796;
chr7	Cufflinks	exon	93694699	93697213	1000	.	.	gene_id CUFF.74205; transcript_id CUFF.74205.1; exon_number 1; FPKM 0.9319968660; frac 0.289295; conf_lo 0.763309; conf_hi 1.105675; cov 6.907907;
chr6	Cufflinks	exon	142061385	142062145	1000	.	.	gene_id CUFF.70535; transcript_id CUFF.70535.1; exon_number 1; FPKM 0.7423273322; frac 1.000000; conf_lo 0.392494; conf_hi 0.921508; cov 5.701883;
chr5	Cufflinks	exon	43080043	43081749	905	.	.	gene_id CUFF.62235; transcript_id CUFF.62235.2; exon_number 1; FPKM 0.9744932375; frac 0.619718; conf_lo 0.745560; conf_hi 1.163987; cov 7.169108;
chr5	Cufflinks	exon	71866953	71868121	1000	.	.	gene_id CUFF.62902; transcript_id CUFF.62902.1; exon_number 1; FPKM 0.4428040918; frac 1.000000; conf_lo 0.266616; conf_hi 0.610996; cov 3.407676;
chr8	Cufflinks	exon	12089121	12089649	1000	.	.	gene_id CUFF.76383; transcript_id CUFF.76383.1; exon_number 1; FPKM 0.9309556532; frac 1.000000; conf_lo 0.392785; conf_hi 1.153805; cov 6.726088;
chr7	Cufflinks	exon	22443353	22444064	1000	.	.	gene_id CUFF.72091; transcript_id CUFF.72091.1; exon_number 1; FPKM 0.5338824566; frac 1.000000; conf_lo 0.255351; conf_hi 0.693096; cov 3.692138;
chr10	Cufflinks	exon	106062188	106063715	1000	.	.	gene_id CUFF.11003; transcript_id CUFF.11003.1; exon_number 1; FPKM 0.5872606796; frac 1.000000; conf_lo 0.407951; conf_hi 0.747910; cov 4.488945;
chr8	Cufflinks	exon	90709739	90710162	1000	.	.	gene_id CUFF.78119; transcript_id CUFF.78119.1; exon_number 1; FPKM 1.6318782653; frac 1.000000; conf_lo 1.049065; conf_hi 2.214692; cov 12.525627;
chr12	Cufflinks	exon	76654746	76655974	1000	.	.	gene_id CUFF.18043; transcript_id CUFF.18043.1; exon_number 1; FPKM 1.0360696161; frac 1.000000; conf_lo 0.718534; conf_hi 1.268001; cov 7.669667;
chr14	Cufflinks	exon	56158308	56159389	1000	.	.	gene_id CUFF.23393; transcript_id CUFF.23393.1; exon_number 1; FPKM 0.5307717860; frac 1.000000; conf_lo 0.312059; conf_hi 0.708133; cov 4.120047;
chr2	Cufflinks	exon	227668505	227669374	1000	.	.	gene_id CUFF.45973; transcript_id CUFF.45973.1; exon_number 1; FPKM 0.5436783540; frac 1.000000; conf_lo 0.298539; conf_hi 0.701566; cov 4.031010;
chr4	Cufflinks	exon	76741982	76742893	1000	.	.	gene_id CUFF.58525; transcript_id CUFF.58525.1; exon_number 1; FPKM 0.8952194627; frac 1.000000; conf_lo 0.541102; conf_hi 1.039485; cov 6.555854;
chr21	Cufflinks	exon	15404935	15405308	1000	.	.	gene_id CUFF.48184; transcript_id CUFF.48184.1; exon_number 1; FPKM 1.6879385018; frac 1.000000; conf_lo 0.520846; conf_hi 1.458370; cov 12.209715;
chr12	Cufflinks	exon	27856012	27858564	1000	.	.	gene_id CUFF.16297; transcript_id CUFF.16297.1; exon_number 1; FPKM 0.3920534245; frac 1.000000; conf_lo 0.289944; conf_hi 0.493413; cov 2.947511;
chr1	Cufflinks	exon	183121260	183121840	1000	.	.	gene_id CUFF.5838; transcript_id CUFF.5838.1; exon_number 1; FPKM 0.7978011225; frac 1.000000; conf_lo 0.357630; conf_hi 1.050538; cov 5.347266;
chr11	Cufflinks	exon	17359166	17359748	1000	.	.	gene_id CUFF.12339; transcript_id CUFF.12339.1; exon_number 1; FPKM 0.9183341795; frac 1.000000; conf_lo 0.423229; conf_hi 1.046934; cov 6.584339;
chr6	Cufflinks	exon	8405160	8405938	1000	.	.	gene_id CUFF.66306; transcript_id CUFF.66306.1; exon_number 1; FPKM 0.5618769330; frac 1.000000; conf_lo 0.283401; conf_hi 0.766850; cov 4.034163;
chr3	Cufflinks	exon	155663473	155665766	1000	.	.	gene_id CUFF.55289; transcript_id CUFF.55289.1; exon_number 1; FPKM 0.6949878946; frac 1.000000; conf_lo 0.537799; conf_hi 0.849157; cov 5.326319;
chr5	Cufflinks	exon	8676168	8677269	1000	.	.	gene_id CUFF.61364; transcript_id CUFF.61364.1; exon_number 1; FPKM 0.5334038502; frac 1.000000; conf_lo 0.318180; conf_hi 0.730634; cov 4.115162;
chr6	Cufflinks	exon	155216415	155218123	1000	.	.	gene_id CUFF.71050; transcript_id CUFF.71050.1; exon_number 1; FPKM 0.5253779298; frac 1.000000; conf_lo 0.364745; conf_hi 0.668699; cov 3.774999;
chr2	Cufflinks	exon	122720812	122721626	1000	.	.	gene_id CUFF.42212; transcript_id CUFF.42212.1; exon_number 1; FPKM 0.5077661611; frac 1.000000; conf_lo 0.254948; conf_hi 0.748911; cov 3.898568;
chr15	Cufflinks	exon	62731842	62733091	1000	.	.	gene_id CUFF.26987; transcript_id CUFF.26987.1; exon_number 1; FPKM 0.5695724564; frac 1.000000; conf_lo 0.363620; conf_hi 0.758408; cov 4.172327;
chr18	Cufflinks	exon	65081522	65083009	1000	.	.	gene_id CUFF.35793; transcript_id CUFF.35793.1; exon_number 1; FPKM 0.5146880751; frac 1.000000; conf_lo 0.349098; conf_hi 0.680741; cov 3.838935;
chr10	Cufflinks	exon	32085099	32086872	1000	.	.	gene_id CUFF.8312; transcript_id CUFF.8312.1; exon_number 1; FPKM 0.3880701746; frac 1.000000; conf_lo 0.263535; conf_hi 0.512430; cov 3.005439;
chr4	Cufflinks	exon	19570667	19572769	1000	.	.	gene_id CUFF.57437; transcript_id CUFF.57437.1; exon_number 1; FPKM 0.7169866766; frac 1.000000; conf_lo 0.549593; conf_hi 0.870703; cov 5.443221;
chr7	Cufflinks	exon	26694530	26695057	1000	.	.	gene_id CUFF.72271; transcript_id CUFF.72271.1; exon_number 1; FPKM 0.8344633484; frac 1.000000; conf_lo 0.344337; conf_hi 0.934630; cov 6.471549;
chr3	Cufflinks	exon	120272491	120273871	1000	.	.	gene_id CUFF.54232; transcript_id CUFF.54232.1; exon_number 1; FPKM 0.3852513532; frac 1.000000; conf_lo 0.235091; conf_hi 0.526604; cov 2.864008;
chr14	Cufflinks	exon	35434274	35436472	1000	.	.	gene_id CUFF.22836; transcript_id CUFF.22836.1; exon_number 1; FPKM 0.5079536351; frac 1.000000; conf_lo 0.396520; conf_hi 0.624031; cov 3.676731;
chr4	Cufflinks	exon	19567418	19570494	1000	.	.	gene_id CUFF.57435; transcript_id CUFF.57435.1; exon_number 1; FPKM 0.5960779388; frac 1.000000; conf_lo 0.481136; conf_hi 0.709042; cov 4.518719;
chr6	Cufflinks	exon	85418524	85419517	1000	.	.	gene_id CUFF.68637; transcript_id CUFF.68637.1; exon_number 1; FPKM 0.5569254750; frac 1.000000; conf_lo 0.326621; conf_hi 0.757760; cov 4.140940;
chr20	Cufflinks	exon	37043822	37046749	1000	.	.	gene_id CUFF.47353; transcript_id CUFF.47353.1; exon_number 1; FPKM 0.6476991025; frac 1.000000; conf_lo 0.518925; conf_hi 0.776170; cov 4.759032;
chr14	Cufflinks	exon	71043621	71044578	1000	.	.	gene_id CUFF.24104; transcript_id CUFF.24104.1; exon_number 1; FPKM 0.5147798588; frac 1.000000; conf_lo 0.284671; conf_hi 0.677789; cov 3.971908;
chr9	Cufflinks	exon	91104421	91104872	1000	.	.	gene_id CUFF.81158; transcript_id CUFF.81158.1; exon_number 1; FPKM 1.0355388699; frac 1.000000; conf_lo 0.373504; conf_hi 1.034318; cov 7.886288;
chr1	Cufflinks	exon	101544287	101545008	1000	.	.	gene_id CUFF.3909; transcript_id CUFF.3909.1; exon_number 1; FPKM 1.3963508118; frac 1.000000; conf_lo 0.791417; conf_hi 1.528874; cov 10.629492;
chr2	Cufflinks	exon	181777340	181778141	1000	.	.	gene_id CUFF.44424; transcript_id CUFF.44424.1; exon_number 1; FPKM 0.6700557464; frac 1.000000; conf_lo 0.356236; conf_hi 0.890591; cov 5.061457;
chr4	Cufflinks	exon	2540632	2541014	1000	.	.	gene_id CUFF.56958; transcript_id CUFF.56958.1; exon_number 1; FPKM 1.8551451637; frac 1.000000; conf_lo 0.610329; conf_hi 1.491915; cov 12.527065;
chr17	Cufflinks	exon	29932896	29933823	1000	.	.	gene_id CUFF.32370; transcript_id CUFF.32370.1; exon_number 1; FPKM 0.4466899152; frac 1.000000; conf_lo 0.237898; conf_hi 0.643724; cov 3.384630;
chr3	Cufflinks	exon	104492169	104492748	1000	.	.	gene_id CUFF.53911; transcript_id CUFF.53911.1; exon_number 1; FPKM 1.9197771987; frac 1.000000; conf_lo 0.985178; conf_hi 1.903185; cov 14.600791;
chr2	Cufflinks	exon	71664481	71665595	1000	.	.	gene_id CUFF.41229; transcript_id CUFF.41229.1; exon_number 1; FPKM 0.8100402612; frac 1.000000; conf_lo 0.524116; conf_hi 0.966704; cov 6.027478;
chr6	Cufflinks	exon	56735634	56739329	1000	.	.	gene_id CUFF.70522; transcript_id CUFF.70522.1; exon_number 1; FPKM 0.5369640273; frac 1.000000; conf_lo 0.439206; conf_hi 0.632456; cov 2.655095;
chr2	Cufflinks	exon	102521717	102525090	1000	.	.	gene_id CUFF.41801; transcript_id CUFF.41801.1; exon_number 1; FPKM 0.7520949300; frac 1.000000; conf_lo 0.619685; conf_hi 0.877566; cov 5.555662;
chr19	Cufflinks	exon	15439881	15442438	1000	.	.	gene_id CUFF.37044; transcript_id CUFF.37044.1; exon_number 1; FPKM 1.5483872499; frac 1.000000; conf_lo 1.294582; conf_hi 1.741340; cov 10.838692;
chr6	Cufflinks	exon	126505007	126505851	1000	.	.	gene_id CUFF.70150; transcript_id CUFF.70150.1; exon_number 1; FPKM 0.7059874273; frac 1.000000; conf_lo 0.384214; conf_hi 0.876008; cov 5.329170;
chr4	Cufflinks	exon	19606814	19607818	1000	.	.	gene_id CUFF.57454; transcript_id CUFF.57454.1; exon_number 1; FPKM 1.0662961845; frac 1.000000; conf_lo 0.684857; conf_hi 1.253417; cov 8.019257;
chr1	Cufflinks	exon	25045091	25045460	1000	.	.	gene_id CUFF.1011; transcript_id CUFF.1011.1; exon_number 1; FPKM 5.7576186263; frac 1.000000; conf_lo 2.141007; conf_hi 3.790636; cov 37.490203;
chr7	Cufflinks	exon	91822108	91823875	1000	.	.	gene_id CUFF.74127; transcript_id CUFF.74127.1; exon_number 1; FPKM 0.4558637085; frac 1.000000; conf_lo 0.315847; conf_hi 0.594967; cov 3.387126;
chr3	Cufflinks	exon	38572225	38573056	1000	.	.	gene_id CUFF.51868; transcript_id CUFF.51868.1; exon_number 1; FPKM 0.6176027984; frac 1.000000; conf_lo 0.327783; conf_hi 0.780435; cov 4.628932;
chr2	Cufflinks	exon	181438485	181439393	1000	.	.	gene_id CUFF.44268; transcript_id CUFF.44268.1; exon_number 1; FPKM 0.5137221465; frac 1.000000; conf_lo 0.285730; conf_hi 0.671466; cov 3.859765;
chr5	Cufflinks	exon	98270101	98270699	1000	.	.	gene_id CUFF.63618; transcript_id CUFF.63618.1; exon_number 1; FPKM 0.7508214238; frac 1.000000; conf_lo 0.325203; conf_hi 0.910568; cov 5.713710;
chr9	Cufflinks	exon	114570027	114571050	1000	.	.	gene_id CUFF.82024; transcript_id CUFF.82024.1; exon_number 1; FPKM 0.6313174855; frac 1.000000; conf_lo 0.380462; conf_hi 0.824334; cov 4.556309;
chr6	Cufflinks	exon	81063581	81064948	1000	.	.	gene_id CUFF.68504; transcript_id CUFF.68504.1; exon_number 1; FPKM 0.5119715990; frac 1.000000; conf_lo 0.332255; conf_hi 0.674004; cov 3.870365;
chr3	Cufflinks	exon	44060204	44060465	1000	.	.	gene_id CUFF.52381; transcript_id CUFF.52381.1; exon_number 1; FPKM 11.4190827973; frac 1.000000; conf_lo 2.428761; conf_hi 4.659257; cov 85.746736;
chr2	Cufflinks	exon	217378840	217379597	1000	.	.	gene_id CUFF.45712; transcript_id CUFF.45712.1; exon_number 1; FPKM 0.6297132647; frac 1.000000; conf_lo 0.325518; conf_hi 0.805228; cov 4.748435;
chr1	Cufflinks	exon	1093046	1093670	1000	.	.	gene_id CUFF.15; transcript_id CUFF.15.1; exon_number 1; FPKM 0.6434768871; frac 1.000000; conf_lo 0.290896; conf_hi 0.789575; cov 4.683646;
chrX	Cufflinks	exon	22018376	22019158	1000	.	.	gene_id CUFF.83820; transcript_id CUFF.83820.1; exon_number 1; FPKM 0.5245331680; frac 1.000000; conf_lo 0.265368; conf_hi 0.779518; cov 4.013840;
chr4	Cufflinks	exon	137947893	137948758	1000	.	.	gene_id CUFF.59983; transcript_id CUFF.59983.1; exon_number 1; FPKM 0.4492799541; frac 1.000000; conf_lo 0.224938; conf_hi 0.629827; cov 3.434038;
chr3	Cufflinks	exon	104299748	104300365	1000	.	.	gene_id CUFF.53822; transcript_id CUFF.53822.1; exon_number 1; FPKM 0.6231270945; frac 1.000000; conf_lo 0.273178; conf_hi 0.756492; cov 4.755106;
chr3	Cufflinks	exon	133871893	133872555	1000	.	.	gene_id CUFF.54713; transcript_id CUFF.54713.1; exon_number 1; FPKM 0.6467698849; frac 1.000000; conf_lo 0.293811; conf_hi 0.822670; cov 4.720504;
chr1	Cufflinks	exon	207975899	207976965	1000	.	.	gene_id CUFF.6396; transcript_id CUFF.6396.1; exon_number 1; FPKM 0.9299436076; frac 1.000000; conf_lo 0.596378; conf_hi 1.144072; cov 6.955296;
chr8	Cufflinks	exon	118748847	118749644	1000	.	.	gene_id CUFF.78441; transcript_id CUFF.78441.1; exon_number 1; FPKM 0.5004700752; frac 1.000000; conf_lo 0.244106; conf_hi 0.683497; cov 3.796821;
chr1	Cufflinks	exon	56908144	56908985	1000	.	.	gene_id CUFF.2461; transcript_id CUFF.2461.1; exon_number 1; FPKM 0.7903545379; frac 1.000000; conf_lo 0.447276; conf_hi 1.048786; cov 5.566348;
chr9	Cufflinks	exon	134271974	134272406	1000	.	.	gene_id CUFF.83047; transcript_id CUFF.83047.1; exon_number 1; FPKM 1.8486723835; frac 1.000000; conf_lo 0.719803; conf_hi 1.649548; cov 13.273438;
chr6	Cufflinks	exon	72020743	72022272	1000	.	.	gene_id CUFF.68242; transcript_id CUFF.68242.1; exon_number 1; FPKM 0.4300096485; frac 1.000000; conf_lo 0.280100; conf_hi 0.577175; cov 3.224677;
chr3	Cufflinks	exon	37481374	37482024	1000	.	.	gene_id CUFF.51821; transcript_id CUFF.51821.1; exon_number 1; FPKM 0.6928947878; frac 1.000000; conf_lo 0.319175; conf_hi 0.937577; cov 5.010948;
chr2	Cufflinks	exon	18890662	18892247	1000	.	.	gene_id CUFF.39164; transcript_id CUFF.39164.1; exon_number 1; FPKM 0.4126206552; frac 1.000000; conf_lo 0.270210; conf_hi 0.540419; cov 3.183096;
chr5	Cufflinks	exon	95478803	95479773	1000	.	.	gene_id CUFF.63581; transcript_id CUFF.63581.1; exon_number 1; FPKM 0.5735649070; frac 1.000000; conf_lo 0.334357; conf_hi 0.775709; cov 4.337405;
chr4	Cufflinks	exon	100796311	100796859	1000	.	.	gene_id CUFF.58928; transcript_id CUFF.58928.1; exon_number 1; FPKM 0.8214182232; frac 1.000000; conf_lo 0.354821; conf_hi 0.946189; cov 5.888186;
chr14	Cufflinks	exon	100477497	100481870	1000	.	.	gene_id CUFF.25155; transcript_id CUFF.25155.1; exon_number 1; FPKM 0.5544819209; frac 1.000000; conf_lo 0.463165; conf_hi 0.644275; cov 4.082214;
chr1	Cufflinks	exon	176401958	176403504	1000	.	.	gene_id CUFF.5592; transcript_id CUFF.5592.1; exon_number 1; FPKM 0.4342273712; frac 1.000000; conf_lo 0.285416; conf_hi 0.579227; cov 3.293915;
chr6	Cufflinks	exon	109015489	109016296	1000	.	.	gene_id CUFF.69332; transcript_id CUFF.69332.1; exon_number 1; FPKM 0.5564255323; frac 1.000000; conf_lo 0.289302; conf_hi 0.707182; cov 4.045713;
chr9	Cufflinks	exon	37904441	37906564	1000	.	.	gene_id CUFF.80648; transcript_id CUFF.80648.1; exon_number 1; FPKM 0.5875864961; frac 1.000000; conf_lo 0.440218; conf_hi 0.733697; cov 4.096598;
chr19	Cufflinks	exon	58033959	58035641	1000	.	.	gene_id CUFF.38966; transcript_id CUFF.38966.1; exon_number 1; FPKM 0.5871794730; frac 1.000000; conf_lo 0.416677; conf_hi 0.748476; cov 4.248168;
chr2	Cufflinks	exon	158558905	158559933	1000	.	.	gene_id CUFF.43147; transcript_id CUFF.43147.1; exon_number 1; FPKM 0.4706282477; frac 1.000000; conf_lo 0.265029; conf_hi 0.631022; cov 3.562390;
chr11	Cufflinks	exon	107187106	107187602	1000	.	.	gene_id CUFF.14588; transcript_id CUFF.14588.1; exon_number 1; FPKM 0.8780105683; frac 1.000000; conf_lo 0.339686; conf_hi 0.940668; cov 6.399268;
chr4	Cufflinks	exon	28850720	28851353	1000	.	.	gene_id CUFF.57786; transcript_id CUFF.57786.1; exon_number 1; FPKM 0.7501147201; frac 1.000000; conf_lo 0.348217; conf_hi 0.942234; cov 5.508126;
chr2	Cufflinks	exon	190749925	190750656	1000	.	.	gene_id CUFF.44781; transcript_id CUFF.44781.1; exon_number 1; FPKM 0.5504645194; frac 1.000000; conf_lo 0.266116; conf_hi 0.745124; cov 3.970309;
chr1	Cufflinks	exon	32537918	32538418	1000	.	.	gene_id CUFF.1380; transcript_id CUFF.1380.1; exon_number 1; FPKM 1.9939258713; frac 1.000000; conf_lo 0.933157; conf_hi 2.099604; cov 4.958131;
chr18	Cufflinks	exon	68004504	68005121	1000	.	.	gene_id CUFF.35853; transcript_id CUFF.35853.1; exon_number 1; FPKM 0.8100652229; frac 1.000000; conf_lo 0.378246; conf_hi 0.924601; cov 6.292958;
chr4	Cufflinks	exon	81228840	81229736	1000	.	.	gene_id CUFF.58642; transcript_id CUFF.58642.1; exon_number 1; FPKM 0.7278817631; frac 1.000000; conf_lo 0.419851; conf_hi 0.984479; cov 5.481341;
chr19	Cufflinks	exon	58447403	58449440	1000	.	.	gene_id CUFF.38822; transcript_id CUFF.38822.1; exon_number 1; FPKM 0.4669791161; frac 1.000000; conf_lo 0.344096; conf_hi 0.592610; cov 3.335061;
chr3	Cufflinks	exon	154688366	154689761	1000	.	.	gene_id CUFF.55278; transcript_id CUFF.55278.1; exon_number 1; FPKM 0.4673667712; frac 1.000000; conf_lo 0.297683; conf_hi 0.632577; cov 3.567079;
chr19	Cufflinks	exon	44412899	44413564	1000	.	.	gene_id CUFF.38108; transcript_id CUFF.38108.1; exon_number 1; FPKM 0.5587787096; frac 1.000000; conf_lo 0.253489; conf_hi 0.701970; cov 3.891870;
chr5	Cufflinks	exon	81554769	81556435	1000	.	.	gene_id CUFF.63227; transcript_id CUFF.63227.1; exon_number 1; FPKM 0.3898195030; frac 1.000000; conf_lo 0.257080; conf_hi 0.514160; cov 3.017434;
chr6	Cufflinks	exon	126685216	126687352	1000	.	.	gene_id CUFF.70067; transcript_id CUFF.70067.1; exon_number 1; FPKM 0.4226362594; frac 1.000000; conf_lo 0.303847; conf_hi 0.540848; cov 3.190904;
chr3	Cufflinks	exon	38301033	38302323	1000	.	.	gene_id CUFF.51842; transcript_id CUFF.51842.1; exon_number 1; FPKM 0.5243121652; frac 1.000000; conf_lo 0.331954; conf_hi 0.704145; cov 3.928189;
chr1	Cufflinks	exon	33853442	33853900	1000	.	.	gene_id CUFF.1977; transcript_id CUFF.1977.1; exon_number 1; FPKM 3.4756083267; frac 1.000000; conf_lo 1.584402; conf_hi 2.857582; cov 25.917800;
chr1	Cufflinks	exon	83622437	83622910	1000	.	.	gene_id CUFF.3223; transcript_id CUFF.3223.1; exon_number 1; FPKM 2.5942879924; frac 1.000000; conf_lo 1.178095; conf_hi 2.273997; cov 19.308011;
chr6	Cufflinks	exon	3996557	3997220	1000	.	.	gene_id CUFF.66148; transcript_id CUFF.66148.1; exon_number 1; FPKM 0.5611934048; frac 1.000000; conf_lo 0.254253; conf_hi 0.704084; cov 4.150686;
chr18	Cufflinks	exon	13656478	13657357	1000	.	.	gene_id CUFF.34849; transcript_id CUFF.34849.1; exon_number 1; FPKM 0.3921863258; frac 1.000000; conf_lo 0.191845; conf_hi 0.560778; cov 2.984016;
chr14	Cufflinks	exon	23739247	23740158	1000	.	.	gene_id CUFF.22355; transcript_id CUFF.22355.1; exon_number 1; FPKM 0.4932841937; frac 1.000000; conf_lo 0.270551; conf_hi 0.669257; cov 3.791422;
chr4	Cufflinks	exon	16272235	16272850	1000	.	.	gene_id CUFF.57360; transcript_id CUFF.57360.1; exon_number 1; FPKM 0.6887446008; frac 1.000000; conf_lo 0.316228; conf_hi 0.843275; cov 5.248121;
chr4	Cufflinks	exon	28235165	28237547	1000	.	.	gene_id CUFF.57716; transcript_id CUFF.57716.1; exon_number 1; FPKM 0.5356913625; frac 1.000000; conf_lo 0.408721; conf_hi 0.659404; cov 3.912339;
chr14	Cufflinks	exon	71788880	71789533	1000	.	.	gene_id CUFF.24382; transcript_id CUFF.24382.1; exon_number 1; FPKM 1.4052877556; frac 1.000000; conf_lo 0.754564; conf_hi 1.449557; cov 10.505392;
chr2	Cufflinks	exon	177482557	177484170	1000	.	.	gene_id CUFF.43799; transcript_id CUFF.43799.1; exon_number 1; FPKM 0.4871700936; frac 1.000000; conf_lo 0.329891; conf_hi 0.643690; cov 3.541157;
chr18	Cufflinks	exon	68003295	68004435	1000	.	.	gene_id CUFF.35852; transcript_id CUFF.35852.1; exon_number 1; FPKM 0.5389050681; frac 1.000000; conf_lo 0.330067; conf_hi 0.717043; cov 4.029516;
chr10	Cufflinks	exon	49550339	49551024	1000	.	.	gene_id CUFF.9019; transcript_id CUFF.9019.1; exon_number 1; FPKM 1.4464642506; frac 1.000000; conf_lo 0.795088; conf_hi 1.590176; cov 10.649421;
chr2	Cufflinks	exon	184070626	184072067	1000	.	.	gene_id CUFF.44498; transcript_id CUFF.44498.1; exon_number 1; FPKM 0.4395743059; frac 1.000000; conf_lo 0.279181; conf_hi 0.594386; cov 3.402602;
chr6	Cufflinks	exon	155203856	155205132	1000	.	.	gene_id CUFF.71032; transcript_id CUFF.71032.1; exon_number 1; FPKM 0.7122040761; frac 1.000000; conf_lo 0.477966; conf_hi 0.905085; cov 4.961819;
chr1	Cufflinks	exon	91314006	91315025	1000	.	.	gene_id CUFF.3441; transcript_id CUFF.3441.1; exon_number 1; FPKM 0.5075212316; frac 1.000000; conf_lo 0.292831; conf_hi 0.687517; cov 3.822597;
chr14	Cufflinks	exon	39485831	39486881	1000	.	.	gene_id CUFF.22929; transcript_id CUFF.22929.1; exon_number 1; FPKM 0.5654150448; frac 1.000000; conf_lo 0.333619; conf_hi 0.766089; cov 4.260927;
chr1	Cufflinks	exon	14590340	14596398	1000	.	.	gene_id CUFF.586; transcript_id CUFF.586.1; exon_number 1; FPKM 0.6329370666; frac 1.000000; conf_lo 0.552979; conf_hi 0.711586; cov 4.683138;
chr18	Cufflinks	exon	65097189	65098045	1000	.	.	gene_id CUFF.35799; transcript_id CUFF.35799.1; exon_number 1; FPKM 0.5148515409; frac 1.000000; conf_lo 0.272761; conf_hi 0.666748; cov 3.993504;
chr12	Cufflinks	exon	88693761	88695518	1000	.	.	gene_id CUFF.18315; transcript_id CUFF.18315.1; exon_number 1; FPKM 0.6339669752; frac 1.000000; conf_lo 0.457997; conf_hi 0.805189; cov 4.775134;
chr10	Cufflinks	exon	133774522	133775080	1000	.	.	gene_id CUFF.11674; transcript_id CUFF.11674.1; exon_number 1; FPKM 0.9799302964; frac 1.000000; conf_lo 0.441400; conf_hi 1.091883; cov 6.956107;
chr10	Cufflinks	exon	33306253	33307350	1000	.	.	gene_id CUFF.8525; transcript_id CUFF.8525.1; exon_number 1; FPKM 0.4633798513; frac 1.000000; conf_lo 0.272029; conf_hi 0.638677; cov 3.432146;
chr10	Cufflinks	exon	119758004	119758603	1000	.	.	gene_id CUFF.11303; transcript_id CUFF.11303.1; exon_number 1; FPKM 0.8140639059; frac 1.000000; conf_lo 0.367949; conf_hi 0.995627; cov 5.997767;
chr10	Cufflinks	exon	80023149	80024405	1000	.	.	gene_id CUFF.10129; transcript_id CUFF.10129.1; exon_number 1; FPKM 0.4058972884; frac 1.000000; conf_lo 0.247951; conf_hi 0.547559; cov 2.979688;
chrX	Cufflinks	exon	143752247	143760113	1000	.	.	gene_id CUFF.85623; transcript_id CUFF.85623.1; exon_number 1; FPKM 0.6056305618; frac 1.000000; conf_lo 0.538144; conf_hi 0.671855; cov 4.496299;
chr10	Cufflinks	exon	106063800	106065726	1000	.	.	gene_id CUFF.11004; transcript_id CUFF.11004.1; exon_number 1; FPKM 0.6245596252; frac 1.000000; conf_lo 0.465005; conf_hi 0.775008; cov 4.576388;
chr9	Cufflinks	exon	88969564	88970985	1000	.	.	gene_id CUFF.81137; transcript_id CUFF.81137.1; exon_number 1; FPKM 0.8722762316; frac 1.000000; conf_lo 0.621011; conf_hi 1.095902; cov 5.994356;
chr4	Cufflinks	exon	189337387	189338281	1000	.	.	gene_id CUFF.61213; transcript_id CUFF.61213.1; exon_number 1; FPKM 0.6176753543; frac 1.000000; conf_lo 0.348240; conf_hi 0.798049; cov 4.776489;
chr7	Cufflinks	exon	35667829	35669422	1000	.	.	gene_id CUFF.72563; transcript_id CUFF.72563.1; exon_number 1; FPKM 0.7365864121; frac 1.000000; conf_lo 0.529560; conf_hi 0.912472; cov 5.306519;
chr4	Cufflinks	exon	159312262	159312830	1000	.	.	gene_id CUFF.60742; transcript_id CUFF.60742.1; exon_number 1; FPKM 0.8826744159; frac 1.000000; conf_lo 0.387996; conf_hi 1.049870; cov 6.573955;
chr10	Cufflinks	exon	27846861	27848893	1000	.	.	gene_id CUFF.8185; transcript_id CUFF.8185.1; exon_number 1; FPKM 0.4182736005; frac 1.000000; conf_lo 0.300228; conf_hi 0.530189; cov 3.111122;
chrX	Cufflinks	exon	120467247	120468151	1000	.	.	gene_id CUFF.85556; transcript_id CUFF.85556.1; exon_number 1; FPKM 0.5719962666; frac 1.000000; conf_lo 0.315692; conf_hi 0.789231; cov 4.317895;
chr6	Cufflinks	exon	142280013	142281140	1000	.	.	gene_id CUFF.70692; transcript_id CUFF.70692.1; exon_number 1; FPKM 0.7146068168; frac 1.000000; conf_lo 0.504428; conf_hi 0.910773; cov 5.340871;
chr1	Cufflinks	exon	32367431	32368566	1000	.	.	gene_id CUFF.1363; transcript_id CUFF.1363.1; exon_number 1; FPKM 0.4167596026; frac 1.000000; conf_lo 0.240066; conf_hi 0.571586; cov 3.074405;
chr4	Cufflinks	exon	177740719	177741382	1000	.	.	gene_id CUFF.60962; transcript_id CUFF.60962.1; exon_number 1; FPKM 0.5611934048; frac 1.000000; conf_lo 0.254253; conf_hi 0.704084; cov 4.001598;
chr22	Cufflinks	exon	17921380	17921889	1000	.	.	gene_id CUFF.49155; transcript_id CUFF.49155.1; exon_number 1; FPKM 3.4543104246; frac 1.000000; conf_lo 1.756989; conf_hi 2.928315; cov 24.965852;
chr3	Cufflinks	exon	15445451	15448062	1000	.	.	gene_id CUFF.51085; transcript_id CUFF.51085.1; exon_number 1; FPKM 0.4923234582; frac 1.000000; conf_lo 0.377860; conf_hi 0.606564; cov 3.481455;
chr17	Cufflinks	exon	45176001	45176740	1000	.	.	gene_id CUFF.33214; transcript_id CUFF.33214.1; exon_number 1; FPKM 0.8917683362; frac 1.000000; conf_lo 0.473830; conf_hi 1.088053; cov 6.315710;
chr19	Cufflinks	exon	37174763	37176123	1000	.	.	gene_id CUFF.37720; transcript_id CUFF.37720.1; exon_number 1; FPKM 0.4814706030; frac 1.000000; conf_lo 0.305339; conf_hi 0.648845; cov 3.641960;
chr14	Cufflinks	exon	71044639	71045374	1000	.	.	gene_id CUFF.24103; transcript_id CUFF.24103.1; exon_number 1; FPKM 0.7041811886; frac 1.000000; conf_lo 0.370537; conf_hi 0.882231; cov 5.386909;
chr5	Cufflinks	exon	95300433	95301226	1000	.	.	gene_id CUFF.63438; transcript_id CUFF.63438.1; exon_number 1; FPKM 0.5476597612; frac 1.000000; conf_lo 0.278047; conf_hi 0.752363; cov 4.146318;
chr5	Cufflinks	exon	96784778	96786065	1000	.	.	gene_id CUFF.63489; transcript_id CUFF.63489.1; exon_number 1; FPKM 0.4062686698; frac 1.000000; conf_lo 0.252066; conf_hi 0.554545; cov 3.073200;
chr2	Cufflinks	exon	188192820	188193687	1000	.	.	gene_id CUFF.44745; transcript_id CUFF.44745.1; exon_number 1; FPKM 0.3895064472; frac 1.000000; conf_lo 0.194497; conf_hi 0.538608; cov 2.789379;
chr2	Cufflinks	exon	121506612	121507106	1000	.	.	gene_id CUFF.42335; transcript_id CUFF.42335.1; exon_number 1; FPKM 1.9889711736; frac 1.000000; conf_lo 0.891998; conf_hi 1.836466; cov 14.141547;
chr17	Cufflinks	exon	14253440	14254421	1000	.	.	gene_id CUFF.31666; transcript_id CUFF.31666.1; exon_number 1; FPKM 0.4490613119; frac 1.000000; conf_lo 0.251265; conf_hi 0.621551; cov 3.174887;
chr5	Cufflinks	exon	178020133	178020778	1000	.	.	gene_id CUFF.65885; transcript_id CUFF.65885.1; exon_number 1; FPKM 0.6714882189; frac 1.000000; conf_lo 0.301543; conf_hi 0.844320; cov 4.970605;
chr2	Cufflinks	exon	96607148	96607980	1000	.	.	gene_id CUFF.41968; transcript_id CUFF.41968.1; exon_number 1; FPKM 1.0753259967; frac 1.000000; conf_lo 0.781059; conf_hi 1.377130; cov 7.917960;
chr6	Cufflinks	exon	138934113	138935316	1000	.	.	gene_id CUFF.70317; transcript_id CUFF.70317.1; exon_number 1; FPKM 0.5568492897; frac 1.000000; conf_lo 0.345155; conf_hi 0.733453; cov 4.025667;
chr3	Cufflinks	exon	38573487	38574558	1000	.	.	gene_id CUFF.51869; transcript_id CUFF.51869.1; exon_number 1; FPKM 0.6859965953; frac 1.000000; conf_lo 0.423998; conf_hi 0.908566; cov 5.145754;
chr9	Cufflinks	exon	100958157	100958965	1000	.	.	gene_id CUFF.81517; transcript_id CUFF.81517.1; exon_number 1; FPKM 0.5768758527; frac 1.000000; conf_lo 0.304997; conf_hi 0.754466; cov 4.320393;
chr6	Cufflinks	exon	155183994	155184671	1000	.	.	gene_id CUFF.71016; transcript_id CUFF.71016.1; exon_number 1; FPKM 0.7081307118; frac 1.000000; conf_lo 0.344773; conf_hi 0.842778; cov 5.473820;
chr4	Cufflinks	exon	68648591	68649185	1000	.	.	gene_id CUFF.58221; transcript_id CUFF.58221.1; exon_number 1; FPKM 0.7914235360; frac 1.000000; conf_lo 0.349215; conf_hi 1.025820; cov 5.814912;
chr15	Cufflinks	exon	49015874	49016776	1000	.	.	gene_id CUFF.26296; transcript_id CUFF.26296.1; exon_number 1; FPKM 0.4811059416; frac 1.000000; conf_lo 0.258866; conf_hi 0.632783; cov 3.609213;
chr2	Cufflinks	exon	85188756	85189711	1000	.	.	gene_id CUFF.41495; transcript_id CUFF.41495.1; exon_number 1; FPKM 0.7053965924; frac 1.000000; conf_lo 0.421108; conf_hi 0.910137; cov 5.215847;
chr8	Cufflinks	exon	30778659	30779003	1000	.	.	gene_id CUFF.76823; transcript_id CUFF.76823.1; exon_number 1; FPKM 15.8205574842; frac 1.000000; conf_lo 5.834487; conf_hi 8.732910; cov 116.582582;
chr15	Cufflinks	exon	62729824	62730740	1000	.	.	gene_id CUFF.26986; transcript_id CUFF.26986.1; exon_number 1; FPKM 0.7256867879; frac 1.000000; conf_lo 0.424856; conf_hi 0.920522; cov 5.463702;
chr8	Cufflinks	exon	67974632	67975211	1000	.	.	gene_id CUFF.77490; transcript_id CUFF.77490.1; exon_number 1; FPKM 0.6856347138; frac 1.000000; conf_lo 0.291075; conf_hi 0.806055; cov 5.253223;
chr18	Cufflinks	exon	59978674	59979853	1000	.	.	gene_id CUFF.35670; transcript_id CUFF.35670.1; exon_number 1; FPKM 0.5307003940; frac 1.000000; conf_lo 0.330164; conf_hi 0.715355; cov 4.020167;
chr5	Cufflinks	exon	82883013	82883733	1000	.	.	gene_id CUFF.63299; transcript_id CUFF.63299.1; exon_number 1; FPKM 0.6745357239; frac 1.000000; conf_lo 0.342222; conf_hi 0.846550; cov 5.040254;
chr6	Cufflinks	exon	27509304	27509632	1000	.	.	gene_id CUFF.67058; transcript_id CUFF.67058.1; exon_number 1; FPKM 2.2440403986; frac 1.000000; conf_lo 0.592087; conf_hi 1.657843; cov 13.903653;
chr2	Cufflinks	exon	179961203	179963126	1000	.	.	gene_id CUFF.44093; transcript_id CUFF.44093.1; exon_number 1; FPKM 0.4899646695; frac 1.000000; conf_lo 0.350985; conf_hi 0.620973; cov 3.557550;
chr9	Cufflinks	exon	80327303	80328445	1000	.	.	gene_id CUFF.80994; transcript_id CUFF.80994.1; exon_number 1; FPKM 0.4963944658; frac 1.000000; conf_lo 0.295405; conf_hi 0.670341; cov 3.470957;
chr4	Cufflinks	exon	159095882	159096795	1000	.	.	gene_id CUFF.60380; transcript_id CUFF.60380.1; exon_number 1; FPKM 0.4736816244; frac 1.000000; conf_lo 0.255750; conf_hi 0.625168; cov 3.563336;
chr9	Cufflinks	exon	139826273	139826759	1000	.	.	gene_id CUFF.83298; transcript_id CUFF.83298.1; exon_number 1; FPKM 1.1359126245; frac 1.000000; conf_lo 0.453325; conf_hi 1.226645; cov 8.620958;
chr5	Cufflinks	exon	96583912	96584788	1000	.	.	gene_id CUFF.63649; transcript_id CUFF.63649.1; exon_number 1; FPKM 0.5956949020; frac 1.000000; conf_lo 0.325772; conf_hi 0.814429; cov 4.612208;
chr16	Cufflinks	exon	3415104	3416335	1000	.	.	gene_id CUFF.28796; transcript_id CUFF.28796.1; exon_number 1; FPKM 0.6929022903; frac 1.000000; conf_lo 0.453260; conf_hi 0.853816; cov 5.066864;
chrX	Cufflinks	exon	73794958	73797199	1000	.	.	gene_id CUFF.84736; transcript_id CUFF.84736.1; exon_number 1; FPKM 0.4199816875; frac 1.000000; conf_lo 0.306994; conf_hi 0.527103; cov 3.062992;
chr3	Cufflinks	exon	137759569	137764136	1000	.	.	gene_id CUFF.54817; transcript_id CUFF.54817.1; exon_number 1; FPKM 0.7167081053; frac 1.000000; conf_lo 0.611227; conf_hi 0.821603; cov 5.354703;
chr9	Cufflinks	exon	21443654	21443995	1000	.	.	gene_id CUFF.86121; transcript_id CUFF.86121.1; exon_number 1; FPKM 2.6549931926; frac 1.000000; conf_lo 0.797413; conf_hi 1.898602; cov 19.873319;
chr5	Cufflinks	exon	139067571	139068890	1000	.	.	gene_id CUFF.64836; transcript_id CUFF.64836.1; exon_number 1; FPKM 0.6267949944; frac 1.000000; conf_lo 0.413205; conf_hi 0.826410; cov 4.418961;
chr1	Cufflinks	exon	14769680	14770774	1000	.	.	gene_id CUFF.655; transcript_id CUFF.655.1; exon_number 1; FPKM 0.5375812544; frac 1.000000; conf_lo 0.320214; conf_hi 0.735305; cov 3.943769;
chr10	Cufflinks	exon	110203535	110206124	1000	.	.	gene_id CUFF.11205; transcript_id CUFF.11205.1; exon_number 1; FPKM 0.5110170557; frac 1.000000; conf_lo 0.413163; conf_hi 0.614308; cov 3.870120;
chr7	Cufflinks	exon	96303794	96304552	1000	.	.	gene_id CUFF.74324; transcript_id CUFF.74324.1; exon_number 1; FPKM 0.6285843722; frac 1.000000; conf_lo 0.325089; conf_hi 0.804167; cov 4.557066;
chr1	Cufflinks	exon	9205234	9206954	1000	.	.	gene_id CUFF.285; transcript_id CUFF.285.1; exon_number 1; FPKM 0.5468639525; frac 1.000000; conf_lo 0.384839; conf_hi 0.686674; cov 3.745850;
chr11	Cufflinks	exon	114146104	114146661	1000	.	.	gene_id CUFF.14802; transcript_id CUFF.14802.1; exon_number 1; FPKM 0.8370948999; frac 1.000000; conf_lo 0.349098; conf_hi 0.977474; cov 6.118015;
chr6	Cufflinks	exon	42735838	42737236	1000	.	.	gene_id CUFF.67820; transcript_id CUFF.67820.1; exon_number 1; FPKM 0.5204050861; frac 1.000000; conf_lo 0.343458; conf_hi 0.649786; cov 3.738474;
chr6	Cufflinks	exon	94603729	94605105	1000	.	.	gene_id CUFF.69249; transcript_id CUFF.69249.1; exon_number 1; FPKM 0.6295437276; frac 1.000000; conf_lo 0.424393; conf_hi 0.782770; cov 4.651242;
chr2	Cufflinks	exon	204091154	204091842	1000	.	.	gene_id CUFF.45218; transcript_id CUFF.45218.1; exon_number 1; FPKM 0.6122977718; frac 1.000000; conf_lo 0.282724; conf_hi 0.791626; cov 4.411508;
chr5	Cufflinks	exon	115754379	115755564	1000	.	.	gene_id CUFF.63984; transcript_id CUFF.63984.1; exon_number 1; FPKM 0.4747203849; frac 1.000000; conf_lo 0.284694; conf_hi 0.646037; cov 3.573260;
chr3	Cufflinks	exon	10170882	10171294	1000	.	.	gene_id CUFF.50852; transcript_id CUFF.50852.1; exon_number 1; FPKM 1.3486512143; frac 1.000000; conf_lo 0.471662; conf_hi 1.257766; cov 9.743087;
chr1	Cufflinks	exon	91307534	91308269	1000	.	.	gene_id CUFF.3435; transcript_id CUFF.3435.1; exon_number 1; FPKM 0.7041811886; frac 1.000000; conf_lo 0.370537; conf_hi 0.882231; cov 5.414956;
chr3	Cufflinks	exon	156859746	156860279	1000	.	.	gene_id CUFF.55373; transcript_id CUFF.55373.1; exon_number 1; FPKM 0.8974595830; frac 1.000000; conf_lo 0.364788; conf_hi 1.021405; cov 6.742483;
chr2	Cufflinks	exon	181952906	181953532	1000	.	.	gene_id CUFF.44440; transcript_id CUFF.44440.1; exon_number 1; FPKM 0.6709523931; frac 1.000000; conf_lo 0.310680; conf_hi 0.828481; cov 5.175956;
chr4	Cufflinks	exon	177869673	177871120	1000	.	.	gene_id CUFF.61049; transcript_id CUFF.61049.1; exon_number 1; FPKM 0.6978511973; frac 1.000000; conf_lo 0.484301; conf_hi 0.896854; cov 5.238146;
chr19	Cufflinks	exon	24326749	24327703	1000	.	.	gene_id CUFF.37401; transcript_id CUFF.37401.1; exon_number 1; FPKM 0.5742539521; frac 1.000000; conf_lo 0.326361; conf_hi 0.788705; cov 4.245073;
chr11	Cufflinks	exon	9151634	9152248	1000	.	.	gene_id CUFF.12083; transcript_id CUFF.12083.1; exon_number 1; FPKM 0.6276445259; frac 1.000000; conf_lo 0.274510; conf_hi 0.760182; cov 4.690501;
chr3	Cufflinks	exon	143733602	143734609	1000	.	.	gene_id CUFF.55037; transcript_id CUFF.55037.1; exon_number 1; FPKM 0.4023982385; frac 1.000000; conf_lo 0.219017; conf_hi 0.579752; cov 3.040350;
chr18	Cufflinks	exon	57078707	57079660	1000	.	.	gene_id CUFF.35617; transcript_id CUFF.35617.1; exon_number 1; FPKM 0.5865170961; frac 1.000000; conf_lo 0.340315; conf_hi 0.789532; cov 4.334398;
chr2	Cufflinks	exon	186952355	186953471	1000	.	.	gene_id CUFF.44562; transcript_id CUFF.44562.1; exon_number 1; FPKM 0.4395861224; frac 1.000000; conf_lo 0.255776; conf_hi 0.604561; cov 3.363124;
chr7	Cufflinks	exon	96305234	96306049	1000	.	.	gene_id CUFF.74325; transcript_id CUFF.74325.1; exon_number 1; FPKM 1.0983705996; frac 1.000000; conf_lo 0.652505; conf_hi 1.289095; cov 8.256141;
chr2	Cufflinks	exon	187392368	187393341	1000	.	.	gene_id CUFF.44640; transcript_id CUFF.44640.1; exon_number 1; FPKM 0.4705139589; frac 1.000000; conf_lo 0.266662; conf_hi 0.626656; cov 3.492427;
chr10	Cufflinks	exon	49559642	49560350	1000	.	.	gene_id CUFF.9043; transcript_id CUFF.9043.1; exon_number 1; FPKM 0.8199395857; frac 1.000000; conf_lo 0.439597; conf_hi 1.007411; cov 5.938812;
chrX	Cufflinks	exon	143807801	143811773	1000	.	.	gene_id CUFF.85639; transcript_id CUFF.85639.1; exon_number 1; FPKM 0.8159959967; frac 1.000000; conf_lo 0.692959; conf_hi 0.938109; cov 6.050668;
chr12	Cufflinks	exon	88792961	88793868	1000	.	.	gene_id CUFF.18441; transcript_id CUFF.18441.1; exon_number 1; FPKM 7.0369268343; frac 1.000000; conf_lo 5.020088; conf_hi 6.378801; cov 53.221840;
chr15	Cufflinks	exon	34413622	34415666	1000	.	.	gene_id CUFF.25665; transcript_id CUFF.25665.1; exon_number 1; FPKM 0.5004224591; frac 1.000000; conf_lo 0.368320; conf_hi 0.628683; cov 3.617401;
chr11	Cufflinks	exon	86580261	86581166	1000	.	.	gene_id CUFF.14391; transcript_id CUFF.14391.1; exon_number 1; FPKM 0.4974834584; frac 1.000000; conf_lo 0.313230; conf_hi 0.681737; cov 3.591013;
chr7	Cufflinks	exon	33679406	33679898	1000	.	.	gene_id CUFF.72492; transcript_id CUFF.72492.1; exon_number 1; FPKM 0.9345480181; frac 1.000000; conf_lo 0.368783; conf_hi 1.000983; cov 7.083253;
chr14	Cufflinks	exon	71040015	71041482	1000	.	.	gene_id CUFF.24100; transcript_id CUFF.24100.1; exon_number 1; FPKM 0.4883988643; frac 1.000000; conf_lo 0.318469; conf_hi 0.619244; cov 3.625754;
chr7	Cufflinks	exon	105542488	105543288	1000	.	.	gene_id CUFF.74643; transcript_id CUFF.74643.1; exon_number 1; FPKM 0.7577757987; frac 1.000000; conf_lo 0.405320; conf_hi 0.924129; cov 5.586722;
chr5	Cufflinks	exon	60481331	60482176	1000	.	.	gene_id CUFF.62515; transcript_id CUFF.62515.1; exon_number 1; FPKM 0.4229355356; frac 1.000000; conf_lo 0.214906; conf_hi 0.583315; cov 3.272256;
chrX	Cufflinks	exon	139866894	139868795	1000	.	.	gene_id CUFF.85551; transcript_id CUFF.85551.1; exon_number 1; FPKM 0.8398962847; frac 1.000000; conf_lo 0.634984; conf_hi 1.017339; cov 6.261116;
chr3	Cufflinks	exon	104627856	104628272	1000	.	.	gene_id CUFF.53997; transcript_id CUFF.53997.1; exon_number 1; FPKM 1.2033739599; frac 1.000000; conf_lo 0.404853; conf_hi 1.121131; cov 8.585310;
chr6	Cufflinks	exon	148615425	148616067	1000	.	.	gene_id CUFF.70847; transcript_id CUFF.70847.1; exon_number 1; FPKM 3.0275181340; frac 1.000000; conf_lo 1.757108; conf_hi 2.928513; cov 22.894193;
chrX	Cufflinks	exon	120546897	120547909	1000	.	.	gene_id CUFF.85605; transcript_id CUFF.85605.1; exon_number 1; FPKM 0.5438909994; frac 1.000000; conf_lo 0.320495; conf_hi 0.743547; cov 4.105615;
chr12	Cufflinks	exon	93902070	93906625	1000	.	.	gene_id CUFF.18448; transcript_id CUFF.18448.1; exon_number 1; FPKM 1.8830390406; frac 1.000000; conf_lo 1.681738; conf_hi 2.060842; cov 13.871325;
chr15	Cufflinks	exon	64651216	64652890	1000	.	.	gene_id CUFF.27039; transcript_id CUFF.27039.1; exon_number 1; FPKM 0.8033099612; frac 1.000000; conf_lo 0.596989; conf_hi 0.976890; cov 5.760153;
chr4	Cufflinks	exon	159317489	159318988	1000	.	.	gene_id CUFF.60752; transcript_id CUFF.60752.1; exon_number 1; FPKM 0.7898958656; frac 1.000000; conf_lo 0.562746; conf_hi 1.004285; cov 5.861496;
chr4	Cufflinks	exon	48342185	48343271	1000	.	.	gene_id CUFF.58035; transcript_id CUFF.58035.1; exon_number 1; FPKM 0.8796263910; frac 1.000000; conf_lo 0.573458; conf_hi 1.111075; cov 6.388466;
chr13	Cufflinks	exon	96328456	96329242	1000	.	.	gene_id CUFF.21582; transcript_id CUFF.21582.1; exon_number 1; FPKM 0.4876993765; frac 1.000000; conf_lo 0.247518; conf_hi 0.660048; cov 3.391855;
chr6	Cufflinks	exon	119701974	119702627	1000	.	.	gene_id CUFF.69868; transcript_id CUFF.69868.1; exon_number 1; FPKM 0.5879265100; frac 1.000000; conf_lo 0.258140; conf_hi 0.754564; cov 4.305184;
chr5	Cufflinks	exon	44798783	44799617	1000	.	.	gene_id CUFF.62228; transcript_id CUFF.62228.1; exon_number 1; FPKM 0.7649345326; frac 1.000000; conf_lo 0.435473; conf_hi 0.979815; cov 5.519790;
chr17	Cufflinks	exon	30733185	30735069	1000	.	.	gene_id CUFF.32415; transcript_id CUFF.32415.1; exon_number 1; FPKM 0.5861506762; frac 1.000000; conf_lo 0.427140; conf_hi 0.737161; cov 4.344895;
[truncated: 7,833 more rows]
