# Supplementary material for: Sebnif: An Integrated Bioinformatics Pipeline for the Identification of Novel Large Intergenic Noncoding RNAs (lincRNAs) - Application in Human Skeletal Muscle Cells
Source: PLoS One. 2014 Jan 6;9(1):e84500. doi: 10.1371/journal.pone.0084500 (PMC3882232; doi:10.1371/journal.pone.0084500)
Supplement: Table S1 — The final list of novel lincRNAs in HSkMC. (XLSX) [file pone.0084500.s003.xlsx]

## Sheet: final.novel.lincRNAs
Suppl. Table S1. The final list of novel lincRNAs in HSkMC.
Transcript ID	Genomic loci	Length	CAGE*	H3K4me3*
CUFF.373.1	chr1[.]11968212-11969558	1347	19;19	211;267
CUFF.25383.1	chr14[.]105155138-105155857	720	2598;2605	572;878
CUFF.67336.1	chr6[.]31243631-31243879	249	5;10	7;10
CUFF.17985.1	chr1[.]149816608-149817927	1320	9;7	378;18
CUFF.81515.1	chr9[.]100816418-100817017	600	2;3521	5;84
CUFF.78612.1	chr8[.]128806097-128806600	504	287;312	308;543
CUFF.48096.1	chr20[.]62524941-62525716	776	2;300	402;1263
CUFF.14794.1	chr11[.]114126734-114128054	1321	117;54	2;10
CUFF.39440.1	chr19[.]53425579-53426609	1031	15;40	493;596
CUFF.25295.1	chr14[.]103994627-103995388	762	252;258	308;755
CUFF.60773.1	chr4[.]175037070-175039983	2914	0;38	2;70
CUFF.49931.1	chr22[.]25799219-25800671	1453	0;56	32;403
CUFF.13875.1	chr11[.]71159638-71160591	954	7338;97	2484;1335
CUFF.81261.1	chr9[.]95056160-95057237	1078	8595;1	461;172
CUFF.31450.1	chr17[.]8058084-8058564	481	7;271	73;264
CUFF.74346.1	chr7[.]97881680-97882979	1300	390;1	1013;153
CUFF.7742.1	chr10[.]1032881-1034256	1376	3;3551	351;1934
CUFF.169.1	chr1[.]6663041-6665468	2428	1251;0	1269;14
CUFF.38735.1	chr19[.]56826671-56827563	893	437;5	907;287
CUFF.25211.1	chr14[.]103524174-103524900	727	1933;231	1018;414
CUFF.33436.1	chr17[.]48287148-48288344	1197	12;7	22;23
CUFF.3769.1	chr1[.]94711302-94711852	551	0;190	64;352
CUFF.58034.1	chr4[.]48341299-48342098	800	0;276	23;568
CUFF.78907.1	chr8[.]141645980-141647017	1038	97;6	541;119
CUFF.65778.1	chr5[.]176904310-176905508	1199	2;7	10;10
CUFF.64883.1	chr5[.]140705673-140706617	945	7;7	243;249
CUFF.12989.1	chr11[.]46259111-46259532	422	34;41	291;372
CUFF.65293.1	chr5[.]150154897-150155573	677	19;32	2;19
CUFF.2064.1	chr1[.]33893838-33894492	655	2;90	0;108
CUFF.75254.1	chr7[.]129845368-129846171	804	165;167	589;139
CUFF.45202.1	chr2[.]203737541-203738856	1316	26;4	708;3
CUFF.40144.1	chr19[.]58428771-58429873	1103	195;0	450;2
CUFF.4949.1	chr1[.]155277429-155278359	931	5;28057	48;810
CUFF.46440.1	chr20[.]2630468-2632202	1735	0;5087	6;1543
CUFF.58831.1	chr4[.]89512652-89513519	868	346;529	264;737
CUFF.82340.1	chr9[.]123836400-123837502	1103	40;42	518;690
CUFF.41130.1	chr2[.]70134907-70139577	4671	10;2	5;287
CUFF.67183.1	chr6[.]30456759-30457043	285	5714;5802	447;612
CUFF.81185.1	chr9[.]91923744-91925805	2062	0;36190	12;681
CUFF.31960.1	chr17[.]19551472-19551957	486	5190;5186	706;980
CUFF.8906.1	chr10[.]52384179-52386217	2039	213;1	2401;348
CUFF.5052.1	chr1[.]148241365-148243052	1688	35;0	84;26
CUFF.29569.1	chr16[.]30816626-30817426	801	5;5	569;634
CUFF.36812.1	chr19[.]12098467-12099700	1234	154;0	279;195
CUFF.75215.1	chr7[.]129249411-129251481	2071	0;228	11;1199
CUFF.49458.1	chr21[.]47063907-47065204	1298	392;3	49;8
CUFF.18351.1	chr12[.]89749484-89751288	1805	48;0	996;20
CUFF.46982.1	chr20[.]19858967-19859816	850	0;5	4;17
CUFF.80531.1	chr9[.]35759568-35760913	1346	174;13	130;4
CUFF.79479.1	chr9[.]6681470-6682399	930	15;13	646;464
CUFF.52725.1	chr3[.]58419763-58420317	555	12856;12854	600;305
CUFF.27115.1	chr15[.]65588398-65590414	2017	58;2	27;12
CUFF.34539.1	chr17[.]80452199-80452671	473	6;0	9;72
CUFF.42584.1	chr2[.]133019066-133019329	264	7;9	52;61
CUFF.54901.1	chr3[.]139108679-139109968	1290	3230;2	1014;200
CUFF.84288.1	chrX[.]49090442-49090663	222	341;1148	1;177
CUFF.11064.1	chr10[.]109674178-109675512	1335	32;6	39;28
CUFF.41251.1	chr2[.]73340347-73341123	777	638;121	1003;322
CUFF.48072.1	chr20[.]62150164-62151123	960	1;8757	110;1811
CUFF.8440.1	chr10[.]33268983-33269480	498	10;60	378;423
CUFF.15983.1	chr12[.]15408186-15408606	421	5;5	10;6
CUFF.33356.1	chr17[.]46662642-46663457	816	8;6	109;110
CUFF.32099.1	chr17[.]25679388-25680818	1431	0;12	63;623
CUFF.58077.1	chr4[.]53586549-53588544	1996	1;8	2;309
CUFF.59817.1	chr4[.]128799430-128801535	2106	0;86	6;695
CUFF.9514.1	chr10[.]69609521-69610284	764	5;4	767;737
CUFF.67726.1	chr6[.]38607992-38608469	478	208;208	808;490
CUFF.32774.1	chr17[.]38706515-38707526	1012	3;20	4;11
CUFF.16945.1	chr12[.]46384740-46385955	1216	527;20	1970;987
CUFF.80863.1	chr9[.]73034625-73034996	372	29;24	206;177
CUFF.14991.1	chr11[.]118794045-118794352	308	9;44	344;1738
CUFF.58398.1	chr4[.]74733646-74734675	1030	2;4288	18;254
CUFF.29495.1	chr16[.]29937613-29937995	383	880;880	983;826
CUFF.13534.1	chr11[.]65184948-65185851	904	6;9	72;130
CUFF.28167.1	chr15[.]91208154-91209187	1034	6;6	318;341
CUFF.33462.1	chr17[.]48833775-48835311	1537	5;1	18;6
CUFF.28784.1	chr16[.]3237676-3237990	315	7;7	24;32
CUFF.8501.1	chr10[.]33626752-33628549	1798	16;3	1035;5
CUFF.73074.1	chr7[.]64541749-64542046	298	18;18	408;409
CUFF.67441.1	chr6[.]31789081-31790611	1531	36;24	216;289
CUFF.63231.1	chr5[.]81574493-81575495	1003	21092;60	1004;186
CUFF.39676.1	chr2[.]29031068-29032522	1455	0;5	4;275
CUFF.45986.1	chr2[.]232570746-232571487	742	22;1461	403;908
CUFF.47155.1	chr20[.]32802837-32803691	855	69;71	65;247
CUFF.7944.1	chr10[.]14917174-14918908	1735	3;1306	1;1202
CUFF.33596.1	chr17[.]56086123-56086752	630	1170;0	1230;34
CUFF.70344.1	chr6[.]139008676-139011226	2551	1;77	1;113
CUFF.50354.1	chr22[.]32028337-32032458	4122	694;51	347;3
CUFF.16467.1	chr12[.]30946005-30946869	865	0;220	10;53
CUFF.56954.1	chr4[.]2538942-2539937	996	175;0	848;405
CUFF.47154.1	chr20[.]32801882-32802730	849	19;87	8;245
CUFF.84533.1	chrX[.]64627866-64628423	558	12;7	93;29
CUFF.57908.1	chr4[.]39640770-39641412	643	452;446	1154;259
CUFF.74381.1	chr7[.]99100814-99101758	945	3;437	10;877
CUFF.32287.1	chr17[.]29233322-29234290	969	1822;25	1009;525
CUFF.43022.1	chr2[.]150445462-150446268	807	10088;0	812;3
CUFF.6572.1	chr1[.]214453487-214454343	857	790;2220	507;1306
CUFF.46489.1	chr20[.]3767782-3768280	499	706;286	410;55
CUFF.27755.1	chr15[.]79624340-79624936	597	6;0	5;11
CUFF.72778.1	chr7[.]44925082-44925795	714	216;138	1213;630
CUFF.28772.1	chr16[.]3183764-3184867	1104	16;684	627;1061
CUFF.23748.1	chr14[.]64853259-64854705	1447	2;9859	178;1017
CUFF.75820.1	chr7[.]150101731-150102418	688	55;70	524;731
CUFF.10753.1	chr10[.]101539895-101540792	898	7;129	58;159
CUFF.15487.1	chr12[.]4757356-4758160	805	7264;7268	571;1128
CUFF.15517.1	chr12[.]1641824-1642259	436	72;10	149;15
CUFF.47437.1	chr20[.]43095171-43095502	332	598;598	10;8
CUFF.35613.1	chr18[.]57027169-57028337	1169	15315;0	445;9
CUFF.29496.1	chr16[.]29938278-29939093	816	880;2	993;129
CUFF.48754.1	chr21[.]44312467-44313175	709	7077;7079	211;600
CUFF.48770.1	chr21[.]44527861-44528518	658	9706;9662	737;224
CUFF.27308.1	chr15[.]69114200-69115020	821	2309;1	1078;157
CUFF.43710.1	chr2[.]174890241-174890675	435	23;21	13;14
CUFF.36193.1	chr19[.]2945370-2946284	915	53;0	873;296
CUFF.41672.1	chr2[.]97481075-97481714	640	164;194	320;1096
CUFF.67156.1	chr5[.]179059088-179059685	598	1;164	6;45
CUFF.71759.1	chr7[.]6770157-6770669	513	26;4	617;408
CUFF.16018.1	chr12[.]16034441-16035035	595	4182;5949	687;1780
CUFF.18480.1	chr12[.]95397848-95398470	623	3114;740	479;64
CUFF.48036.1	chr20[.]60959459-60960077	619	0;194	22;1810
CUFF.6659.1	chr1[.]144593312-144599402	6091	327;12	426;0
CUFF.71746.1	chr7[.]6746664-6747323	660	39;33	937;199
CUFF.45818.1	chr2[.]220461300-220462495	1196	3;290	273;609
CUFF.38688.1	chr19[.]56118653-56119665	1013	74;5	521;6
CUFF.73360.1	chr7[.]73154783-73155480	698	1581;0	758;96
CUFF.32430.1	chr17[.]30812512-30813309	798	1;19	94;525
CUFF.31089.1	chr17[.]2615245-2615712	468	821;809	1165;473
CUFF.81262.1	chr9[.]95432548-95433479	932	433;26	701;265
CUFF.18150.1	chr12[.]54815301-54816454	1154	103;6	59;5
CUFF.54573.1	chr3[.]128399540-128400713	1174	16;266	408;384
CUFF.73608.1	chr7[.]76750122-76750881	760	2;80	55;362
CUFF.37670.1	chr19[.]36248003-36248896	894	31025;30272	253;789
CUFF.30847.1	chr16[.]88450103-88450685	583	21;4	31;28
CUFF.37888.1	chr19[.]40501658-40502649	992	0;22	246;803
CUFF.50176.1	chr22[.]37955542-37956142	601	578;586	67;849
CUFF.61460.1	chr5[.]10761495-10762502	1008	1059;4	448;160
CUFF.81247.1	chr9[.]94186305-94186899	595	506;505	701;371
CUFF.28625.1	chr16[.]1754789-1756061	1273	4;399	193;1061
CUFF.38737.1	chr19[.]56823602-56825975	2374	1;430	11;905
CUFF.61287.1	chr5[.]6711929-6713123	1195	1;289	547;1050
CUFF.48207.1	chr21[.]16437476-16438294	819	681;595	1013;551
CUFF.39462.1	chr2[.]20549409-20549925	517	101;335	782;1353
CUFF.22329.1	chr14[.]23351496-23352185	690	20;0	9;13
CUFF.63765.1	chr5[.]107720002-107720806	805	5;0	373;5
CUFF.38886.1	chr19[.]58893657-58895200	1544	37;0	691;40
CUFF.40153.1	chr2[.]43055017-43055947	931	31;20	23;18
CUFF.34453.1	chr17[.]79480330-79481667	1338	281581;31	1875;1059
CUFF.85481.1	chrX[.]134474081-134478639	4559	0;332	4;506
CUFF.45854.1	chr2[.]224717979-224719818	1840	5;0	9;11
CUFF.28453.1	chr16[.]474845-475362	518	167;181	389;681
CUFF.25427.1	chr14[.]105555057-105556321	1265	20;1	198;21
CUFF.32553.1	chr17[.]33568552-33569924	1373	6;4224	171;604
CUFF.70345.1	chr6[.]139011795-139012281	487	41;223	22;466
CUFF.41296.1	chr2[.]74346462-74347198	737	4;57	143;428
CUFF.49480.1	chr22[.]22011314-22012311	998	3;5	303;506
CUFF.58546.1	chr4[.]75022715-75023089	375	44;1055	161;593
CUFF.17984.1	chr1[.]149815569-149816000	432	4188;13	379;377
CUFF.44767.1	chr2[.]190628379-190629667	1289	1150;3	720;4
CUFF.56538.1	chr3[.]194294262-194296330	2069	8;14	15;1
CUFF.56958.1	chr4[.]2540632-2541014	383	11;0	445;11
CUFF.70522.1	chr6[.]56735634-56739329	3696	63;0	1;14
CUFF.37044.1	chr19[.]15439881-15442438	2558	1;392	12;935
CUFF.80648.1	chr9[.]37904441-37906564	2124	2143;1	912;6
CUFF.1380.1	chr1[.]32537918-32538418	501	1021;1054	304;383
CUFF.24382.1	chr14[.]71788880-71789533	654	177;9	1125;199
CUFF.81137.1	chr9[.]88969564-88970985	1422	394;0	564;29
CUFF.33214.1	chr17[.]45176001-45176740	740	0;137	68;527
CUFF.77490.1	chr8[.]67974632-67975211	580	10559;10641	972;1196
CUFF.60380.1	chr4[.]159095882-159096795	914	82;0	29;3
CUFF.58035.1	chr4[.]48342185-48343271	1087	0;285	201;1042
CUFF.21582.1	chr13[.]96328456-96329242	787	2158;2229	847;1717
CUFF.32849.1	chr17[.]40703038-40703782	745	2;1460	2;17
CUFF.70969.1	chr6[.]159421505-159422484	980	277;1	1004;133
CUFF.65295.1	chr5[.]151076282-151077162	881	5;5	2;11
CUFF.80817.1	chr9[.]68414129-68414727	599	18;8	10;21
CUFF.74970.1	chr7[.]117823205-117823929	725	444;747	607;1052
CUFF.41904.1	chr2[.]105951020-105953924	2905	1;1776	3;1117
CUFF.11120.1	chr10[.]112256064-112257585	1522	70;2591	109;1075
CUFF.23118.1	chr14[.]45723742-45724191	450	153;0	817;143
CUFF.80816.1	chr9[.]68413465-68413990	526	108;13	10;21
CUFF.55242.1	chr3[.]150320163-150320958	796	16709;16795	265;941
CUFF.69147.1	chr6[.]101329342-101330250	909	818;100	982;344
CUFF.8319.1	chr10[.]32217919-32218463	545	1596;1594	2457;1366
CUFF.36813.1	chr19[.]12099808-12101134	1327	154;0	294;1
CUFF.39204.1	chr2[.]19545321-19547232	1912	0;47	4;818
CUFF.62583.1	chr5[.]60598597-60600325	1729	8;232	25;29
CUFF.84162.1	chrX[.]47344086-47344984	899	75;2	425;8
CUFF.32737.1	chr17[.]38266882-38267575	694	6;0	27;45
CUFF.80782.1	chr9[.]66456538-66458221	1684	182;435	9;35
CUFF.28246.1	chr15[.]96897595-96898412	818	34;34	4;119
CUFF.33264.1	chr17[.]45725752-45726476	725	0;1574	940;2424
CUFF.50532.1	chr22[.]46458753-46466945	8193	1;47	3;321
CUFF.32836.1	chr17[.]40684150-40684492	343	40;164	166;158
CUFF.36188.1	chr18[.]72265443-72265936	494	280;199	648;419
CUFF.56453.1	chr3[.]186542689-186543569	881	1;81	8;326
CUFF.30866.1	chr16[.]89309599-89310543	945	5;1	582;9
CUFF.71370.1	chr6[.]170918635-170919664	1030	8;29	1;20
CUFF.30453.1	chr16[.]74328961-74329642	682	0;17785	163;1686
CUFF.7656.1	chr1[.]247497597-247498410	814	28;9	476;16
CUFF.30755.1	chr16[.]86608592-86609799	1208	0;60	66;246
CUFF.82765.1	chr9[.]132330244-132330947	704	7;56	82;150
CUFF.61989.1	chr5[.]37087282-37087750	469	337;1	7;11
CUFF.81291.1	chr9[.]96337293-96338535	1243	2;147	103;349
CUFF.11682.1	chr10[.]133797268-133798731	1464	26336;0	188;5
CUFF.68406.1	chr6[.]74404159-74405412	1254	4;1207	8;154
CUFF.84833.1	chrX[.]80065621-80067635	2015	68;4	628;3
CUFF.18995.1	chr12[.]110718061-110718837	777	994;3310	387;1248
CUFF.42585.1	chr2[.]133019507-133019811	305	9;9	57;60
CUFF.17600.1	chr12[.]56695832-56696503	672	6062;3	300;4
CUFF.46253.1	chr2[.]241524101-241526000	1900	3;371	62;865
CUFF.58577.1	chr4[.]77998367-77999515	1149	1307;2	626;2
CUFF.72278.1	chr7[.]26904505-26904850	346	612;612	754;510
CUFF.50152.1	chr22[.]36925564-36926231	668	9398;1926	917;258
CUFF.47321.1	chr20[.]36133302-36134204	903	9;13	8;12
CUFF.56546.1	chr3[.]194991951-194992921	971	892;5	937;298
CUFF.68051.1	chr6[.]52441962-52443408	1447	1469;1	993;117
CUFF.68741.1	chr6[.]87861379-87862803	1425	23;26	431;493
CUFF.42477.1	chr2[.]128144502-128144960	459	52;328	646;897
CUFF.47323.1	chr20[.]36136281-36138121	1841	13;0	10;6
CUFF.32974.1	chr17[.]41437313-41438720	1408	7;14	496;551
CUFF.39556.1	chr2[.]27255245-27255732	488	3614;3645	668;874
CUFF.60784.1	chr4[.]175040164-175041669	1506	3;37	7;72
CUFF.27116.1	chr15[.]65597027-65598850	1824	8;0	168;6
CUFF.62126.1	chr5[.]43011706-43012453	748	13;0	35;5
CUFF.42641.1	chr2[.]91808888-91809171	284	8;6	15;8
CUFF.32815.1	chr17[.]40086249-40086786	538	18;17	453;444
CUFF.30848.1	chr16[.]88450988-88451963	976	21;0	33;6
CUFF.44858.1	chr2[.]192542104-192542573	470	1680;1741	412;1111
CUFF.65200.1	chr5[.]141735078-141743021	7944	9;0	24;7
CUFF.21100.1	chr13[.]60738219-60738950	732	239;228	1129;639
CUFF.50178.1	chr22[.]38032807-38033679	873	0;283	7;74
CUFF.64327.1	chr5[.]133774125-133774980	856	23;0	68;7
CUFF.59.1	chr1[.]1840965-1842839	1875	11;2	285;8
CUFF.30986.1	chr17[.]632902-634512	1611	0;2539	1;344
CUFF.28695.1	chr16[.]2265194-2266221	1028	2418;0	710;264
CUFF.52666.1	chr3[.]53381718-53382500	783	95;95	930;282
CUFF.8102.1	chr10[.]21815522-21816334	813	24;4	1757;828
CUFF.67130.1	chr5[.]178976057-178976573	517	1;1046	24;699
CUFF.46252.1	chr2[.]241522900-241523732	833	1;16	5;407
CUFF.7736.1	chr1[.]247372301-247373923	1623	2;102	63;581
CUFF.13251.1	chr11[.]59317644-59318176	533	5;6	530;797
CUFF.38848.1	chr19[.]53070940-53072186	1247	3;85	8;653
CUFF.4613.1	chr1[.]147735759-147736595	837	40;42	424;375
CUFF.37448.1	chr19[.]31842482-31846728	4247	42;1	98;7
CUFF.1213.1	chr1[.]28561802-28562400	599	3121;3366	216;545
CUFF.66962.1	chr6[.]26285889-26286650	762	525;464	763;322
CUFF.13646.1	chr11[.]66382342-66383879	1538	0;524	27;2776
CUFF.14939.1	chr11[.]118928060-118929154	1095	2656;8	1485;448
CUFF.50521.1	chr22[.]46431984-46432583	600	9;10	545;469
CUFF.83339.1	chr9[.]140022640-140025150	2511	8;298	272;355
CUFF.66156.1	chr6[.]4020712-4021401	690	533;531	496;911
CUFF.38938.1	chr19[.]58785548-58786891	1344	4;20	2;11
CUFF.27954.1	chr15[.]83419325-83420656	1332	143;0	878;337
CUFF.13032.1	chr11[.]47448583-47449093	511	12558;9	1112;308
CUFF.25448.1	chr14[.]103056668-103058735	2068	2;62	45;1160
CUFF.30855.1	chr16[.]89266800-89267263	464	5;72	99;297
CUFF.56856.1	chr4[.]2469674-2470637	964	58;2480	522;1335
CUFF.14114.1	chr11[.]76154262-76155798	1537	2;419	434;2783
CUFF.77117.1	chr8[.]49229315-49230062	748	2;266	4;29
CUFF.6.1	chr1[.]858664-859265	602	64;134	47;148
CUFF.9844.1	chr10[.]75336514-75337397	884	7;0	13;9
CUFF.34463.1	chr17[.]79677245-79678437	1193	4;660	36;648
CUFF.18027.1	chr12[.]75782403-75784657	2255	0;176	2;118
CUFF.4818.1	chr1[.]153538427-153539815	1389	222;118	14;19
CUFF.18463.1	chr12[.]90100670-90101023	354	17;4103	375;1251
CUFF.49344.1	chr22[.]20308971-20309777	807	1714;0	777;9
CUFF.67614.1	chr6[.]36095529-36096883	1355	75;1700	7;432
CUFF.4819.1	chr1[.]153540564-153541303	740	119;16	22;13
CUFF.82587.1	chr9[.]130185625-130186548	924	21;250	461;926
CUFF.7168.2	chr1[-]231663061-231664342	1282	2638	709
CUFF.14943.1	chr11[.]118972892-118973630	739	4458;41	1776;562
CUFF.15696.1	chr12[.]8122449-8123310	862	71;72	672;756
CUFF.6293.1	chr1[.]204475656-204475869	214	3;5	347;628
CUFF.50461.1	chr22[.]44350414-44351171	758	726;996	498;1059
CUFF.58886.1	chr4[.]99180792-99182281	1490	2;2174	326;1041
CUFF.61935.1	chr5[.]36242338-36243044	707	364;102	1388;661
CUFF.13896.1	chr11[.]71935256-71935692	437	426;425	1950;2072
CUFF.20866.1	chr13[.]48610812-48611605	794	1;579	366;821
CUFF.59612.1	chr4[.]119512883-119513583	701	42;38	145;137
CUFF.29272.1	chr16[.]22202972-22203722	751	7;4	606;231
CUFF.33354.1	chr17[.]46659199-46659718	520	8;6	53;11
CUFF.38161.1	chr19[.]21263684-21264472	789	2;120	1;190
CUFF.41485.1	chr2[.]85131350-85132190	841	4;42679	178;1348
CUFF.2588.1	chr1[.]65530536-65532838	2303	0;19	5;561
CUFF.55453.1	chr3[.]158452401-158453194	794	14;2	36;6
CUFF.72771.1	chr7[.]44834969-44835979	1011	35;20660	450;1492
CUFF.75216.1	chr7[.]129243997-129249355	5359	1;6	3;506
CUFF.20885.1	chr13[.]41632029-41633220	1192	4;261	44;1181
CUFF.21063.1	chr13[.]53191019-53191353	335	517;517	563;621
CUFF.48895.1	chr21[.]47392442-47395386	2945	160;4	14;15
CUFF.35094.1	chr18[.]29265069-29267063	1995	162;0	435;41
CUFF.13571.1	chr11[.]65219766-65221051	1286	2;462	3;345
CUFF.68485.1	chr6[.]79575750-79576558	809	0;287	15;470
CUFF.61193.1	chr4[.]190860394-190861855	1462	2;549	38;838
CUFF.67811.1	chr6[.]42716038-42717331	1294	19;1	831;7
CUFF.69280.1	chr6[.]107810322-107810967	646	14;37	161;241
CUFF.3571.1	chr1[.]94346288-94348026	1739	1662;0	386;5
CUFF.85091.1	chrX[.]106918478-106920006	1529	2;9	18;187
CUFF.80784.1	chr9[.]66455555-66456256	702	132;296	6;22
CUFF.45402.1	chr2[.]208393594-208394311	718	16;497	616;1362
CUFF.84899.1	chrX[.]45623979-45629635	5657	5;83	0;117
CUFF.14992.1	chr11[.]118794403-118795396	994	10;187	527;1877
CUFF.32061.1	chr17[.]21119269-21120332	1064	5480;2	809;12
CUFF.30392.1	chr16[.]71918800-71919309	510	113;27	1093;463
CUFF.64326.1	chr5[.]133773066-133774042	977	25;3	73;13
CUFF.21613.1	chr13[.]98082819-98083345	527	0;8	8;408
CUFF.10214.1	chr10[.]88514801-88515277	477	8;193	295;1042
CUFF.56875.1	chr4[.]2536277-2538167	1891	4;173	54;830
CUFF.15520.1	chr12[.]1642497-1643206	710	10;7	84;11
CUFF.8066.1	chr10[.]18947065-18948183	1119	6;735	620;1966
CUFF.67069.1	chr6[.]28103398-28105147	1750	2;275	91;648
CUFF.29258.1	chr16[.]21533619-21533893	275	103;1	266;70
CUFF.19227.1	chr12[.]120555852-120556907	1056	1098;3	1099;51
CUFF.29641.1	chr16[.]31723551-31724243	693	30;326	15;594
CUFF.47011.1	chr20[.]29874393-29874662	270	309;304	12;7
CUFF.36087.1	chr19[.]1261348-1262827	1480	31;9	516;129
CUFF.83280.1	chr9[.]139624187-139624897	711	7906;0	963;30
CUFF.70717.1	chr6[.]142349301-142350874	1574	0;62	8;29
CUFF.66158.1	chr6[.]4016068-4018935	2868	1;5	6;594
CUFF.49330.1	chr22[.]20118634-20119222	589	835;842	341;562
CUFF.77178.1	chr8[.]52811764-52813078	1315	808;34	1147;444
CUFF.11695.1	chr10[.]134144760-134145341	582	1347;1334	685;1072
CUFF.33617.1	chr17[.]57184346-57185068	723	396;386	1022;364
CUFF.32955.1	chr17[.]41393280-41393812	533	135;136	403;216
CUFF.34802.1	chr18[.]12068019-12068262	244	318;315	20;19
CUFF.24943.1	chr14[.]96967795-96968618	824	5911;6109	628;1409
CUFF.39560.1	chr2[.]27272052-27272840	789	3;1109	407;1417
CUFF.14414.1	chr11[.]86632579-86633113	535	7;7	3;24
CUFF.48328.1	chr21[.]30669363-30670893	1531	0;120	41;1014
CUFF.27213.1	chr15[.]67135171-67137828	2658	9;2	157;0
CUFF.14747.1	chr11[.]112138852-112139065	214	11;9	9;16
CUFF.33104.1	chr17[.]43232824-43236132	3309	1;29	5;219
CUFF.14811.1	chr11[.]114164413-114165258	846	0;22536	5;14
CUFF.57419.2	chr4[.]15681266-15682506	1241	0;4692	28;576
CUFF.44976.1	chr2[.]198299951-198301357	1407	4786;0	1657;320
CUFF.43751.1	chr2[.]176034517-176035199	683	1000;0	869;6
CUFF.48219.1	chr21[.]18826633-18827174	542	51;51	23;38
CUFF.63601.1	chr5[.]96521057-96521580	524	18;2	297;6
CUFF.42738.1	chr2[.]139257311-139258012	702	0;362	19;866
CUFF.80391.1	chr9[.]33021129-33023290	2162	0;12888	2;496
CUFF.66980.1	chr6[.]26537727-26538110	384	3729;3740	698;972
CUFF.36617.1	chr19[.]9896596-9896823	228	122;121	305;226
CUFF.30886.1	chr16[.]89557323-89558880	1558	189;2	1340;181
CUFF.25104.1	chr14[.]101052907-101053545	639	57;57	75;83
CUFF.13664.1	chr11[.]66511336-66512136	801	74;78	573;1649
CUFF.33628.1	chr17[.]56067172-56068234	1063	149;66	622;7
CUFF.5556.1	chr1[.]173990058-173990362	305	3;339	395;993
CUFF.82790.1	chr9[.]132806067-132806573	507	260;13	937;306
CUFF.13429.1	chr11[.]64018460-64018899	440	45;149	550;883
CUFF.1856.1	chr1[.]43146355-43147864	1510	2;1120	167;860
CUFF.41902.1	chr2[.]105946202-105947034	833	490;490	644;253
CUFF.40595.1	chr2[.]55847259-55848549	1291	21;3	1016;9
CUFF.82710.1	chr9[.]131420397-131421024	628	923;1	320;2
CUFF.50167.1	chr22[.]37589511-37595410	5900	4;16	2;562
CUFF.83258.1	chr9[.]138802482-138803779	1298	8;4	64;2
CUFF.47406.1	chr20[.]42096154-42096703	550	7;2	10;5
CUFF.74487.1	chr7[.]100449644-100450237	594	655;665	497;651
CUFF.54572.1	chr3[.]128398913-128399485	573	12;269	184;435
CUFF.14398.1	chr11[.]88071017-88072079	1063	32147;41	1436;654
CUFF.84089.1	chrX[.]45375315-45376130	816	3;5	10;4
CUFF.80859.1	chr9[.]72375059-72376074	1016	536;1	197;18
CUFF.83734.1	chrX[.]19002969-19003794	826	213;3	663;149
CUFF.72025.1	chr7[.]19158826-19159451	626	188;2	11;2
CUFF.59429.1	chr4[.]114684124-114684647	524	2109;27	1007;187
CUFF.40596.1	chr2[.]55844989-55847042	2054	1807;2	2288;111
CUFF.78967.1	chr8[.]144107900-144109467	1568	3;5	30;3
CUFF.34379.1	chr17[.]78121128-78121603	476	4596;4595	1371;865
CUFF.77118.1	chr8[.]49231120-49232354	1235	266;9	29;26
CUFF.82791.1	chr9[.]132807484-132808406	923	199;0	311;5
CUFF.28792.1	chr16[.]1662242-1662707	466	219;72	1072;721
CUFF.79992.1	chr9[.]19380782-19381686	905	257948;6	844;123
CUFF.43844.1	chr2[.]178075556-178077299	1744	1;4480	91;950
CUFF.71417.1	chr7[.]1199977-1202350	2374	3112;11	1021;5
CUFF.8659.1	chr10[.]38693053-38693818	766	49;0	605;8
CUFF.3414.1	chr1[.]91315693-91317196	1504	0;552	171;441
CUFF.71444.1	chr7[.]2392323-2393042	720	1;17319	163;1058
CUFF.46328.1	chr20[.]451477-452286	810	0;23	5;10
CUFF.64303.1	chr5[.]133342320-133342580	261	7015;0	795;72
CUFF.79984.1	chr9[.]19047619-19048944	1326	1;13545	26;664
CUFF.5508.1	chr1[.]173682032-173682765	734	1;949	3;540
CUFF.40131.1	chr19[.]58328790-58330553	1764	0;893	25;900
CUFF.14283.1	chr11[.]85358280-85358904	625	10776;10774	576;818
CUFF.65994.1	chr5[.]176741286-176742065	780	49;6	219;3
CUFF.28668.1	chr16[.]2031939-2033549	1611	6;174	6;720
CUFF.40583.1	chr2[.]55388165-55388996	832	5;1	8;12
CUFF.4531.1	chr1[.]145382765-145384326	1562	69;0	148;25
CUFF.17769.1	chr12[.]57821450-57824262	2813	0;464	6;458
CUFF.65302.1	chr5[.]151149034-151151037	2004	15;13834	81;1646
CUFF.71650.1	chr7[.]5631221-5632273	1053	0;6208	27;794
CUFF.41132.1	chr2[.]70141033-70141737	705	6;164	348;1111
CUFF.64304.1	chr5[.]133513151-133513691	541	5854;92	1479;417
CUFF.83144.1	chr9[.]135905059-135905889	831	25;3925	462;1099
CUFF.5311.1	chr1[.]169455604-169456592	989	982;3	1028;178
CUFF.48181.1	chr21[.]15755841-15756403	563	428;424	654;266
CUFF.19982.1	chr13[.]25562712-25562918	207	600;600	16;16
CUFF.33686.1	chr17[.]60553682-60555706	2025	2;210	13;477
CUFF.83256.1	chr9[.]138799648-138802411	2764	83;3	890;10
CUFF.34380.1	chr17[.]78121750-78122595	846	4596;2	1346;257
CUFF.64009.1	chr5[.]118603476-118604364	889	240;364	480;1032
CUFF.54491.1	chr3[.]127309727-127309955	229	1981;1978	1091;752
CUFF.29955.1	chr16[.]56641693-56642203	511	2574806;2618812	86;175
CUFF.14418.1	chr11[.]86651876-86653448	1573	9;2	62;19
CUFF.39080.1	chr2[.]10588783-10590598	1816	20577;4	1277;258
CUFF.46260.1	chr2[.]241936778-241937918	1141	17;682	27;103
CUFF.41210.1	chr2[.]71503552-71504512	961	20;20	560;547
CUFF.23325.1	chr14[.]53418041-53418917	877	2561;106	955;266
CUFF.38526.1	chr19[.]51845494-51846380	887	25;0	430;9
CUFF.66104.1	chr6[.]3069868-3070514	647	125;2	662;169
CUFF.19621.1	chr12[.]129308679-129309902	1224	1582;1	939;263
CUFF.72338.1	chr7[.]30030313-30031178	866	2399;5	1099;9
CUFF.9467.1	chr10[.]65246708-65250147	3440	1;5	10;2
CUFF.72365.1	chr7[.]30544575-30545462	888	7882;313	970;268
CUFF.50228.1	chr22[.]38677935-38679607	1673	14;3	6;20
CUFF.50579.1	chr22[.]50246618-50247193	576	471;625	391;666
CUFF.38900.1	chr19[.]59054787-59055071	285	23;577	177;1141
CUFF.34197.1	chr17[.]74667500-74667853	354	9;10	432;528
CUFF.9631.1	chr10[.]72149128-72149431	304	449;452	35;3
CUFF.50060.1	chr22[.]32148790-32149766	977	0;44	223;691
CUFF.77911.1	chr8[.]92079077-92079829	753	1;23	3;113
CUFF.83009.1	chr9[.]134614008-134614463	456	2;89	342;380
CUFF.8502.1	chr10[.]33293803-33295569	1767	6;1	137;102
CUFF.21057.1	chr13[.]53024946-53025497	552	458;367	625;203
CUFF.19624.1	chr12[.]131355278-131356373	1096	2;58602	308;841
CUFF.21831.1	chr13[.]107187621-107187995	375	217;218	1912;1197
CUFF.201.1	chr1[.]8066172-8067564	1393	6;2	50;4
CUFF.49406.1	chr22[.]21310392-21311260	869	3;14	122;700
CUFF.56045.1	chr3[.]174159402-174160051	650	103;3	702;445
CUFF.19687.1	chr12[.]133340643-133341586	944	14;0	244;5
CUFF.83044.1	chr9[.]134270052-134270906	855	122;3	384;351
CUFF.45226.1	chr2[.]204192074-204192844	771	1451;2089	410;1132
CUFF.40243.1	chr2[.]45240990-45241460	471	6;6	22;24
CUFF.20849.1	chr13[.]41595421-41596168	748	492;0	57;9
CUFF.40929.1	chr2[.]64975464-64976656	1193	1;100	6;759
CUFF.834.1	chr1[.]17231804-17232242	439	38;36	531;204
CUFF.17422.1	chr12[.]53772785-53773238	454	0;187	118;298
CUFF.11573.1	chr10[.]126604501-126605323	823	127;157	344;1148
CUFF.7657.1	chr1[.]247498466-247500681	2216	11;0	53;9
CUFF.56596.1	chr3[.]196230926-196231601	676	254;156	1015;43
CUFF.47222.1	chr20[.]33776801-33778355	1555	0;7	8;12
CUFF.46581.1	chr20[.]5591953-5592326	374	699;694	711;154
CUFF.21012.1	chr13[.]52029068-52030215	1148	145;2	597;7
CUFF.82054.1	chr9[.]115140137-115141861	1725	0;2403	129;1008
CUFF.21396.1	chr13[.]74708941-74709625	685	109;8	1292;1182
CUFF.3391.1	chr1[.]89989469-89990324	856	163;190	290;630
CUFF.31716.1	chr17[.]15586287-15587421	1135	2;99	29;138
CUFF.47873.1	chr20[.]57523233-57523462	230	23;23	8;10
CUFF.36070.1	chr19[.]1021522-1022172	651	1563;14	676;43
CUFF.74375.1	chr7[.]98970622-98971701	1080	0;28361	60;1041
CUFF.6958.1	chr1[.]226314810-226315161	352	354;267	34;42
CUFF.80395.1	chr9[.]33815927-33816644	718	3;756	202;896
CUFF.24385.1	chr14[.]71789584-71790344	761	99;1	794;33
CUFF.17280.1	chr12[.]51157253-51157725	473	1591;1617	890;1656
CUFF.66030.1	chr5[.]180673511-180674582	1072	311;155	1182;978
CUFF.11391.1	chr10[.]121357328-121359444	2117	2495;0	1128;4
CUFF.66142.1	chr6[.]3911338-3912050	713	7;4	7;10
CUFF.47007.1	chr20[.]29653476-29653819	344	11;11	22;7
CUFF.38884.1	chr19[.]58892747-58893225	479	37;34	793;388
CUFF.45911.1	chr2[.]227698239-227699514	1276	0;383	26;688
CUFF.19684.1	chr12[.]133338682-133339483	802	1435;23	848;248
CUFF.66033.1	chr5[.]180676669-180678999	2331	28;6	180;5
CUFF.80.1	chr1[.]2244948-2246292	1345	1;13	68;187
CUFF.56454.1	chr3[.]186543621-186545340	1720	5;80	70;322
CUFF.41151.1	chr2[.]70370011-70371253	1243	6;0	424;40
CUFF.42639.1	chr2[.]91808340-91808546	207	9;10	18;11
CUFF.59648.1	chr4[.]120373578-120375799	2222	0;344	0;404
CUFF.13356.1	chr11[.]62320524-62322172	1649	2;12	53;15
CUFF.70274.1	chr6[.]136611161-136612380	1220	1117;2	1338;238
CUFF.17397.1	chr12[.]53398613-53399948	1336	0;798	87;1189
CUFF.36442.1	chr19[.]6199008-6199604	597	33;33	543;540
CUFF.26015.1	chr15[.]41708512-41709183	672	663;667	437;947
CUFF.65774.1	chr5[.]176754390-176756119	1730	5;2	21;3
CUFF.37239.1	chr19[.]19888689-19890287	1599	99;3	791;8
CUFF.30917.1	chr16[.]89883463-89884927	1465	403;3	916;33
CUFF.50051.1	chr22[.]31744819-31745239	421	12;5	586;12
CUFF.50056.1	chr22[.]31887467-31888523	1057	327;0	659;8
CUFF.18729.1	chr12[.]104357764-104359472	1709	15;629	35;932
CUFF.71758.1	chr7[.]6769288-6770058	771	25;26	595;617
CUFF.80818.1	chr9[.]68415019-68416136	1118	13;1	21;31
CUFF.76865.1	chr8[.]33370999-33371951	953	517;3	500;301
CUFF.20076.1	chr13[.]30881991-30882754	764	628;1	891;245
CUFF.78611.1	chr8[.]128746433-128746898	466	3;3632	276;938
CUFF.60306.1	chr4[.]152243640-152246932	3293	0;122	47;453
CUFF.27949.1	chr15[.]83418213-83419230	1018	26;142	303;899
CUFF.81290.1	chr9[.]96336429-96336966	538	2;97	5;198
CUFF.62545.1	chr5[.]60598070-60598488	419	9;73	28;32
CUFF.22799.1	chr14[.]35758962-35759527	566	1;55	14;393
CUFF.35965.1	chr18[.]77900387-77905469	5083	1;92	2;439
CUFF.32413.1	chr17[.]30676249-30677009	761	4908;4927	387;1305
CUFF.12382.1	chr11[.]18548607-18549204	598	964;963	1091;746
CUFF.46104.1	chr2[.]237990924-237992788	1865	1;17717	3;407
CUFF.69271.1	chr6[.]107781125-107781833	709	1296;2	1046;351
CUFF.33558.1	chr17[.]54991729-54992800	1072	517;37	1438;257
CUFF.46428.1	chr20[.]2489877-2490644	768	486;38	891;364
CUFF.40852.1	chr2[.]58271232-58272268	1037	4;649	8;463
CUFF.25433.1	chr14[.]105551876-105552528	653	3;20	7;170
CUFF.19688.1	chr12[.]127648104-127649195	1092	3;7	5;78
CUFF.37883.1	chr19[.]40474253-40475271	1019	0;5184	3;404
CUFF.66107.1	chr6[.]3070920-3071465	546	15;0	383;8
CUFF.70.1	chr1[.]2157938-2158410	473	0;74	233;368
CUFF.37884.1	chr19[.]40475325-40475875	551	0;5186	29;879
CUFF.1258.1	chr1[.]28969704-28970903	1200	4654;1	581;182
CUFF.28836.1	chr16[.]4353072-4357789	4718	1;32	5;372
CUFF.82714.1	chr9[.]131441201-131444250	3050	0;1055	2;212
CUFF.72754.1	chr7[.]44622593-44623392	800	3924;1	1143;133
CUFF.21684.1	chr13[.]100739910-100741229	1320	19;296	139;1065
CUFF.83152.1	chr9[.]136203131-136203666	536	3154;3093	825;530
CUFF.37795.1	chr19[.]37823311-37823955	645	0;140	4;90
CUFF.31445.1	chr17[.]8055934-8057416	1483	160;8	215;125
CUFF.62581.1	chr5[.]60596239-60597927	1689	4;8	11;29
CUFF.25779.1	chr15[.]37393576-37394239	664	454;43	1108;612
CUFF.55259.1	chr3[.]150088099-150089879	1781	60;2	35;103
CUFF.59628.1	chr4[.]120132619-120133344	726	8;1388	346;1082
CUFF.37860.1	chr19[.]39935284-39936102	819	2729;3380	489;1213
CUFF.30860.1	chr16[.]89281726-89283811	2086	6;208	5;1184
CUFF.13523.1	chr11[.]65073479-65074181	703	7;11	90;45
CUFF.63105.1	chr5[.]76035085-76035427	343	5;5	12;10
CUFF.51956.1	chr3[.]42056461-42056897	437	85;5	634;169
CUFF.52708.1	chr3[.]57583376-57585546	2171	58399;4	1308;88
CUFF.71764.1	chr7[.]6679308-6680140	833	6;9	179;6
CUFF.11934.1	chr11[.]3862912-3863320	409	6887;277	832;453
CUFF.83733.1	chrX[.]18906976-18907804	829	5;1	76;2
CUFF.49751.1	chr22[.]24971854-24973136	1283	32;1	5;10
CUFF.42474.1	chr2[.]128143279-128143724	446	1;286	19;656
CUFF.1973.1	chr1[.]45197284-45197603	320	168;166	30;19
CUFF.78748.1	chr8[.]134584414-134585817	1404	350;17	493;55
CUFF.33379.1	chr17[.]47269146-47269523	378	1;8	1698;2530
CUFF.65614.1	chr5[.]171433967-171434854	888	1427;43	1685;666
CUFF.60209.1	chr4[.]146539238-146540270	1033	7;435	239;565
CUFF.76665.1	chr8[.]26305443-26306676	1234	0;20	282;867
CUFF.19185.1	chr12[.]118572201-118572462	262	0;13440	16;386
CUFF.26563.1	chr15[.]56537651-56538734	1084	59;0	364;25
CUFF.40151.1	chr2[.]43037579-43038400	822	0;8	642;611
CUFF.30841.1	chr16[.]88868983-88870121	1139	2;100	285;842
CUFF.75183.1	chr7[.]128168921-128171165	2245	4;257	4;569
CUFF.41600.1	chr2[.]88314766-88316067	1302	0;44	5;471
CUFF.13581.1	chr11[.]65243518-65245012	1495	1;14	192;617
CUFF.75179.1	chr7[.]128115396-128116109	714	2;2162	16;452
CUFF.51670.1	chr3[.]33482556-33483267	712	154;25	1275;406
CUFF.41648.1	chr2[.]96193292-96198281	4990	247;3	553;8
CUFF.68404.1	chr6[.]74233166-74233575	410	893;160	836;507
CUFF.67852.1	chr6[.]43394482-43394879	398	200;434	113;633
CUFF.8934.1	chr10[.]49516407-49516989	583	473;1	969;23
CUFF.49927.1	chr22[.]29196693-29199201	2509	8316;4	1225;17
CUFF.1414.1	chr1[.]32817246-32818130	885	27;25	247;196
CUFF.62125.1	chr5[.]43009369-43010064	696	18;14	749;120
CUFF.50386.1	chr22[.]42224815-42226878	2064	11;15	4;102
CUFF.30373.1	chr16[.]71843336-71843802	467	1188;899	1614;411
CUFF.21650.1	chr13[.]99229579-99230597	1019	293;7	1296;313
CUFF.32944.1	chr17[.]41320679-41321611	933	1;2391	319;1371
CUFF.17976.1	chr12[.]70634122-70634774	653	0;5	8;315
CUFF.50557.1	chr22[.]47135258-47135739	482	383;0	455;82
CUFF.8110.1	chr10[.]22538838-22539184	347	0;10	1;132
CUFF.7729.1	chr1[.]247372030-247372247	218	2;103	28;594
CUFF.13056.1	chr11[.]47789430-47790482	1053	501;2	1200;216
CUFF.41496.1	chr2[.]85195050-85197826	2777	0;482	11;1090
CUFF.30374.1	chr16[.]71843886-71845003	1118	1187;0	1520;7
CUFF.34430.1	chr17[.]79317231-79317985	755	16;17	923;1619
CUFF.64288.1	chr5[.]132386486-132387566	1081	6;9619	529;1877
CUFF.78207.1	chr8[.]102218595-102220726	2132	12142;12	933;20
CUFF.67447.1	chr6[.]35180679-35181373	695	59;3507	38;288
CUFF.83854.1	chrX[.]24071639-24071969	331	3;560	55;644
CUFF.68045.1	chr6[.]52461735-52463354	1620	7;0	2;26
CUFF.38734.1	chr19[.]56822875-56823441	567	1;7	6;75
CUFF.28092.1	chr15[.]89181112-89181848	737	17;133	66;160
CUFF.40783.1	chr2[.]61990011-61990539	529	2;12	228;651
CUFF.42564.1	chr2[.]132438803-132439962	1160	48;728	102;540
CUFF.48837.1	chr21[.]46293965-46294897	933	7764;5	1247;519
CUFF.83185.1	chr9[.]137000511-137000960	450	2312;2313	578;1143
CUFF.29582.1	chr16[.]30886791-30887438	648	142;113	982;593
CUFF.65412.1	chr5[.]158531889-158532907	1019	0;14	7;10
CUFF.11783.1	chr11[.]508600-509667	1068	6160;0	680;2
CUFF.50776.1	chr3[.]5226939-5229103	2165	0;1076	6;1058
CUFF.61229.1	chr5[.]1345300-1351239	5940	3854;4	1046;3
CUFF.11610.1	chr10[.]128591801-128592779	979	6;573	17;864
CUFF.75955.1	chr7[.]155006184-155007228	1045	29;12	220;164
CUFF.25429.1	chr14[.]105553242-105553813	572	19;20	139;203
CUFF.33656.1	chr17[.]58157037-58158701	1665	78;3	635;8
CUFF.30136.1	chr16[.]67594811-67595854	1044	1;204	307;1708
CUFF.28779.1	chr16[.]3183026-3183581	556	6;685	55;981
CUFF.33954.1	chr17[.]66597961-66598372	412	466;247	242;44
CUFF.82793.1	chr9[.]132813966-132814753	788	0;369	6;842
CUFF.61691.1	chr5[.]16465986-16466906	921	5724;4636	1605;620
CUFF.50377.1	chr22[.]42062690-42063750	1061	11;9	14;15
CUFF.383.1	chr1[.]12038462-12040237	1776	1;1471	15;574
CUFF.15795.1	chr12[.]10766271-10766732	462	884;881	1068;795
CUFF.19194.1	chr12[.]118811006-118811892	887	1170;0	1074;140
CUFF.70913.1	chr6[.]157801087-157802106	1020	5;110	845;1554
CUFF.38595.1	chr19[+]53700312-53703941	3630	49	240
CUFF.47017.1	chr20[.]29652336-29652741	406	4;11	26;21
CUFF.47142.1	chr20[.]32579773-32580885	1113	9;5210	675;2998
CUFF.21009.1	chr13[.]52027347-52028993	1647	188;2	1692;315
CUFF.27473.1	chr15[.]72523867-72525011	1145	67505;7	1471;244
CUFF.73390.1	chr7[.]65957528-65957941	414	36;215	284;701
CUFF.4583.1	chr1[.]146555307-146556293	987	210;8	154;427
CUFF.40298.1	chr2[.]46768481-46769509	1029	9;276	250;415
CUFF.67876.1	chr6[.]44041555-44042303	749	62;62	128;74
CUFF.50523.1	chr22[.]46441690-46442801	1112	110;3	29;2
CUFF.849.1	chr1[.]17241273-17242142	870	131;2	545;41
CUFF.1803.1	chr1[.]40722095-40723666	1572	0;3745	113;606
CUFF.11055.1	chr10[.]106111495-106113111	1617	0;19	12;64
CUFF.78976.1	chr8[.]144362712-144363843	1132	22;740	539;476
CUFF.4614.1	chr1[.]147736972-147737452	481	41;2	451;83
CUFF.25136.1	chr14[.]102413216-102414364	1149	3;24	197;1068
CUFF.45090.1	chr2[.]201979875-201980473	599	65;1851	114;823
CUFF.21570.1	chr13[.]95201527-95201976	450	6;6	761;784
CUFF.13845.1	chr11[.]69157269-69159763	2495	183;0	7;14
CUFF.10226.1	chr10[.]88725018-88727632	2615	6;3872	6;19
CUFF.7213.1	chr1[.]234735008-234735829	822	10;8	218;311
CUFF.56431.1	chr3[.]185543393-185548634	5242	4667;0	1674;3
CUFF.13541.1	chr11[.]65186512-65189922	3411	8;4036	125;2162
CUFF.70640.1	chr6[.]142351199-142351584	386	62;62	28;28
CUFF.50319.1	chr22[.]41346353-41347127	775	335;28451	378;892
CUFF.3768.1	chr1[.]94710550-94710898	349	0;6	11;242
CUFF.80357.1	chr9[.]33023365-33025129	1765	1;13740	78;1364
CUFF.48778.1	chr21[.]44914585-44915562	978	9;7	13;6
CUFF.54698.1	chr3[.]133380867-133382061	1195	267;3	803;165
CUFF.80725.1	chr9[.]36486079-36487005	927	2;81	494;732
CUFF.66010.1	chr5[.]180633870-180634530	661	795;1	895;368
CUFF.17225.1	chr12[.]50677415-50678447	1033	98;7	1097;390
CUFF.14246.1	chr11[.]82965517-82967596	2080	0;6	8;21
CUFF.33909.1	chr17[.]65713239-65713850	612	2322;2329	391;1093
CUFF.40871.1	chr2[.]64066955-64067950	996	26;3246	333;1512
CUFF.17623.1	chr12[.]57479664-57480317	654	1;35	82;720
CUFF.68165.1	chr6[.]57181580-57182223	644	789;794	516;766
CUFF.67179.1	chr6[.]30436717-30437050	334	10;11	34;5
CUFF.13420.1	chr11[.]63950280-63953248	2969	15;13397	20;1269
CUFF.60662.1	chr4[.]174290576-174290956	381	54;1111	307;872
CUFF.20881.1	chr13[.]41629034-41629924	891	5;4	10;25
CUFF.40257.1	chr2[.]45876589-45877320	732	0;151	285;1015
CUFF.29014.1	chr16[.]11891285-11894407	3123	149;3	818;5
CUFF.28226.1	chr15[.]93352738-93353674	937	14;9	477;286
CUFF.60545.1	chr4[.]169931506-169931966	461	964;964	690;449
CUFF.8499.1	chr10[.]33291703-33293327	1625	4;6	4;184
CUFF.7726.1	chr10[.]179488-180290	803	2;400	265;1273
CUFF.56654.1	chr3[.]197516030-197517390	1361	3;373	7;752
CUFF.61938.1	chr5[.]33437836-33439166	1331	4;3954	8;698
CUFF.72806.1	chr7[.]45808671-45809108	438	393;394	513;419
CUFF.17407.1	chr12[.]53488919-53490610	1692	1;24893	4;398
CUFF.4716.1	chr1[.]150849465-150849987	523	250;247	611;113
CUFF.3033.1	chr1[.]77685421-77686980	1560	1323;1	324;10
CUFF.12644.1	chr11[.]33397573-33397964	392	123;123	175;181
CUFF.29219.1	chr16[.]19123164-19124029	866	0;395	14;444
CUFF.24375.1	chr14[.]71787967-71788244	278	176;105	1190;1069
CUFF.66154.1	chr6[.]4019233-4020075	843	5;531	637;691
CUFF.17975.1	chr12[.]70634838-70636036	1199	0;390	20;1125
CUFF.13615.1	chr11[.]65680123-65681490	1368	5;13	12;4
CUFF.21051.1	chr13[.]52768844-52769223	380	128;128	723;557
CUFF.68912.1	chr6[.]90349734-90350410	677	457;1	576;14
CUFF.79478.1	chr9[.]6680448-6681415	968	2;15	256;678
CUFF.65413.1	chr5[.]158528674-158529450	777	272;1	13;2
CUFF.17218.1	chr12[.]46915925-46916338	414	0;50	8;22
CUFF.25556.1	chr15[.]25573852-25578258	4407	0;9	10;2
CUFF.14125.1	chr11[.]76511972-76513201	1230	0;6	5;11
CUFF.14988.1	chr11[.]118792203-118792550	348	2;5	212;221
CUFF.38447.1	chr19[.]49559916-49560671	756	8;29	370;274
CUFF.33062.1	chr17[.]42581094-42581833	740	111;22	1217;205
CUFF.55283.1	chr3[.]155572554-155573302	749	2913;75	1141;224
CUFF.29271.1	chr16[.]21963167-21964343	1177	1;4393	432;1322
CUFF.45954.1	chr2[.]231436904-231438591	1688	200;217	1;10
CUFF.28624.1	chr16[.]1525354-1526233	880	1661;6	721;319
CUFF.58470.1	chr4[.]74904622-74905484	863	3059;290	440;197
CUFF.29098.1	chr16[.]14400617-14402490	1874	0;6	10;6
CUFF.33327.1	chr17[.]46124199-46125206	1008	38;5757	1406;3234
CUFF.50420.1	chr22[.]43077912-43078957	1046	5;3	14;8
CUFF.78268.1	chr8[.]103668723-103669613	891	3139;83	1477;168
CUFF.7743.1	chr10[.]1029313-1032751	3439	1;3550	20;1416
CUFF.57419.1	chr4[.]15677215-15681191	3977	0;2442	2;213
CUFF.65780.1	chr5[.]176905855-176906521	667	6;4	10;3
CUFF.50701.1	chr22[.]43253875-43254462	588	738;0	608;118
CUFF.41008.1	chr2[.]68480002-68480509	508	1449;1376	1590;778
CUFF.55376.1	chr3[.]156892211-156894834	2624	29;1	350;39
CUFF.76029.1	chr7[.]157128757-157129478	722	3808;3868	436;997
CUFF.78278.1	chr8[.]103820981-103823002	2022	118;31	255;144
CUFF.31841.1	chr17[.]17495323-17496340	1018	3947;92	1102;355
CUFF.72881.1	chr7[.]54827048-54827872	825	7379;7215	1233;511
CUFF.13355.1	chr11[.]62322346-62323265	920	2;13	54;8
CUFF.80023.1	chr9[.]21561345-21562460	1116	326;0	411;8
CUFF.62235.1	chr5[.]43079007-43079751	745	5;3	14;4
CUFF.13778.1	chr11[.]68227454-68227686	233	1447;1450	542;1356
CUFF.50569.1	chr22[.]46973518-46974018	501	259;185	382;330
CUFF.34078.1	chr17[.]73200834-73201233	400	1187;1211	456;1222
CUFF.62123.1	chr5[.]43007871-43009234	1364	4;18	599;499
CUFF.4945.1	chr1[.]155243892-155244095	204	85;78	692;194
CUFF.19306.1	chr12[.]122020772-122022188	1417	41;0	493;12
CUFF.17992.1	chr12[.]72079239-72079805	567	199;390	398;530
CUFF.50536.1	chr22[.]46646290-46647674	1385	650;6	931;324
CUFF.56047.1	chr3[.]174160505-174161136	632	101;0	608;51
CUFF.59274.1	chr4[.]113151221-113151924	704	6;1662	103;920
CUFF.74656.1	chr7[.]107383331-107383829	499	19;243	415;1319
CUFF.67205.1	chr6[.]30685602-30686317	716	70;52615	385;389
CUFF.50032.1	chr22[.]31317232-31318241	1010	13;15	325;507
CUFF.45982.1	chr2[.]232329499-232330150	652	32986;31459	1159;337
CUFF.82596.1	chr9[.]130371864-130372861	998	2;2232	177;259
CUFF.14984.1	chr11[.]118790843-118791227	385	8;2	341;212
CUFF.39895.1	chr2[.]32238057-32238960	904	33;2	256;2
CUFF.67763.1	chr6[.]41511357-41513231	1875	0;294	25;1152
CUFF.80021.1	chr9[.]21559933-21561250	1318	326;0	629;56
CUFF.38234.1	chr19[.]45874206-45874853	648	719;24	592;108
CUFF.58664.1	chr4[.]83295860-83296532	673	5591;17	1267;331
CUFF.82478.1	chr9[.]127629579-127630941	1363	2;7963	43;1729
CUFF.76664.1	chr8[.]26307014-26307647	634	20;19	852;508
CUFF.45758.1	chr2[.]219080961-219081623	663	29154;29555	487;1504
CUFF.74055.1	chr7[.]89975187-89975710	524	1700;1701	562;871
CUFF.67728.1	chr6[.]38608526-38609561	1036	209;2	804;16
CUFF.26285.1	chr15[.]48938107-48939800	1694	18677;6	46;2
CUFF.63039.1	chr5[.]74904054-74904985	932	3;11	3;31
CUFF.63181.1	chr5[.]79552021-79552810	790	360;357	1824;647
CUFF.19686.1	chr12[.]133339570-133340117	548	1434;0	724;112
CUFF.21970.1	chr13[.]113342880-113344014	1135	3;94	280;1171
CUFF.2983.1	chr1[.]76251381-76251778	398	855;887	190;392
CUFF.32987.1	chr17[.]41795634-41795979	346	4;10	5;82
CUFF.33371.1	chr17[.]46948809-46949668	860	11;10	43;46
CUFF.76822.1	chr8[.]30769209-30769727	519	3;7	169;174
CUFF.75743.1	chr7[.]148726247-148727038	792	24069;1	863;162
CUFF.42540.1	chr2[.]131851140-131851815	676	400;379	702;393
CUFF.35287.1	chr18[.]37379597-37380272	676	13;13	212;203
CUFF.20028.1	chr13[.]27823140-27823992	853	1;7635	6;750
CUFF.25645.1	chr15[.]32906189-32907534	1346	5;838	89;399
CUFF.72621.1	chr7[.]39659873-39660943	1071	1;32	5;497
CUFF.7818.1	chr10[.]5855611-5857262	1652	3916;3	1942;159
CUFF.44827.1	chr2[.]190305280-190305844	565	2013;2014	464;1076
CUFF.61099.1	chr4[.]186315495-186316188	694	0;225	38;475
CUFF.75729.1	chr7[.]148581872-148582571	700	147;1	1136;371
CUFF.34643.1	chr18[.]3011971-3012802	832	15;131	418;477
CUFF.60418.1	chr4[.]164088154-164088488	335	473;473	813;466
CUFF.36127.1	chr19[.]1864299-1865950	1652	959;1	980;65
CUFF.74369.1	chr7[.]98922740-98923406	667	3763;3764	642;1131
CUFF.28671.1	chr16[.]2059878-2060779	902	817;512	780;307
CUFF.3077.1	chr1[.]78352961-78353623	663	34;1278	15;219
CUFF.46987.1	chr20[.]25677577-25678686	1110	372;28	908;101
CUFF.27267.1	chr15[.]67834288-67834953	666	410;424	677;820
CUFF.82338.1	chr9[.]123965401-123968048	2648	6236;5	834;4
CUFF.38649.1	chr19[.]54953201-54955259	2059	5;2	3;11
CUFF.21939.1	chr13[.]111363555-111364777	1223	0;39	320;1731
CUFF.74516.1	chr7[.]100895132-100895584	453	653;650	677;689
CUFF.58605.1	chr4[.]79696441-79697253	813	15;353	439;937
CUFF.31338.1	chr17[.]7309998-7311114	1117	339;5	182;5
CUFF.22293.1	chr14[.]21537304-21538304	1001	20;183	223;650
CUFF.40242.1	chr2[.]45239995-45240919	925	0;6	15;24
CUFF.15067.1	chr11[.]124981879-124983535	1657	2454;0	888;8
CUFF.84985.1	chrX[.]102659718-102660110	393	96;96	168;171
CUFF.21614.1	chr13[.]98083438-98084114	677	0;11	16;860
CUFF.71514.1	chr7[.]4814441-4815138	698	1267;1280	642;1228
CUFF.77995.1	chr8[.]95961798-95962811	1014	114;29	428;105
CUFF.41209.1	chr2[.]71504987-71505676	690	20;0	605;39
CUFF.33271.1	chr17[.]45763160-45763825	666	55;2	14;11
CUFF.46249.1	chr2[.]241506990-241507517	528	547;611	322;369
CUFF.23703.1	chr14[.]62218295-62223645	5351	40;0	303;2
CUFF.73618.1	chr7[.]77164013-77166196	2184	6;256	4;1529
CUFF.31467.1	chr17[.]8199545-8200374	830	296;149	136;4
CUFF.49477.1	chr22[.]22005132-22005868	737	2;16	241;884
CUFF.923.1	chr1[.]21997724-21999369	1646	17;0	264;3
CUFF.20029.1	chr13[.]27824051-27825379	1329	1;7646	119;1644
CUFF.12933.1	chr11[.]43665801-43667254	1454	11;1	702;237
CUFF.81330.1	chr9[.]96928758-96929053	296	31;31	340;457
CUFF.4488.1	chr1[.]144534048-144535388	1341	120;1	239;11
CUFF.39406.1	chr19[.]53399204-53400991	1788	7;189	134;582
CUFF.17119.1	chr12[.]49451374-49452412	1039	0;26	87;1499
CUFF.14208.1	chr11[.]82967918-82968557	640	5;5	23;18
CUFF.29374.1	chr16[.]25078489-25079050	562	9;11	434;421
CUFF.75201.1	chr7[.]128468326-128469272	947	2;166	10;358
CUFF.1032.1	chr1[.]25559093-25560684	1592	10296;4	700;32
CUFF.11653.1	chr10[.]131981980-131989445	7466	5;0	2;263
CUFF.172.1	chr1[.]6672163-6673499	1337	1;297	176;771
CUFF.17872.1	chr12[.]67661400-67662617	1218	0;746	126;1275
CUFF.26217.1	chr15[.]45019284-45020374	1091	2;865	10;397
CUFF.80786.1	chr9[.]66459815-66461989	2175	390;2	34;14
CUFF.39922.1	chr2[.]37550260-37551647	1388	4;749	240;1026
CUFF.62118.1	chr5[.]42990931-42993541	2611	4;199	8;272
CUFF.22529.1	chr14[.]24742478-24743963	1486	515;1	330;4
CUFF.52642.1	chr3[.]53119256-53120343	1088	5;3	11;3
CUFF.39461.1	chr2[.]20548436-20548885	450	2;334	117;906
CUFF.58643.1	chr4[.]74126955-74132555	5601	80;1	450;0
CUFF.24175.1	chr14[.]73931076-73932004	929	229;1	94;7
CUFF.19364.1	chr12[.]122504297-122505056	760	6;9	328;5
CUFF.42321.1	chr2[.]121495680-121496190	511	17;0	159;14
CUFF.7746.1	chr10[.]1095633-1096504	872	10611;8	2353;725
CUFF.67134.1	chr6[.]28864782-28865554	773	5;1	692;341
CUFF.14140.1	chr11[.]77348915-77349574	660	11598;11598	1273;711
CUFF.66029.1	chr5[.]180672779-180673271	493	16170;333	952;1300
CUFF.78992.1	chr8[.]144633447-144634775	1329	1;31	10;425
CUFF.13931.1	chr11[.]70243255-70243847	593	15;15981	678;2502
CUFF.61098.1	chr4[.]186314774-186315432	659	0;20	9;296
CUFF.82661.1	chr9[.]131101982-131102452	471	376;586	241;615
CUFF.46940.1	chr20[.]23031381-23032035	655	1280;11	209;182
CUFF.48180.1	chr21[.]15400836-15402007	1172	110;0	170;3
CUFF.54580.1	chr3[.]128596489-128598129	1641	0;1316	56;880
CUFF.13730.1	chr11[.]67169472-67169973	502	16142;15962	1097;286
CUFF.40246.1	chr2[.]45396471-45397500	1030	56;41	175;107
CUFF.75579.1	chr7[.]138721398-138721676	279	1409;824	865;269
CUFF.62923.1	chr5[.]72250935-72251713	779	148;153	371;922
CUFF.80654.1	chr9[.]38070513-38071153	641	110;0	679;44
CUFF.28745.1	chr16[.]2829403-2830106	704	10;0	753;7
CUFF.79328.1	chr9[.]3526075-3528142	2068	20;2	920;194
CUFF.27551.1	chr15[.]74892774-74893792	1019	31;0	334;4
CUFF.48968.1	chr21[.]47876149-47878731	2583	1;101	20;1141
CUFF.19253.1	chr12[.]120726749-120729702	2954	0;98	3;340
CUFF.49212.1	chr22[.]19157332-19158096	765	0;17	76;1133
CUFF.40146.1	chr2[.]42981398-42982215	818	2;7	8;10
CUFF.33627.1	chr17[.]56066641-56067001	361	145;50	1081;250
CUFF.29357.1	chr16[.]25271384-25273373	1990	10;0	562;2
CUFF.50556.1	chr22[.]47134344-47135162	819	384;37	465;225
CUFF.78973.1	chr8[.]144348285-144348908	624	3;42	141;693
CUFF.30416.1	chr16[.]71755603-71756178	576	2;64	38;824
CUFF.46182.1	chr2[.]239067889-239069148	1260	994;1	41;17
CUFF.13591.1	chr11[.]65430728-65431402	675	1362;733	1083;545
CUFF.18798.1	chr12[.]105500642-105501380	739	1075;1077	355;828
CUFF.36022.1	chr19[.]488496-489002	507	30;31	410;543
CUFF.64758.1	chr5[.]137798985-137799767	783	3;3358	249;1545
CUFF.82033.1	chr9[.]114658222-114658977	756	1714;3583	310;1046
CUFF.46243.1	chr2[.]241371981-241374681	2701	2;4284	3;340
CUFF.32562.1	chr17[.]33598232-33600672	2441	60;15	1;14
CUFF.43711.1	chr2[.]174890736-174891385	650	23;12	17;14
CUFF.37753.1	chr19[.]37709221-37710485	1265	101;0	1005;259
CUFF.840.1	chr1[.]16824391-16825542	1152	1;28	146;425
CUFF.78936.1	chr8[.]142403891-142405050	1160	83;0	298;8
CUFF.76169.1	chr8[.]6564895-6565748	854	600;2211	428;1059
CUFF.25623.1	chr15[.]31616732-31618664	1933	0;84	92;1089
CUFF.79391.1	chr9[.]5625079-5626149	1071	1;6	4;16
CUFF.46507.1	chr20[.]3996446-3996777	332	530;528	620;330
CUFF.12141.1	chr11[.]10319104-10326549	7446	12;592	10;1955
CUFF.13524.1	chr11[.]65074475-65076023	1549	4;21	79;9
CUFF.21615.1	chr13[.]98084249-98086021	1773	8;385	396;1360
CUFF.18746.1	chr12[.]104457380-104458200	821	190;195	539;928
CUFF.8442.1	chr10[.]33271474-33272145	672	71;71	307;4
CUFF.28225.1	chr15[.]93277251-93277503	253	1108;1108	55;57
CUFF.3814.1	chr1[.]100500104-100501653	1550	1;1909	0;304
CUFF.13584.1	chr11[.]65261534-65262028	495	4;7	10;10
CUFF.66966.1	chr6[.]26323049-26323415	367	59;8	353;205
CUFF.4641.1	chr1[.]148247062-148248467	1406	5;10	10;16
CUFF.33277.1	chr17[.]45772315-45772604	290	345;125	1143;612
CUFF.71900.1	chr7[.]17029735-17031180	1446	268;0	20;4
CUFF.33353.1	chr17[.]46657532-46659105	1574	42;8	854;14
CUFF.2018.1	chr1[.]45265291-45265988	698	722;752	181;334
CUFF.46928.1	chr20[.]19739197-19740101	905	51;5	1001;387
CUFF.34559.1	chr17[.]81060912-81061530	619	2;5	74;19
CUFF.34434.1	chr17[.]79362434-79362837	404	9;1	411;37
CUFF.3771.1	chr1[.]94712398-94712877	480	190;190	310;345
CUFF.5051.1	chr1[.]147994154-147995422	1269	38;2	79;36
CUFF.63180.1	chr5[.]79552937-79553464	528	360;0	1495;255
CUFF.19829.1	chr13[.]20176051-20178323	2273	76;0	622;12
CUFF.41647.1	chr2[.]96190871-96193235	2365	26;211	70;438
CUFF.51501.1	chr3[.]28392057-28393952	1896	469;1	711;2
CUFF.46178.1	chr2[.]239069272-239071201	1930	992;70	41;3
CUFF.4990.1	chr1[.]156163184-156163552	369	649;649	413;630
CUFF.70186.1	chr6[.]130686657-130687334	678	58;58	631;856
CUFF.61075.1	chr4[.]185395963-185397108	1146	632;25	1172;365
CUFF.25138.1	chr14[.]102414665-102416207	1543	25;3	1055;284
CUFF.54757.1	chr3[.]136471478-136472180	703	409;382	779;385
CUFF.73653.1	chr7[.]66143673-66145341	1669	4;284	3;586
CUFF.33654.1	chr17[.]58469831-58470545	715	704;9	1616;596
CUFF.15190.1	chr11[.]129144880-129148894	4015	0;54	7;1043
CUFF.1896.1	chr1[.]43835476-43836405	930	2221;12	404;12
CUFF.39561.1	chr2[.]27273597-27273940	344	1098;1121	1216;1445
CUFF.7747.1	chr10[.]1096822-1100284	3463	10597;5	983;491
CUFF.42085.1	chr2[.]113337746-113338984	1239	9;1	2;12
CUFF.13527.1	chr11[.]65076090-65076992	903	10;17	12;7
CUFF.72024.1	chr7[.]19157845-19158732	888	240;4	40;4
CUFF.85015.1	chrX[.]102880981-102881737	757	0;309	2;71
CUFF.18349.1	chr12[.]89748398-89749325	928	103;0	1285;409
CUFF.31408.1	chr17[.]8030913-8031496	584	6;0	219;11
CUFF.79327.1	chr9[.]3528386-3530917	2532	8;2	553;1
CUFF.80394.1	chr9[.]33814423-33815152	730	2;49	3;244
CUFF.52702.1	chr3[.]57260665-57261448	784	79;976	277;811
CUFF.54595.1	chr3[.]128902887-128907171	4285	24650;0	1324;6
CUFF.54452.1	chr3[.]125631247-125634588	3342	5;254	1;548
CUFF.49245.1	chr22[.]16189662-16190047	386	3;5	1;14
CUFF.67155.1	chr5[.]179057527-179058975	1449	1;149	4;43
CUFF.71507.1	chr7[.]4682040-4682554	515	54;37	476;397
CUFF.62580.1	chr5[.]60595567-60596148	582	3;11	13;23
CUFF.14796.1	chr11[.]114131108-114131793	686	5;3	6;15
CUFF.2232.1	chr1[.]52834140-52834895	756	7;6	195;162
CUFF.63044.1	chr5[.]74905171-74906725	1555	10;6	5;593
CUFF.4836.1	chr1[.]153958949-153959577	629	19917;19663	421;164
CUFF.19695.1	chr12[.]127651961-127656531	4571	10;6	78;2
CUFF.75956.1	chr7[.]155087782-155089404	1623	7;9747	153;1363
CUFF.73391.1	chr7[.]65957994-65958552	559	218;220	500;705
CUFF.34510.1	chr17[.]80023931-80024437	507	2668;2622	701;256
CUFF.29985.1	chr16[.]57768327-57769147	821	3;1211	556;1445
CUFF.11697.1	chr10[.]134209234-134210144	911	7;172	258;796
CUFF.10648.1	chr10[.]101191571-101192617	1047	3878;1	1336;29
CUFF.848.1	chr1[.]17240905-17241208	304	130;131	543;455
CUFF.81245.1	chr9[.]93955279-93955983	705	5;5	148;254
CUFF.28090.1	chr15[.]89178638-89180475	1838	4;132	5;110
CUFF.82610.1	chr9[.]130679889-130680407	519	3221;5	182;23
CUFF.74633.1	chr7[+]105517220-105518673	1454	489	941
CUFF.75823.1	chr7[.]150210144-150210593	450	17;16	2;10
CUFF.13925.1	chr11[.]70235396-70236019	624	2;5	5;10
CUFF.8715.1	chr10[.]43904897-43905722	826	6105;13	2521;668
CUFF.17791.1	chr12[.]64797139-64797971	833	400;2338	147;968
CUFF.28744.1	chr16[.]2827363-2829323	1961	4653;0	1358;67
CUFF.75172.1	chr7[.]127743091-127744474	1384	8;6	5;30
CUFF.4514.1	chr1[.]145090606-145091874	1269	1;15	5;10
CUFF.76937.1	chr8[.]37552051-37552890	840	34;308	464;1333
CUFF.59704.1	chr4[.]122618377-122619436	1060	80334;73	719;118
CUFF.48819.1	chr21[.]46222081-46222809	729	2689;9	953;509
CUFF.62949.1	chr5[.]72793330-72794106	777	13814;13947	304;1111
CUFF.38892.1	chr19[.]58914021-58915705	1685	20;12	635;4
CUFF.13607.1	chr11[.]65583678-65585717	2040	3;8	18;233
CUFF.62212.2	chr5[.]43020281-43022418	2138	6;0	934;3
CUFF.32973.1	chr17[.]41440566-41441858	1293	10;1	188;7
CUFF.71678.1	chr7[.]6143448-6144240	793	7;121	344;693
CUFF.83293.1	chr9[.]139761157-139763993	2837	48707;1	792;11
CUFF.6753.1	chr1[.]224033713-224034511	799	104;91	918;254
CUFF.23763.1	chr14[.]65006296-65006690	395	1;22	350;358
CUFF.68422.1	chr6[.]75954579-75955442	864	66284;2	780;15
CUFF.33303.1	chr17[.]45972245-45973251	1007	437;884	1208;2773
CUFF.38474.1	chr19[.]50144089-50145075	987	11553;201	626;1157
CUFF.75747.1	chr7[.]148762280-148763315	1036	8;9	654;509
CUFF.56450.1	chr3[.]186500341-186500984	644	11;1738	464;1986
CUFF.17159.1	chr12[.]46777466-46780151	2686	124;117	1029;11
CUFF.318.1	chr1[.]10447923-10449112	1190	9;4	14;11
CUFF.72568.1	chr7[.]35839451-35840273	823	27;2922	527;1317
CUFF.48179.1	chr21[.]15399754-15400835	1082	110;0	167;147
CUFF.68097.1	chr6[.]53223173-53223944	772	0;8	268;422
CUFF.39105.1	chr2[.]11294640-11295164	525	2612;2627	115;474
CUFF.45688.1	chr2[.]216301089-216302418	1330	154339;4	1433;242
*For single-exonic transcripts, both sides are considered as their orentation is unknown.
