# Supplementary material for: Sebnif: An Integrated Bioinformatics Pipeline for the Identification of Novel Large Intergenic Noncoding RNAs (lincRNAs) - Application in Human Skeletal Muscle Cells
Source: PLoS One. 2014 Jan 6;9(1):e84500. doi: 10.1371/journal.pone.0084500 (PMC3882232; doi:10.1371/journal.pone.0084500)
Supplement: Table S2 — RT-PCR validation of newly identified lincRNAs in HSkMC. (XLSX) [file pone.0084500.s004.xlsx]

## Sheet: RT-PCR.validations
Suppl. Table S2. RT-PCR validation of newly identified lincRNAs in HSkMC.
Transcript ID	Genomic loci	Expression*	Forward primer sequence (5' to 3')	Reverse primer sequence (5' to 3')	Result
CUFF.2064.1	chr1:33893838-33894492	2.95	GAAGCCCAATGCATGAGACA	TAGGCTTTCCAATGCCTCCTC	Success
CUFF.13251.1	chr11:59317644-59318176	4.48	GGCCTTCGTGATGTCCTTCG	CTTCTGGGTTCCTGGGTGTT	Success
CUFF.14992.1	chr11:118794403-118795396	2.92	GAGGCTTGGAACCCCTTTGT	TCCGGGTTTTTCTGACACCC	Success
CUFF.17119.1	chr12:49451374-49452412	2.28	TGTGCCACCTCTCACCTTTC	GGTGCATTTTGCTCCCTCAC	Success
CUFF.26217.1	chr15:45019284-45020374	2.29	CCGGGCACTCTTTTTAGGGT	TCCCTGCTGTGGTAATTTGCT	Success
CUFF.27115.1	chr15:65588398-65590414	5.09	AGTACCTCCTCCGGGATCTTC	GCGTTGTGTTTCAACCGGAC	Success
CUFF.32955.1	chr17:41393280-41393812	3.6	TCTCTGTTTGTGGTGAGGTGT	ACCCCACCGTTTTCTCCAAA	Success
CUFF.32974.1	chr17:41437313-41438720	9.56	AGTAAGGTACGCGCGATGAG	GCATTGGGCCATTTGCATCA	Success
CUFF.33628.1	chr17:56067172-56068234	2.08	TGGGGTCCAGTCAAAAGACAG	GAGAGGAACCTGAACAGGGC	Success
CUFF.39462.1	chr2:20549409-20549925	2.01	TTTTCCCCAAAACCTGACCCA	AGCAGTGACTTGGATTCGCC	Success
CUFF.66030.1	chr5:180673511-180674582	2.61	GACTGGGTCCACCGTTCTTC	TGGAATGGAAGTGGTGCCTC	Success
CUFF.68051.1	chr6:52441962-52443408	3.18	GCACGGACGATCAGTGAATG	GTGGCATGAGGGTCCCAAAA	Success
CUFF.80357.1	chr9:33023365-33025129	2.08	CCGAGGTCTTACGTTGCAGA	CAGAGTAGCCGCAAGAGTGT	Success
CUFF.15520.1	chr12:1642497-1643206	4.7	CTCCATCCCAGTTTGAGCCA	AGAGACCACACTGCAACCAC	Success
CUFF.48219.1	chr21:18826633-18827174	7.88	ACATGCGCAAACTCCAGATG	GGCTTTGTGACCCAGTGACTA	Success
CUFF.23325.1	chr14:53418041-53418917	0.61	CCTCAGCCACACCTTGGATT	AGGACCGTTCCCCATCACTA	Success
CUFF.6572.1	chr1:214453487-214454343	0.53	GGCAAGGTTCTCTCTGGCTT	TGGGAACGTAGTTTGCCCTC	Success
CUFF.7818.1	chr10:5855611-5857262	0.76	AGCCGCTGTAAACGTGGTAG	GGCCTCTTGGAGCTGAGAAC	Success
CUFF.21009.	chr13:52027347-52028993	0.88	AACCTGTCTCTTGCCGTGTT	GGGGTTACGGGAAACCCATT	Success
CUFF.8066.1	chr10:18947065-18948183	0.52	GCTCCTCCGTCAACTGGTTT	CCAGATCGAAGTCCACGCAT	Success
CUFF.84533.1	chrX:64627866-64628423	2.99	AAGTTCAGTATCGCGGAGTC	CTGTCTTTTCACTTGCCGGTTA	Fail
CUFF.65994.1	chr5:176741286-176742065	0.61	GCCCACTGTAACTGGGGTTC	TTCTCCCCTTCCACTCAGGG	Fail
CUFF.65413.1	chr5:158528674-158529450	0.97	GGCCACTGTCCTCAAACACT	ATGGTACCAGGGGAAAGTGC	Fail
CUFF.923.1	chr1:21997724-21999369	0.53	CTTCTGGAGTCTGGACCTGC	ACGCCTGGCATAGAAGAGAC	Fail
CUFF.8906.1	chr10:52384179-52386217	0.5	CCCAAAGCACAGTGAGGAGT	GCCGTGCTTGAAAAGCGTAT	Fail
CUFF.11120.1	chr10:112256064-112257585	0.89	CATCTGTGACCCAGAGGCAA	GTCTGCCCGCACTAGACAAG	Fail
*Expression is measured by Cufflinks FPKM
