# Supplementary material for: Sebnif: An Integrated Bioinformatics Pipeline for the Identification of Novel Large Intergenic Noncoding RNAs (lincRNAs) - Application in Human Skeletal Muscle Cells
Source: PLoS One. 2014 Jan 6;9(1):e84500. doi: 10.1371/journal.pone.0084500 (PMC3882232; doi:10.1371/journal.pone.0084500)
Supplement: Table S3 — List of 6 lincRNAs with the same gene structure found in NONCODE database. (XLSX) [file pone.0084500.s005.xlsx]

## Sheet: Identical.lincRNAs
Suppl. Table S3. Six novel lincRNAs found in NONCODE v3.0 .
Transcript ID	NONCODE ID	NCBI Accession
CUFF.1803.1	n337886	AK054902
CUFF.7168.2	n363769	N/A
CUFF.18798.1	n342005	BC032033
CUFF.32974.1	n342704	AK056941
CUFF.39080.1	n338664	CR621233
CUFF.41904.1	n342437	AK058000
