# Supplementary material for: Sebnif: An Integrated Bioinformatics Pipeline for the Identification of Novel Large Intergenic Noncoding RNAs (lincRNAs) - Application in Human Skeletal Muscle Cells
Source: PLoS One. 2014 Jan 6;9(1):e84500. doi: 10.1371/journal.pone.0084500 (PMC3882232; doi:10.1371/journal.pone.0084500)
Supplement: Table S4 — List of the divergent lincRNAs and the Gene Ontology (GO) annotations of the associated protein coding genes. (XLSX) [file pone.0084500.s006.xlsx]

## Sheet: Divergent.lincRNAs.list
Suppl. Table S4. Divergent lincRNAs associated with known genes.
Novel lincRNA ID	Novel lincRNA loci	RefSeq ID	Gene symbol	Gene loci
CUFF.6.1	chr1:858664-859265	NM_152486	SAMD11	chr1:861120-879961
CUFF.70.1	chr1:2157938-2158410	NM_003036	SKI	chr1:2160133-2241652
CUFF.169.1	chr1:6663041-6665468	NM_014851	KLHL21	chr1:6650783-6662929
CUFF.172.1	chr1:6672163-6673499	NM_153812	PHF13	chr1:6673755-6684093
CUFF.383.1	chr1:12038462-12040237	NM_014874	MFN2	chr1:12040237-12073572
CUFF.923.1	chr1:21997724-21999369	NM_002885	RAP1GAP	chr1:21922707-21995856
CUFF.1032.1	chr1:25559093-25560684	NM_015484	SYF2	chr1:25548766-25559013
CUFF.1213.1	chr1:28561802-28562400	NM_178190	ATPIF1	chr1:28562601-28564616
CUFF.1258.1	chr1:28969704-28970903	NM_005644	TAF12	chr1:28929608-28969604
CUFF.1380.1	chr1:32537918-32538418	NM_018056	TMEM39B	chr1:32538502-32568467
CUFF.1803.1	chr1:40722095-40723666	NM_005857	ZMPSTE24	chr1:40723721-40759856
CUFF.1856.1	chr1:43146355-43147864	NM_004559	YBX1	chr1:43148065-43168020
CUFF.1896.1	chr1:43835476-43836405	NM_022821	ELOVL1	chr1:43829067-43833745
CUFF.2018.1	chr1:45265291-45265988	NM_004073	PLK3	chr1:45266035-45271667
CUFF.2983.1	chr1:76251381-76251778	NM_004582	RABGGTB	chr1:76251878-76260775
CUFF.3033.1	chr1:77685421-77686980	NM_005482	PIGK	chr1:77554666-77685132
CUFF.3077.1	chr1:78352961-78353623	NM_144573	NEXN	chr1:78354199-78409578
CUFF.3391.1	chr1:89989469-89990324	NM_001134476	LRRC8B	chr1:89990396-90063420
CUFF.3571.1	chr1:94346288-94348026	NM_014597	DNTTIP2	chr1:94335013-94344762
CUFF.17984.1	chr1:149815569-149816000	NM_001040874	HIST2H2AA4	chr1:149813784-149814318
CUFF.4716.1	chr1:150849465-150849987	NM_001668	ARNT	chr1:150782180-150849244
CUFF.4818.1	chr1:153538427-153539815	NM_005978	S100A2	chr1:153533584-153538306
CUFF.4836.1	chr1:153958949-153959577	NR_073553	RAB13	chr1:153954092-153958853
CUFF.4945.1	chr1:155243892-155244095	NM_003993	CLK2	chr1:155232658-155243281
CUFF.4949.1	chr1:155277429-155278359	NM_002004	FDPS	chr1:155278538-155290457
CUFF.4990.1	chr1:156163184-156163552	NM_014655	SLC25A44	chr1:156163729-156182587
CUFF.5311.1	chr1:169455604-169456592	NM_006996	SLC19A2	chr1:169433148-169455208
CUFF.5508.1	chr1:173682032-173682765	NM_014458	KLHL20	chr1:173684079-173755840
CUFF.6572.1	chr1:214453487-214454343	NM_020197	SMYD2	chr1:214454564-214510477
CUFF.6753.1	chr1:224033713-224034511	NM_005426	TP53BP2	chr1:223967594-224033674
CUFF.7168.2	chr1:231663061-231664342	NR_028396	TSNAX-DISC1	chr1:231664398-231954990
CUFF.7726.1	chr10:179488-180290	NM_006624	ZMYND11	chr10:180404-300577
CUFF.7743.1	chr10:1029313-1032751	NM_012341	GTPBP4	chr10:1034348-1063708
CUFF.7742.1	chr10:1032881-1034256	NM_012341	GTPBP4	chr10:1034348-1063708
CUFF.7746.1	chr10:1095633-1096504	NM_004508	IDI1	chr10:1085963-1095061
CUFF.7747.1	chr10:1096822-1100284	NM_004508	IDI1	chr10:1085963-1095061
CUFF.7818.1	chr10:5855611-5857262	NM_001494	GDI2	chr10:5807185-5855512
CUFF.7944.1	chr10:14917174-14918908	NM_001193426	SUV39H2	chr10:14920781-14946304
CUFF.8066.1	chr10:18947065-18948183	NM_178815	ARL5B	chr10:18948312-18966940
CUFF.8102.1	chr10:21815522-21816334	NM_207371	SKIDA1	chr10:21802408-21814611
CUFF.8110.1	chr10:22538838-22539184	NR_038921	LOC100130992	chr10:22541000-22547477
CUFF.8319.1	chr10:32217919-32218463	NM_018287	ARHGAP12	chr10:32094325-32217804
CUFF.8659.1	chr10:38693053-38693818	NR_027269	SEPT7P9	chr10:38671997-38691780
CUFF.8715.1	chr10:43904897-43905722	NM_001098204	HNRNPF	chr10:43881064-43904696
CUFF.8906.1	chr10:52384179-52386217	NM_147156	SGMS1	chr10:52065344-52383737
CUFF.9844.1	chr10:75336514-75337397	NM_152586	USP54	chr10:75257295-75335433
CUFF.10214.1	chr10:88514801-88515277	NM_004329	BMPR1A	chr10:88516395-88684945
CUFF.10226.1	chr10:88725018-88727632	NM_006829	ADIRF	chr10:88728187-88730666
CUFF.10648.1	chr10:101191571-101192617	NM_002079	GOT1	chr10:101156626-101190530
CUFF.10753.1	chr10:101539895-101540792	NM_000392	ABCC2	chr10:101542462-101611662
CUFF.11055.1	chr10:106111495-106113111	NM_001008723	CCDC147	chr10:106113521-106214848
CUFF.11120.1	chr10:112256064-112257585	NM_004419	DUSP5	chr10:112257624-112271302
CUFF.11391.1	chr10:121357328-121359444	NM_003252	TIAL1	chr10:121332977-121356541
CUFF.11610.1	chr10:128591801-128592779	NM_001380	DOCK1	chr10:128594022-129250780
CUFF.11682.1	chr10:133797268-133798731	NM_004052	BNIP3	chr10:133781203-133795435
CUFF.11695.1	chr10:134144760-134145341	NM_001143758	LRRC27	chr10:134145613-134166901
CUFF.11697.1	chr10:134209234-134210144	NM_138499	PWWP2B	chr10:134210701-134231358
CUFF.11783.1	chr11:508600-509667	NM_203389	RNH1	chr11:494511-507283
CUFF.11934.1	chr11:3862912-3863320	NM_001665	RHOG	chr11:3848207-3862213
CUFF.12141.1	chr11:10319104-10326549	NM_001124	ADM	chr11:10326641-10328923
CUFF.12382.1	chr11:18548607-18549204	NM_006292	TSG101	chr11:18501857-18548503
CUFF.13032.1	chr11:47448583-47449093	NM_002804	PSMC3	chr11:47440319-47448024
CUFF.13056.1	chr11:47789430-47790482	NM_015308	FNBP4	chr11:47738068-47788993
CUFF.13420.1	chr11:63950280-63953248	NM_006819	STIP1	chr11:63953586-63972020
CUFF.13429.1	chr11:64018460-64018899	NM_000932	PLCB3	chr11:64018994-64036924
CUFF.13541.1	chr11:65186512-65189922	NR_028272	NEAT1	chr11:65190268-65194003
CUFF.13591.1	chr11:65430728-65431402	NM_001243984	RELA	chr11:65421066-65430443
CUFF.13646.1	chr11:66382342-66383879	NM_006328	RBM14	chr11:66384052-66397397
CUFF.13664.1	chr11:66511336-66512136	NR_048553	C11orf80	chr11:66512206-66610987
CUFF.13730.1	chr11:67169472-67169973	NM_002708	PPP1CA	chr11:67165651-67169376
CUFF.13778.1	chr11:68227454-68227686	NM_001164164	PPP6R3	chr11:68228185-68382801
CUFF.13931.1	chr11:70243255-70243847	NM_005231	CTTN	chr11:70244611-70282690
CUFF.13875.1	chr11:71159638-71160591	NM_001360	DHCR7	chr11:71145456-71159477
CUFF.13896.1	chr11:71935256-71935692	NM_001567	INPPL1	chr11:71935881-71950188
CUFF.14114.1	chr11:76154262-76155798	NM_020193	C11orf30	chr11:76156068-76262589
CUFF.14140.1	chr11:77348915-77349574	NM_001293	CLNS1A	chr11:77327195-77348851
CUFF.14283.1	chr11:85358280-85358904	NM_032273	TMEM126A	chr11:85358962-85367597
CUFF.14398.1	chr11:88071017-88072079	NM_148170	CTSC	chr11:88053980-88070941
CUFF.14811.1	chr11:114164413-114165258	NM_006169	NNMT	chr11:114166534-114183238
CUFF.14939.1	chr11:118928060-118929154	NM_001130991	HYOU1	chr11:118914895-118927925
CUFF.14943.1	chr11:118972892-118973630	NM_001382	DPAGT1	chr11:118967212-118972785
CUFF.15067.1	chr11:124981879-124983535	NM_001258238	TMEM218	chr11:124964265-124981659
CUFF.15487.1	chr12:4757356-4758160	NM_005002	NDUFA9	chr12:4758263-4796720
CUFF.15795.1	chr12:10766271-10766732	NM_018048	MAGOHB	chr12:10756363-10766208
CUFF.16018.1	chr12:16034441-16035035	NM_007178	STRAP	chr12:16035287-16056410
CUFF.16467.1	chr12:30946005-30946869	NR_040245	LOC100287314	chr12:30948614-30955645
CUFF.16945.1	chr12:46384740-46385955	NM_004719	SCAF11	chr12:46312913-46384401
CUFF.17225.1	chr12:50677415-50678447	NM_001113546	LIMA1	chr12:50569562-50677353
CUFF.17280.1	chr12:51157253-51157725	NM_005171	ATF1	chr12:51157788-51214943
CUFF.17397.1	chr12:53398613-53399948	NM_001417	EIF4B	chr12:53400061-53435993
CUFF.17407.1	chr12:53488919-53490610	NM_002178	IGFBP6	chr12:53491435-53496128
CUFF.17422.1	chr12:53772785-53773238	NM_001251825	SP1	chr12:53773978-53810226
CUFF.17600.1	chr12:56695832-56696503	NM_004077	CS	chr12:56665482-56694175
CUFF.17791.1	chr12:64797139-64797971	NM_007235	XPOT	chr12:64798152-64842463
CUFF.17872.1	chr12:67661400-67662617	NM_018448	CAND1	chr12:67663060-67708388
CUFF.17976.1	chr12:70634122-70634774	NM_014515	CNOT2	chr12:70636773-70748773
CUFF.17975.1	chr12:70634838-70636036	NM_014515	CNOT2	chr12:70636773-70748773
CUFF.17992.1	chr12:72079239-72079805	NM_018279	TMEM19	chr12:72079877-72097839
CUFF.18027.1	chr12:75782403-75784657	NR_072995	GLIPR1L2	chr12:75784849-75826177
CUFF.18463.1	chr12:90100670-90101023	NR_028138	LOC338758	chr12:90102731-90105729
CUFF.18480.1	chr12:95397848-95398470	NM_018838	NDUFA12	chr12:95365103-95397489
CUFF.18729.1	chr12:104357764-104359472	NM_003211	TDG	chr12:104359592-104382656
CUFF.18746.1	chr12:104457380-104458200	NM_013320	HCFC2	chr12:104458235-104500304
CUFF.18798.1	chr12:105500642-105501380	NM_015275	KIAA1033	chr12:105501491-105562906
CUFF.18995.1	chr12:110718061-110718837	NM_170665	ATP2A2	chr12:110719031-110788897
CUFF.19185.1	chr12:118572201-118572462	NM_002567	PEBP1	chr12:118573869-118583390
CUFF.19194.1	chr12:118811006-118811892	NM_016281	TAOK3	chr12:118587605-118810750
CUFF.19227.1	chr12:120555852-120556907	NM_006861	RAB35	chr12:120532898-120554643
CUFF.19306.1	chr12:122020772-122022188	NM_032590	KDM2B	chr12:121866899-122018920
CUFF.19621.1	chr12:129308679-129309902	NM_145648	SLC15A4	chr12:129277738-129308541
CUFF.19624.1	chr12:131355278-131356373	NM_006325	RAN	chr12:131356616-131360826
CUFF.19684.1	chr12:133338682-133339483	NM_015114	ANKLE2	chr12:133302253-133338451
CUFF.19686.1	chr12:133339570-133340117	NM_015114	ANKLE2	chr12:133302253-133338451
CUFF.20028.1	chr13:27823140-27823992	NM_000982	RPL21	chr13:27825691-27830702
CUFF.20029.1	chr13:27824051-27825379	NM_000982	RPL21	chr13:27825691-27830702
CUFF.20076.1	chr13:30881991-30882754	NM_032116	KATNAL1	chr13:30776766-30881624
CUFF.20849.1	chr13:41595421-41596168	NM_172373	ELF1	chr13:41506054-41593508
CUFF.20866.1	chr13:48610812-48611605	NM_018283	NUDT15	chr13:48611702-48621282
CUFF.21009.1	chr13:52027347-52028993	NM_001039937	INTS6	chr13:51935700-52027275
CUFF.21012.1	chr13:52029068-52030215	NM_001039937	INTS6	chr13:51935700-52027275
CUFF.21051.1	chr13:52768844-52769223	NR_051963	MRPS31P5	chr13:52741844-52768602
CUFF.21057.1	chr13:53024946-53025497	NM_016075	VPS36	chr13:52986736-53024763
CUFF.21063.1	chr13:53191019-53191353	NM_001011724	HNRNPA1L2	chr13:53191604-53217919
CUFF.21100.1	chr13:60738219-60738950	NM_001258367	DIAPH3	chr13:60239720-60738119
CUFF.21396.1	chr13:74708941-74709625	NM_007249	KLF12	chr13:74260148-74708066
CUFF.21582.1	chr13:96328456-96329242	NM_006260	DNAJC3	chr13:96329392-96447243
CUFF.21615.1	chr13:98084249-98086021	NM_021033	RAP2A	chr13:98086474-98120252
CUFF.21650.1	chr13:99229579-99230597	NM_001032296	STK24	chr13:99102454-99229396
CUFF.21684.1	chr13:100739910-100741229	NM_001178004	PCCA	chr13:100741268-101182691
CUFF.21831.1	chr13:107187621-107187995	NM_004093	EFNB2	chr13:107142078-107187388
CUFF.21939.1	chr13:111363555-111364777	NM_198217	ING1	chr13:111364969-111373421
CUFF.21970.1	chr13:113342880-113344014	NM_032189	ATP11A	chr13:113344642-113541482
CUFF.22293.1	chr14:21537304-21538304	NM_018071	ARHGEF40	chr14:21538526-21558036
CUFF.22329.1	chr14:23351496-23352185	NM_173527	REM2	chr14:23352431-23356889
CUFF.22529.1	chr14:24742478-24743963	NM_004581	RABGGTA	chr14:24734743-24740833
CUFF.23118.1	chr14:45723742-45724191	NM_018353	MIS18BP1	chr14:45672392-45722605
CUFF.23325.1	chr14:53418041-53418917	NM_001135000	FERMT2	chr14:53326205-53417815
CUFF.23748.1	chr14:64853259-64854705	NM_005956	MTHFD1	chr14:64854758-64926725
CUFF.23763.1	chr14:65006296-65006690	NM_021979	HSPA2	chr14:65007185-65009954
CUFF.24943.1	chr14:96967795-96968618	NM_032632	PAPOLA	chr14:96968712-97033453
CUFF.25448.1	chr14:103056668-103058735	NM_015156	RCOR1	chr14:103058995-103196913
CUFF.25211.1	chr14:103524174-103524900	NM_006035	CDC42BPB	chr14:103398715-103523742
CUFF.25295.1	chr14:103994627-103995388	NM_152307	TRMT61A	chr14:103995508-104003410
CUFF.25383.1	chr14:105155138-105155857	NM_022489	INF2	chr14:105155942-105185947
CUFF.25623.1	chr15:31616732-31618664	NM_015995	KLF13	chr15:31619082-31670102
CUFF.25645.1	chr15:32906189-32907534	NM_014783	ARHGAP11A	chr15:32907690-32931868
CUFF.25779.1	chr15:37393576-37394239	NM_002399	MEIS2	chr15:37183221-37393500
CUFF.26015.1	chr15:41708512-41709183	NM_015138	RTF1	chr15:41709301-41775761
CUFF.26285.1	chr15:48938107-48939800	NM_000138	FBN1	chr15:48700502-48937985
CUFF.27267.1	chr15:67834288-67834953	NM_002757	MAP2K5	chr15:67835020-68099455
CUFF.27308.1	chr15:69114200-69115020	NM_006305	ANP32A	chr15:69070874-69113261
CUFF.27473.1	chr15:72523867-72525011	NM_002654	PKM	chr15:72491369-72523727
CUFF.28090.1	chr15:89178638-89180475	NM_002201	ISG20	chr15:89182038-89198879
CUFF.28092.1	chr15:89181112-89181848	NM_002201	ISG20	chr15:89182038-89198879
CUFF.28453.1	chr16:474845-475362	NM_014700	RAB11FIP3	chr16:475667-572481
CUFF.28624.1	chr16:1525354-1526233	NM_001287	CLCN7	chr16:1494933-1525085
CUFF.28792.1	chr16:1662242-1662707	NM_014714	IFT140	chr16:1560427-1662109
CUFF.28625.1	chr16:1754789-1756061	NM_015133	MAPK8IP3	chr16:1756220-1820318
CUFF.28668.1	chr16:2031939-2033549	NM_172167	NOXO1	chr16:2028917-2031550
CUFF.28671.1	chr16:2059878-2060779	NM_178167	ZNF598	chr16:2047652-2059822
CUFF.28695.1	chr16:2265194-2266221	NM_001042371	PGP	chr16:2261602-2264822
CUFF.28744.1	chr16:2827363-2829323	NM_207013	TCEB2	chr16:2821414-2827297
CUFF.28779.1	chr16:3183026-3183581	NM_004220	ZNF213	chr16:3185056-3192805
CUFF.28772.1	chr16:3183764-3184867	NM_004220	ZNF213	chr16:3185056-3192805
CUFF.29014.1	chr16:11891285-11894407	NM_014153	ZC3H7A	chr16:11844441-11891114
CUFF.29219.1	chr16:19123164-19124029	NM_001034841	ITPRIPL2	chr16:19125253-19132952
CUFF.29258.1	chr16:21533619-21533893	NR_002594	SLC7A5P2	chr16:21529229-21531765
CUFF.29271.1	chr16:21963167-21964343	NM_003366	UQCRC2	chr16:21964608-21994668
CUFF.29495.1	chr16:29937613-29937995	NM_178863	KCTD13	chr16:29917656-29937545
CUFF.29496.1	chr16:29938278-29939093	NM_178863	KCTD13	chr16:29917656-29937545
CUFF.29641.1	chr16:31723551-31724243	NM_001130913	ZNF720	chr16:31724549-31772886
CUFF.29955.1	chr16:56641693-56642203	NM_005953	MT2A	chr16:56642477-56643409
CUFF.29985.1	chr16:57768327-57769147	NM_005886	KATNB1	chr16:57769659-57791162
CUFF.30136.1	chr16:67594811-67595854	NM_001191022	CTCF	chr16:67596309-67673088
CUFF.30373.1	chr16:71843336-71843802	NM_001030007	AP1G1	chr16:71762904-71842976
CUFF.30374.1	chr16:71843886-71845003	NM_001030007	AP1G1	chr16:71762904-71842976
CUFF.30392.1	chr16:71918800-71919309	NM_001201552	ZNF821	chr16:71893582-71918093
CUFF.30453.1	chr16:74328961-74329642	NM_002811	PSMD7	chr16:74330672-74340186
CUFF.30841.1	chr16:88868983-88870121	NM_030928	CDT1	chr16:88870185-88875666
CUFF.30855.1	chr16:89266800-89267263	NM_001242757	SLC22A31	chr16:89262168-89266529
CUFF.30860.1	chr16:89281726-89283811	NM_182531	ZNF778	chr16:89284110-89295965
CUFF.30886.1	chr16:89557323-89558880	NR_045839	ANKRD11	chr16:89353065-89556969
CUFF.30917.1	chr16:89883463-89884927	NM_000135	FANCA	chr16:89803958-89883065
CUFF.30986.1	chr17:632902-634512	NM_024792	FAM57A	chr17:635846-646075
CUFF.31089.1	chr17:2615245-2615712	NM_015229	CLUH	chr17:2592679-2614927
CUFF.31338.1	chr17:7309998-7311114	NM_020795	NLGN2	chr17:7311501-7323179
CUFF.31445.1	chr17:8055934-8057416	NM_002616	PER1	chr17:8043787-8055753
CUFF.31467.1	chr17:8199545-8200374	NM_201520	SLC25A35	chr17:8191081-8198170
CUFF.31716.1	chr17:15586287-15587421	NM_006470	TRIM16	chr17:15531279-15586193
CUFF.31841.1	chr17:17495323-17496340	NM_148172	PEMT	chr17:17408876-17495017
CUFF.31960.1	chr17:19551472-19551957	NM_001031806	ALDH3A2	chr17:19552063-19580904
CUFF.32061.1	chr17:21119269-21120332	NM_003876	TMEM11	chr17:21101262-21117908
CUFF.32287.1	chr17:29233322-29234290	NM_024683	TEFM	chr17:29226000-29233286
CUFF.32413.1	chr17:30676249-30677009	NM_003457	ZNF207	chr17:30677156-30697468
CUFF.32430.1	chr17:30812512-30813309	NM_003885	CDK5R1	chr17:30814104-30818271
CUFF.32553.1	chr17:33568552-33569924	NM_144975	SLFN5	chr17:33570085-33594761
CUFF.32815.1	chr17:40086249-40086786	NM_031421	TTC25	chr17:40086887-40117668
CUFF.32849.1	chr17:40703038-40703782	NM_000413	HSD17B1	chr17:40703983-40707232
CUFF.32944.1	chr17:41320679-41321611	NM_031862	NBR1	chr17:41322497-41363707
CUFF.33062.1	chr17:42581094-42581833	NM_001002909	GPATCH8	chr17:42472644-42580957
CUFF.33264.1	chr17:45725752-45726476	NM_002265	KPNB1	chr17:45727203-45761004
CUFF.33277.1	chr17:45772315-45772604	NM_014726	TBKBP1	chr17:45772629-45789429
CUFF.33303.1	chr17:45972245-45973251	NM_003110	SP2	chr17:45973515-46006323
CUFF.33327.1	chr17:46124199-46125206	NM_003204	NFE2L1	chr17:46125685-46138907
CUFF.33353.1	chr17:46657532-46659105	NM_024015	HOXB4	chr17:46652868-46655743
CUFF.33558.1	chr17:54991729-54992800	NM_005082	TRIM25	chr17:54965269-54991409
CUFF.33627.1	chr17:56066641-56067001	NM_007146	VEZF1	chr17:56048909-56065615
CUFF.33628.1	chr17:56067172-56068234	NM_007146	VEZF1	chr17:56048909-56065615
CUFF.33596.1	chr17:56086123-56086752	NR_034041	SRSF1	chr17:56078279-56084707
CUFF.33617.1	chr17:57184346-57185068	NM_015294	TRIM37	chr17:57075560-57184266
CUFF.33656.1	chr17:58157037-58158701	NM_022070	HEATR6	chr17:58120551-58156292
CUFF.33654.1	chr17:58469831-58470545	NM_032582	USP32	chr17:58254690-58469586
CUFF.33686.1	chr17:60553682-60555706	NM_001112707	TLK2	chr17:60556385-60692841
CUFF.33909.1	chr17:65713239-65713850	NM_015462	NOL11	chr17:65714060-65740266
CUFF.33954.1	chr17:66597961-66598372	NM_017565	FAM20A	chr17:66531256-66597095
CUFF.34078.1	chr17:73200834-73201233	NM_024844	NUP85	chr17:73201596-73231854
CUFF.34379.1	chr17:78121128-78121603	NM_014740	EIF4A3	chr17:78109012-78120982
CUFF.34380.1	chr17:78121750-78122595	NM_014740	EIF4A3	chr17:78109012-78120982
CUFF.34453.1	chr17:79480330-79481667	NR_037688	ACTG1	chr17:79476996-79479892
CUFF.34463.1	chr17:79677245-79678437	NM_001270953	SLC25A10	chr17:79679265-79688046
CUFF.34510.1	chr17:80023931-80024437	NM_022156	DUS1L	chr17:80015747-80023697
CUFF.34643.1	chr18:3011971-3012802	NM_014646	LPIN2	chr18:2916991-3011945
CUFF.35094.1	chr18:29265069-29267063	NM_004775	B4GALT6	chr18:29202208-29264686
CUFF.35613.1	chr18:57027169-57028337	NM_005570	LMAN1	chr18:56995055-57026508
CUFF.36188.1	chr18:72265443-72265936	NR_024484	LOC400657	chr18:72259009-72265071
CUFF.35965.1	chr18:77900387-77905469	NR_028340	PARD6G-AS1	chr18:77905806-77936315
CUFF.36070.1	chr19:1021522-1022172	NM_033420	TMEM259	chr19:1009649-1021141
CUFF.36127.1	chr19:1864299-1865950	NM_031918	KLF16	chr19:1852397-1863564
CUFF.36193.1	chr19:2945370-2946284	NM_021217	ZNF77	chr19:2933215-2944969
CUFF.37239.1	chr19:19888689-19890287	NR_026956	LINC00663	chr19:19867180-19887222
CUFF.38161.1	chr19:21263684-21264472	NM_182515	ZNF714	chr19:21264952-21307883
CUFF.37670.1	chr19:36248003-36248896	NM_144617	HSPB6	chr19:36245466-36247930
CUFF.37795.1	chr19:37823311-37823955	NM_181786	HKR1	chr19:37825579-37855357
CUFF.37860.1	chr19:39935284-39936102	NM_001130824	SUPT5H	chr19:39936185-39967308
CUFF.37883.1	chr19:40474253-40475271	NM_153001	PSMC4	chr19:40476911-40487671
CUFF.37884.1	chr19:40475325-40475875	NM_153001	PSMC4	chr19:40476911-40487671
CUFF.37888.1	chr19:40501658-40502649	NM_178544	ZNF546	chr19:40502942-40523514
CUFF.38234.1	chr19:45874206-45874853	NM_000400	ERCC2	chr19:45854648-45873845
CUFF.38447.1	chr19:49559916-49560671	NM_033142	CGB7	chr19:49557530-49558997
CUFF.38474.1	chr19:50144089-50145075	NM_021228	SCAF1	chr19:50145381-50161906
CUFF.38526.1	chr19:51845494-51846380	NM_001163922	VSIG10L	chr19:51834794-51845378
CUFF.38848.1	chr19:53070940-53072186	NM_018260	ZNF701	chr19:53073525-53090427
CUFF.40144.1	chr19:58428771-58429873	NM_152475	ZNF417	chr19:58417141-58427978
CUFF.38884.1	chr19:58892747-58893225	NR_049780	ZNF837	chr19:58878989-58892389
CUFF.38886.1	chr19:58893657-58895200	NR_049780	ZNF837	chr19:58878989-58892389
CUFF.38900.1	chr19:59054787-59055071	NM_005762	TRIM28	chr19:59055835-59062082
CUFF.39080.1	chr2:10588783-10590598	NM_002539	ODC1	chr2:10580507-10588453
CUFF.39105.1	chr2:11294640-11295164	NM_152391	PQLC3	chr2:11295539-11318998
CUFF.39556.1	chr2:27255245-27255732	NM_017727	TMEM214	chr2:27255773-27264565
CUFF.39560.1	chr2:27272052-27272840	NM_001035507	AGBL5	chr2:27274490-27282403
CUFF.39561.1	chr2:27273597-27273940	NM_001035507	AGBL5	chr2:27274490-27282403
CUFF.39676.1	chr2:29031068-29032522	NM_001142634	SPDYA	chr2:29033699-29073475
CUFF.40257.1	chr2:45876589-45877320	NM_005400	PRKCE	chr2:45879042-46415129
CUFF.40298.1	chr2:46768481-46769509	NM_012249	RHOQ	chr2:46769866-46811827
CUFF.40596.1	chr2:55844989-55847042	NM_001122964	SMEK2	chr2:55775513-55844796
CUFF.40852.1	chr2:58271232-58272268	NR_049781	VRK2	chr2:58273776-58387055
CUFF.40871.1	chr2:64066955-64067950	NM_001001521	UGP2	chr2:64068097-64118696
CUFF.41008.1	chr2:68480002-68480509	NM_000945	PPP3R1	chr2:68405988-68479651
CUFF.41132.1	chr2:70141033-70141737	NM_002357	MXD1	chr2:70142172-70170076
CUFF.41251.1	chr2:73340347-73341123	NM_015470	RAB11FIP5	chr2:73300509-73340146
CUFF.41485.1	chr2:85131350-85132190	NM_021103	TMSB10	chr2:85132762-85133799
CUFF.41496.1	chr2:85195050-85197826	NM_020122	KCMF1	chr2:85198230-85286595
CUFF.41672.1	chr2:97481075-97481714	NM_199078	CNNM3	chr2:97481990-97501121
CUFF.41902.1	chr2:105946202-105947034	NM_001142621	TGFBRAP1	chr2:105883539-105946148
CUFF.41904.1	chr2:105951020-105953924	NM_024093	C2orf49	chr2:105954012-105961984
CUFF.42540.1	chr2:131851140-131851815	NM_001009993	FAM168B	chr2:131805448-131851004
CUFF.42738.1	chr2:139257311-139258012	NM_001001664	SPOPL	chr2:139259349-139330805
CUFF.43022.1	chr2:150445462-150446268	NM_015702	MMADHC	chr2:150426146-150444330
CUFF.43751.1	chr2:176034517-176035199	NR_045769	ATF2	chr2:175936977-176032934
CUFF.43844.1	chr2:178075556-178077299	NM_194247	HNRNPA3	chr2:178077421-178088685
CUFF.44827.1	chr2:190305280-190305844	NM_032168	WDR75	chr2:190306158-190340264
CUFF.44767.1	chr2:190628379-190629667	NM_022353	OSGEPL1	chr2:190611385-190627924
CUFF.44858.1	chr2:192542104-192542573	NR_045622	NABP1	chr2:192542797-192553248
CUFF.44976.1	chr2:198299951-198301357	NM_001005526	SF3B1	chr2:198283520-198299771
CUFF.45090.1	chr2:201979875-201980473	NM_001202519	CFLAR	chr2:201980876-202037411
CUFF.45202.1	chr2:203737541-203738856	NM_138468	ICA1L	chr2:203637872-203736371
CUFF.45226.1	chr2:204192074-204192844	NM_005759	ABI2	chr2:204193002-204296892
CUFF.45402.1	chr2:208393594-208394311	NM_004379	CREB1	chr2:208394615-208470284
CUFF.45688.1	chr2:216301089-216302418	NM_212474	FN1	chr2:216225178-216300791
CUFF.45758.1	chr2:219080961-219081623	NM_152862	ARPC2	chr2:219081816-219119071
CUFF.45818.1	chr2:220461300-220462495	NM_052902	STK11IP	chr2:220462595-220481173
CUFF.45911.1	chr2:227698239-227699514	NM_001167608	RHBDD1	chr2:227700670-227863923
CUFF.45982.1	chr2:232329499-232330150	NM_005381	NCL	chr2:232319458-232329205
CUFF.45986.1	chr2:232570746-232571487	NM_002823	PTMA	chr2:232573234-232578250
CUFF.46104.1	chr2:237990924-237992788	NM_006710	COPS8	chr2:237994083-238007489
CUFF.46243.1	chr2:241371981-241374681	NM_002081	GPC1	chr2:241375114-241407495
CUFF.46249.1	chr2:241506990-241507517	NM_018226	RNPEPL1	chr2:241508003-241518149
CUFF.46253.1	chr2:241524101-241526000	NM_023083	CAPN10	chr2:241526132-241538526
CUFF.46260.1	chr2:241936778-241937918	NM_001080437	SNED1	chr2:241938254-242033643
CUFF.46428.1	chr20:2489877-2490644	NM_024325	ZNF343	chr20:2462466-2489778
CUFF.46440.1	chr20:2630468-2632202	NR_027700	NOP56	chr20:2633177-2639039
CUFF.46489.1	chr20:3767782-3768280	NM_001810	CENPB	chr20:3764497-3767337
CUFF.46507.1	chr20:3996446-3996777	NM_001134337	RNF24	chr20:3912068-3996216
CUFF.46581.1	chr20:5591953-5592326	NM_019593	GPCPD1	chr20:5525079-5591672
CUFF.46940.1	chr20:23031381-23032035	NM_000361	THBD	chr20:23026269-23030301
CUFF.46987.1	chr20:25677577-25678686	NM_015655	ZNF337	chr20:25654850-25677469
CUFF.47142.1	chr20:32579773-32580885	NM_007367	RALY	chr20:32581457-32670991
CUFF.48072.1	chr20:62150164-62151123	NM_024299	PPDPF	chr20:62152132-62153524
CUFF.48096.1	chr20:62524941-62525716	NM_025219	DNAJC5	chr20:62526454-62567384
CUFF.48181.1	chr21:15755841-15756403	NM_006948	HSPA13	chr21:15743436-15755509
CUFF.48207.1	chr21:16437476-16438294	NM_003489	NRIP1	chr21:16333555-16437126
CUFF.48328.1	chr21:30669363-30670893	NM_001186	BACH1	chr21:30671219-30718469
CUFF.48754.1	chr21:44312467-44313175	NM_001001503	NDUFV3	chr21:44313377-44329773
CUFF.48770.1	chr21:44527861-44528518	NM_006758	U2AF1	chr21:44513065-44527688
CUFF.48819.1	chr21:46222081-46222809	NM_003343	UBE2G2	chr21:46188494-46221751
CUFF.48837.1	chr21:46293965-46294897	NM_004339	PTTG1IP	chr21:46269499-46293818
CUFF.48968.1	chr21:47876149-47878731	NM_015151	DIP2A	chr21:47878861-47989926
CUFF.49330.1	chr22:20118634-20119222	NM_001185024	ZDHHC8	chr22:20119363-20135530
CUFF.49344.1	chr22:20308971-20309777	NM_033257	DGCR6L	chr22:20301760-20307628
CUFF.49927.1	chr22:29196693-29199201	NM_005080	XBP1	chr22:29190547-29196560
CUFF.50032.1	chr22:31317232-31318241	NR_026920	MORC2-AS1	chr22:31318294-31322640
CUFF.50056.1	chr22:31887467-31888523	NM_019843	EIF4ENIF1	chr22:31835344-31885874
CUFF.50354.1	chr22:32028337-32032458	NM_014338	PISD	chr22:32014476-32026810
CUFF.50060.1	chr22:32148790-32149766	NM_001242897	DEPDC5	chr22:32149936-32303020
CUFF.50152.1	chr22:36925564-36926231	NM_003753	EIF3D	chr22:36906896-36925277
CUFF.50176.1	chr22:37955542-37956142	NM_152243	CDC42EP1	chr22:37956470-37965410
CUFF.50319.1	chr22:41346353-41347127	NM_014248	RBX1	chr22:41347350-41369019
CUFF.50701.1	chr22:43253875-43254462	NM_014570	ARFGAP3	chr22:43192531-43253408
CUFF.50461.1	chr22:44350414-44351171	NM_015380	SAMM50	chr22:44351260-44392412
CUFF.50523.1	chr22:46441690-46442801	NR_027036	LOC100271722	chr22:46435786-46440748
CUFF.50536.1	chr22:46646290-46647674	NM_207327	CDPF1	chr22:46639909-46646193
CUFF.50556.1	chr22:47134344-47135162	NM_022766	CERK	chr22:47080306-47134152
CUFF.50557.1	chr22:47135258-47135739	NM_022766	CERK	chr22:47080306-47134152
CUFF.50579.1	chr22:50246618-50247193	NM_014838	ZBED4	chr22:50247496-50283726
CUFF.50776.1	chr3:5226939-5229103	NM_014674	EDEM1	chr3:5229358-5261650
CUFF.51501.1	chr3:28392057-28393952	NM_001134432	AZI2	chr3:28373179-28390618
CUFF.51670.1	chr3:33482556-33483267	NM_001128161	UBP1	chr3:33429828-33481897
CUFF.52666.1	chr3:53381718-53382500	NM_018403	DCP1A	chr3:53317444-53381654
CUFF.52702.1	chr3:57260665-57261448	NM_012096	APPL1	chr3:57261764-57307498
CUFF.52708.1	chr3:57583376-57585546	NM_001660	ARF4	chr3:57557089-57583215
CUFF.52725.1	chr3:58419763-58420317	NM_000925	PDHB	chr3:58413356-58419579
CUFF.54452.1	chr3:125631247-125634588	NR_024250	FAM86JP	chr3:125635443-125648867
CUFF.54491.1	chr3:127309727-127309955	NM_001142646	TPRA1	chr3:127291906-127309602
CUFF.54580.1	chr3:128596489-128598129	NM_014049	ACAD9	chr3:128598332-128631957
CUFF.54595.1	chr3:128902887-128907171	NM_003418	CNBP	chr3:128886657-128902810
CUFF.54698.1	chr3:133380867-133382061	NM_007027	TOPBP1	chr3:133319448-133380737
CUFF.54757.1	chr3:136471478-136472180	NM_005862	STAG1	chr3:136055998-136471245
CUFF.54901.1	chr3:139108679-139109968	NM_004766	COPB2	chr3:139076432-139108522
CUFF.55242.1	chr3:150320163-150320958	NM_016275	SELT	chr3:150321065-150348234
CUFF.55283.1	chr3:155572554-155573302	NM_001190992	SLC33A1	chr3:155544300-155572248
CUFF.56431.1	chr3:185543393-185548634	NM_001007225	IGF2BP2	chr3:185361526-185542827
CUFF.56450.1	chr3:186500341-186500984	NM_001967	EIF4A2	chr3:186501360-186507685
CUFF.56546.1	chr3:194991951-194992921	NM_152531	XXYLT1	chr3:194789012-194991895
CUFF.56596.1	chr3:196230926-196231601	NM_152617	RNF168	chr3:196195656-196230639
CUFF.56654.1	chr3:197516030-197517390	NM_032773	LRCH3	chr3:197518144-197598456
CUFF.56856.1	chr4:2469674-2470637	NM_002938	RNF4	chr4:2470794-2517586
CUFF.57419.2	chr4:15681266-15682506	NM_001145191	FAM200B	chr4:15683351-15692070
CUFF.57908.1	chr4:39640770-39641412	NM_174921	SMIM14	chr4:39552545-39640481
CUFF.58034.1	chr4:48341299-48342098	NM_020846	SLAIN2	chr4:48343612-48428215
CUFF.58035.1	chr4:48342185-48343271	NM_020846	SLAIN2	chr4:48343612-48428215
CUFF.58398.1	chr4:74733646-74734675	NM_001511	CXCL1	chr4:74735108-74737019
CUFF.58470.1	chr4:74904622-74905484	NM_002090	CXCL3	chr4:74902311-74904490
CUFF.58546.1	chr4:75022715-75023089	NM_001144978	MTHFD2L	chr4:75023828-75168814
CUFF.58577.1	chr4:77998367-77999515	NM_006835	CCNI	chr4:77969176-77997125
CUFF.58605.1	chr4:79696441-79697253	NM_017593	BMP2K	chr4:79697531-79800594
CUFF.58664.1	chr4:83295860-83296532	NM_031369	HNRNPD	chr4:83274466-83295149
CUFF.58831.1	chr4:89512652-89513519	NM_001271602	HERC3	chr4:89513573-89629693
CUFF.58886.1	chr4:99180792-99182281	NM_001100429	RAP1GDS1	chr4:99182526-99365012
CUFF.59274.1	chr4:113151221-113151924	NM_018569	AP1AR	chr4:113152894-113191211
CUFF.59429.1	chr4:114684124-114684647	NM_172128	CAMK2D	chr4:114372187-114683083
CUFF.59628.1	chr4:120132619-120133344	NM_019050	USP53	chr4:120133781-120216673
CUFF.59648.1	chr4:120373578-120375799	NR_037630	LOC645513	chr4:120375937-120420747
CUFF.59704.1	chr4:122618377-122619436	NM_001154	ANXA5	chr4:122589151-122618147
CUFF.59817.1	chr4:128799430-128801535	NM_014264	PLK4	chr4:128802015-128820377
CUFF.60209.1	chr4:146539238-146540270	NM_172250	MMAA	chr4:146540539-146581187
CUFF.60380.1	chr4:159095882-159096795	NM_001128424	FAM198B	chr4:159045731-159094202
CUFF.60418.1	chr4:164088154-164088488	NM_138386	NAF1	chr4:164049822-164088073
CUFF.60545.1	chr4:169931506-169931966	NM_032783	CBR4	chr4:169908741-169931468
CUFF.60662.1	chr4:174290576-174290956	NM_003864	SAP30	chr4:174292092-174298683
CUFF.61075.1	chr4:185395963-185397108	NM_002199	IRF2	chr4:185308875-185395726
CUFF.61099.1	chr4:186315495-186316188	NM_181726	ANKRD37	chr4:186317839-186321390
CUFF.61193.1	chr4:190860394-190861855	NM_004477	FRG1	chr4:190861973-190884359
CUFF.61229.1	chr5:1345300-1351239	NM_030782	CLPTM1L	chr5:1317999-1345002
CUFF.61287.1	chr5:6711929-6713123	NM_001171805	PAPD7	chr5:6714717-6757161
CUFF.61460.1	chr5:10761495-10762502	NM_004394	DAP	chr5:10679341-10761387
CUFF.61691.1	chr5:16465986-16466906	NM_033414	ZNF622	chr5:16451627-16465894
CUFF.61938.1	chr5:33437836-33439166	NM_001258437	TARS	chr5:33440801-33468196
CUFF.61935.1	chr5:36242338-36243044	NM_153013	NADKD1	chr5:36192693-36242258
CUFF.62212.2	chr5:43020281-43022418	NR_034086	LOC648987	chr5:43014830-43018913
CUFF.62923.1	chr5:72250935-72251713	NM_138782	FCHO2	chr5:72251807-72386349
CUFF.62949.1	chr5:72793330-72794106	NM_001207	BTF3	chr5:72794249-72801448
CUFF.63044.1	chr5:74905171-74906725	NM_001276713	ANKDD1B	chr5:74907300-74967671
CUFF.63181.1	chr5:79552021-79552810	NM_001174071	SERINC5	chr5:79407049-79551898
CUFF.63180.1	chr5:79552937-79553464	NM_001174071	SERINC5	chr5:79407049-79551898
CUFF.63231.1	chr5:81574493-81575495	NM_001025	RPS23	chr5:81569138-81574235
CUFF.64009.1	chr5:118603476-118604364	NM_001077654	TNFAIP8	chr5:118604417-118730294
CUFF.64288.1	chr5:132386486-132387566	NM_002154	HSPA4	chr5:132387661-132440709
CUFF.64303.1	chr5:133342320-133342580	NM_003374	VDAC1	chr5:133307565-133340824
CUFF.64304.1	chr5:133513151-133513691	NM_170679	SKP1	chr5:133492081-133512724
CUFF.64758.1	chr5:137798985-137799767	NM_001964	EGR1	chr5:137801180-137805004
CUFF.65293.1	chr5:150154897-150155573	NM_032947	SMIM3	chr5:150157507-150176298
CUFF.65302.1	chr5:151149034-151151037	NM_005754	G3BP1	chr5:151151475-151184915
CUFF.65413.1	chr5:158528674-158529450	NM_024007	EBF1	chr5:158122922-158526788
CUFF.65614.1	chr5:171433967-171434854	NM_033645	FBXW11	chr5:171288555-171433877
CUFF.65994.1	chr5:176741286-176742065	NM_031300	MXD3	chr5:176734205-176739292
CUFF.67130.1	chr5:178976057-178976573	NM_025158	RUFY1	chr5:178977561-179037027
CUFF.66010.1	chr5:180633870-180634530	NM_033342	TRIM7	chr5:180630119-180632177
CUFF.66029.1	chr5:180672779-180673271	NM_006098	GNB2L1	chr5:180663927-180670906
CUFF.66154.1	chr6:4019233-4020075	NM_003913	PRPF4B	chr6:4021568-4065217
CUFF.66156.1	chr6:4020712-4021401	NM_003913	PRPF4B	chr6:4021568-4065217
CUFF.66962.1	chr6:26285889-26286650	NM_003543	HIST1H4H	chr6:26285353-26285727
CUFF.66980.1	chr6:26537727-26538110	NM_006353	HMGN4	chr6:26538571-26547164
CUFF.67183.1	chr6:30456759-30457043	NM_005516	HLA-E	chr6:30457182-30461982
CUFF.67205.1	chr6:30685602-30686317	NM_014641	MDC1	chr6:30667583-30685458
CUFF.67447.1	chr6:35180679-35181373	NM_152753	SCUBE3	chr6:35182189-35218609
CUFF.67614.1	chr6:36095529-36096883	NR_072996	MAPK13	chr6:36098260-36112301
CUFF.67726.1	chr6:38607992-38608469	NM_001099272	BTBD9	chr6:38136226-38607924
CUFF.67728.1	chr6:38608526-38609561	NM_001099272	BTBD9	chr6:38136226-38607924
CUFF.67763.1	chr6:41511357-41513231	NM_001012427	FOXP4	chr6:41514163-41570122
CUFF.67852.1	chr6:43394482-43394879	NM_001198934	ABCC10	chr6:43395291-43418163
CUFF.68051.1	chr6:52441962-52443408	NM_012288	TRAM2	chr6:52362199-52441862
CUFF.68165.1	chr6:57181580-57182223	NM_000947	PRIM2	chr6:57182421-57513376
CUFF.68406.1	chr6:74404159-74405412	NM_001159588	CD109	chr6:74405507-74538041
CUFF.68422.1	chr6:75954579-75955442	NM_001865	COX7A2	chr6:75947390-75953644
CUFF.68485.1	chr6:79575750-79576558	NM_001010844	IRAK1BP1	chr6:79577260-79608135
CUFF.68912.1	chr6:90349734-90350410	NM_020466	LYRM2	chr6:90341942-90348474
CUFF.69147.1	chr6:101329342-101330250	NM_022091	ASCC3	chr6:101304178-101329224
CUFF.69271.1	chr6:107781125-107781833	NM_020381	PDSS2	chr6:107473760-107780779
CUFF.69280.1	chr6:107810322-107810967	NM_018013	SOBP	chr6:107811316-107982513
CUFF.70186.1	chr6:130686657-130687334	NM_001258275	SAMD3	chr6:130465446-130686570
CUFF.70274.1	chr6:136611161-136612380	NM_014739	BCLAF1	chr6:136578000-136610989
CUFF.70344.1	chr6:139008676-139011226	NR_033896	FLJ46906	chr6:139012804-139018425
CUFF.70345.1	chr6:139011795-139012281	NR_033896	FLJ46906	chr6:139012804-139018425
CUFF.70913.1	chr6:157801087-157802106	NM_153746	ZDHHC14	chr6:157802556-158094977
CUFF.70969.1	chr6:159421505-159422484	NM_031924	RSPH3	chr6:159398265-159421198
CUFF.71417.1	chr7:1199977-1202350	NM_182491	ZFAND2A	chr7:1192542-1199855
CUFF.71444.1	chr7:2392323-2393042	NM_003751	EIF3B	chr7:2394473-2420377
CUFF.71514.1	chr7:4814441-4815138	NM_014855	AP5Z1	chr7:4815261-4834026
CUFF.71650.1	chr7:5631221-5632273	NM_003088	FSCN1	chr7:5632435-5646287
CUFF.71678.1	chr7:6143448-6144240	NM_032172	USP42	chr7:6144549-6201195
CUFF.71746.1	chr7:6746664-6747323	NM_016265	ZNF12	chr7:6728063-6746566
CUFF.72024.1	chr7:19157845-19158732	NM_000474	TWIST1	chr7:19155090-19157295
CUFF.72025.1	chr7:19158826-19159451	NM_000474	TWIST1	chr7:19155090-19157295
CUFF.72278.1	chr7:26904505-26904850	NM_003930	SKAP2	chr7:26706687-26904341
CUFF.72338.1	chr7:30030313-30031178	NM_001145514	SCRN1	chr7:29959718-30029905
CUFF.72365.1	chr7:30544575-30545462	NR_037669	GGCT	chr7:30536236-30544457
CUFF.72568.1	chr7:35839451-35840273	NM_001011553	2013-09-07	chr7:35840595-35946715
CUFF.72754.1	chr7:44622593-44623392	NM_182547	TMED4	chr7:44618761-44621827
CUFF.72771.1	chr7:44834969-44835979	NM_021130	PPIA	chr7:44836240-44842716
CUFF.72778.1	chr7:44925082-44925795	NM_033224	PURB	chr7:44915891-44924960
CUFF.72806.1	chr7:45808671-45809108	NR_024271	SEPT7P2	chr7:45763385-45808617
CUFF.72881.1	chr7:54827048-54827872	NM_001012456	SEC61G	chr7:54819939-54826939
CUFF.73360.1	chr7:73154783-73155480	NR_026912	ABHD11	chr7:73150426-73153190
CUFF.73608.1	chr7:76750122-76750881	NM_020879	CCDC146	chr7:76751933-76924521
CUFF.73618.1	chr7:77164013-77166196	NM_002835	PTPN12	chr7:77166772-77269388
CUFF.74055.1	chr7:89975187-89975710	NM_001042717	GTPBP10	chr7:89975978-90020769
CUFF.74346.1	chr7:97881680-97882979	NM_015395	TECPR1	chr7:97844754-97881563
CUFF.74369.1	chr7:98922740-98923406	NM_001190996	ARPC1A	chr7:98923495-98963885
CUFF.74375.1	chr7:98970622-98971701	NM_005720	ARPC1B	chr7:98972297-98992404
CUFF.74381.1	chr7:99100814-99101758	NM_145102	ZKSCAN5	chr7:99102272-99131445
CUFF.74487.1	chr7:100449644-100450237	NM_001267812	SLC12A9	chr7:100450340-100463160
CUFF.74633.1	chr7:105517220-105518673	NM_020725	ATXN7L1	chr7:105245220-105517031
CUFF.74656.1	chr7:107383331-107383829	NM_024814	CBLL1	chr7:107384278-107402083
CUFF.74970.1	chr7:117823205-117823929	NM_016200	NAA38	chr7:117824085-117844093
CUFF.75179.1	chr7:128115396-128116109	NM_018396	METTL2B	chr7:128116782-128142978
CUFF.75201.1	chr7:128468326-128469272	NM_001458	FLNC	chr7:128470482-128499328
CUFF.75215.1	chr7:129249411-129251481	NM_005011	NRF1	chr7:129251554-129396922
CUFF.75254.1	chr7:129845368-129846171	NM_032842	TMEM209	chr7:129804554-129845338
CUFF.75579.1	chr7:138721398-138721676	NM_080660	ZC3HAV1L	chr7:138710451-138720775
CUFF.75729.1	chr7:148581872-148582571	NM_001203247	EZH2	chr7:148504463-148581441
CUFF.75743.1	chr7:148726247-148727038	NM_004911	PDIA4	chr7:148700153-148725782
CUFF.75820.1	chr7:150101731-150102418	NR_027237	LOC728743	chr7:150102839-150109558
CUFF.75823.1	chr7:150210144-150210593	NM_153236	GIMAP7	chr7:150211944-150218161
CUFF.75956.1	chr7:155087782-155089404	NM_005542	INSIG1	chr7:155089485-155101945
CUFF.76029.1	chr7:157128757-157129478	NM_005494	DNAJB6	chr7:157129709-157179018
CUFF.76169.1	chr8:6564895-6565748	NM_018361	AGPAT5	chr8:6565877-6619021
CUFF.76865.1	chr8:33370999-33371951	NM_025115	TTI2	chr8:33356026-33370703
CUFF.76937.1	chr8:37552051-37552890	NM_025069	ZNF703	chr8:37553300-37556396
CUFF.77178.1	chr8:52811764-52813078	NM_052937	PCMTD1	chr8:52730139-52811735
CUFF.77490.1	chr8:67974632-67975211	NM_006837	COPS5	chr8:67955314-67974562
CUFF.77995.1	chr8:95961798-95962811	NM_033285	TP53INP1	chr8:95938199-95961615
CUFF.78207.1	chr8:102218595-102220726	NM_001267709	ZNF706	chr8:102209265-102218292
CUFF.78268.1	chr8:103668723-103669613	NM_005655	KLF10	chr8:103661004-103667983
CUFF.78611.1	chr8:128746433-128746898	NM_002467	MYC	chr8:128748314-128753680
CUFF.78748.1	chr8:134584414-134585817	NM_173344	ST3GAL1	chr8:134467090-134584183
CUFF.78907.1	chr8:141645980-141647017	NM_012154	AGO2	chr8:141541263-141645646
CUFF.78973.1	chr8:144348285-144348908	NM_138465	GLI4	chr8:144349606-144359101
CUFF.78992.1	chr8:144633447-144634775	NM_001166237	GSDMD	chr8:144635556-144645231
CUFF.79328.1	chr9:3526075-3528142	NM_002919	RFX3	chr9:3247036-3525983
CUFF.79984.1	chr9:19047619-19048944	NM_006570	RRAGA	chr9:19049371-19051021
CUFF.79992.1	chr9:19380782-19381686	NM_001010	RPS6	chr9:19376253-19380235
CUFF.80391.1	chr9:33021129-33023290	NM_001539	DNAJA1	chr9:33025208-33039062
CUFF.80357.1	chr9:33023365-33025129	NM_001539	DNAJA1	chr9:33025208-33039062
CUFF.80395.1	chr9:33815927-33816644	NM_017811	UBE2R2	chr9:33817181-33920401
CUFF.80648.1	chr9:37904441-37906564	NM_033412	SLC25A51	chr9:37887593-37904350
CUFF.80654.1	chr9:38070513-38071153	NM_003028	SHB	chr9:37915894-38069210
CUFF.80859.1	chr9:72375059-72376074	NM_001099666	PTAR1	chr9:72324437-72374876
CUFF.81137.1	chr9:88969564-88970985	NM_001185074	ZCCHC6	chr9:88902647-88969402
CUFF.81185.1	chr9:91923744-91925805	NM_001827	CKS2	chr9:91926112-91931618
CUFF.81247.1	chr9:94186305-94186899	NM_005384	NFIL3	chr9:94171326-94186144
CUFF.81261.1	chr9:95056160-95057237	NM_013417	IARS	chr9:94972489-95056038
CUFF.81262.1	chr9:95432548-95433479	NM_022755	IPPK	chr9:95375465-95432547
CUFF.81290.1	chr9:96336429-96336966	NM_005392	PHF2	chr9:96338908-96441869
CUFF.81291.1	chr9:96337293-96338535	NM_005392	PHF2	chr9:96338908-96441869
CUFF.81515.1	chr9:100816418-100817017	NM_018946	NANS	chr9:100818958-100845365
CUFF.82033.1	chr9:114658222-114658977	NM_003358	UGCG	chr9:114659205-114695433
CUFF.82054.1	chr9:115140137-115141861	NR_036651	HSDL2	chr9:115142188-115234685
CUFF.82338.1	chr9:123965401-123968048	NM_016322	RAB14	chr9:123940414-123964365
CUFF.82478.1	chr9:127629579-127630941	NM_030978	ARPC5L	chr9:127631483-127639696
CUFF.82587.1	chr9:130185625-130186548	NM_007135	ZNF79	chr9:130186652-130207651
CUFF.82596.1	chr9:130371864-130372861	NM_003165	STXBP1	chr9:130374485-130454995
CUFF.82610.1	chr9:130679889-130680407	NM_175040	ST6GALNAC4	chr9:130670164-130679305
CUFF.82661.1	chr9:131101982-131102452	NM_005094	SLC27A4	chr9:131102838-131123749
CUFF.82710.1	chr9:131420397-131421024	NM_052844	WDR34	chr9:131395939-131419129
CUFF.82714.1	chr9:131441201-131444250	NM_001122821	SET	chr9:131445933-131458675
CUFF.82790.1	chr9:132806067-132806573	NM_015033	FNBP1	chr9:132649465-132805473
CUFF.82793.1	chr9:132813966-132814753	NM_020960	GPR107	chr9:132815984-132902448
CUFF.83009.1	chr9:134614008-134614463	NM_005312	RAPGEF1	chr9:134452156-134612925
CUFF.83144.1	chr9:135905059-135905889	NM_001122823	GTF3C5	chr9:135906061-135933890
CUFF.83152.1	chr9:136203131-136203666	NM_006753	SURF6	chr9:136197551-136203047
CUFF.83185.1	chr9:137000511-137000960	NM_017588	WDR5	chr9:137001209-137025094
CUFF.83256.1	chr9:138799648-138802411	NM_015447	CAMSAP1	chr9:138700332-138799005
CUFF.83280.1	chr9:139624187-139624897	NR_003672	SNHG7	chr9:139619683-139622636
CUFF.83293.1	chr9:139761157-139763993	NM_153200	EDF1	chr9:139757232-139760738
CUFF.83733.1	chrX:18906976-18907804	NR_029379	PHKA2-AS1	chrX:18908413-18913093
CUFF.83734.1	chrX:19002969-19003794	NM_000292	PHKA2	chrX:18910415-19002480
CUFF.83854.1	chrX:24071639-24071969	NM_001415	EIF2S3	chrX:24073064-24096927
CUFF.84162.1	chrX:47344086-47344984	NM_153380	ZNF41	chrX:47305560-47342345
CUFF.84288.1	chrX:49090442-49090663	NM_005183	CACNA1F	chrX:49061522-49089833
CUFF.84833.1	chrX:80065621-80067635	NM_153252	BRWD3	chrX:79924986-80065233
CUFF.85015.1	chrX:102880981-102881737	NM_001006640	TCEAL1	chrX:102883647-102885876
CUFF.85481.1	chrX:134474081-134478639	NM_152695	ZNF449	chrX:134478695-134497338

## Sheet: Associated.genes.GO
Suppl. Table S4. Divergent lincRNAs associated with known genes.
GO analysis of the assoicated protein coding genes.
Annotation Cluster 1	Enrichment Score: 4.909319811817354
Category	Term	Count	%	PValue	Genes	List Total	Pop Hits	Pop Total	Fold Enrichment	Bonferroni	Benjamini	FDR
GOTERM_CC_FAT	GO:0031981~nuclear lumen	64	13.6752	3.76923e-07	BACH1, COPS5, TSG101, SURF6, GTPBP10, EZH2, BNIP3, CTCF, ISG20, ZNF207, CDT1, SAP30, WDR75, PRIM2, INTS6, RTF1, U2AF1, SUPT5H, KPNB1, MYC, GTPBP4, RAN, STK24, RELA, TOPBP1, SKP1, NCL, NRIP1, SPDYA, EIF4A3, PPP1CA, KDM2B, TAF12, NOL11, EDF1, TRIM16, ATF1, HNRNPA3, SF3B1, MEIS2, SET, FRG1, MDC1, HNRNPF, GTF3C5, ZNF701, HIST1H4H, ERCC2, XPOT, CREB1, TRIM28, SKI, TRIM25, APPL1, RPS6, FOXP4, PAPOLA, P…	295	1450	12782	1.91244	0.000129653	0.000129653	0.000514183
GOTERM_CC_FAT	GO:0070013~intracellular organelle lumen	72	15.3846	1.44326e-06	BACH1, COPS5, SURF6, TSG101, EZH2, GTPBP10, BNIP3, CTCF, PDIA4, PDHB, ZNF207, CDT1, ISG20, SAP30, WDR75, PRIM2, RTF1, INTS6, U2AF1, SUPT5H, KPNB1, MYC, GTPBP4, RAN, STK24, RELA, TOPBP1, CBR4, SKP1, NCL, NRIP1, SPDYA, EIF4A3, PPP1CA, KDM2B, TAF12, NOL11, EDF1, PCCA, TRIM16, ATF1, HNRNPA3, SF3B1, MEIS2, SET, FRG1, MDC1, HNRNPF, GTF3C5, ZNF701, HIST1H4H, ERCC2, XPOT, NDUFA9, CREB1, TRIM28, CS, TRIM2…	295	1779	12782	1.75361	0.000496357	0.000248209	0.00196882
GOTERM_CC_FAT	GO:0043233~organelle lumen	73	15.5983	1.64783e-06	BACH1, COPS5, SURF6, TSG101, EZH2, GTPBP10, BNIP3, CTCF, PDIA4, PDHB, ZNF207, CDT1, ISG20, SAP30, WDR75, PRIM2, RTF1, INTS6, U2AF1, SUPT5H, KPNB1, MYC, GTPBP4, RAN, STK24, RELA, TOPBP1, CBR4, SKP1, NCL, NRIP1, SPDYA, EIF4A3, PPP1CA, KDM2B, TAF12, NOL11, EDF1, PCCA, TRIM16, ATF1, HNRNPA3, SF3B1, MEIS2, SET, FRG1, MDC1, HNRNPF, GTF3C5, ZNF701, FN1, HIST1H4H, ERCC2, XPOT, NDUFA9, CREB1, TRIM28, CS, …	295	1820	12782	1.73791	0.000566693	0.000188933	0.00224788
GOTERM_CC_FAT	GO:0005654~nucleoplasm	44	9.40171	2.11748e-06	SURF6, EZH2, BNIP3, TRIM16, CTCF, ATF1, ISG20, CDT1, SAP30, SF3B1, SET, FRG1, MDC1, HNRNPF, PRIM2, INTS6, RTF1, U2AF1, GTF3C5, SUPT5H, MYC, KPNB1, HIST1H4H, ERCC2, XPOT, STK24, RAN, CREB1, RELA, TRIM28, SKI, TOPBP1, SKP1, APPL1, NCL, NRIP1, SPDYA, EIF4A3, PPP1CA, TAF12, TDG, TCEB2, EDF1, RBM14	295	882	12782	2.16153	0.000728148	0.000182087	0.00288855
GOTERM_CC_FAT	GO:0031974~membrane-enclosed lumen	73	15.5983	3.39491e-06	BACH1, COPS5, SURF6, TSG101, EZH2, GTPBP10, BNIP3, CTCF, PDIA4, PDHB, ZNF207, CDT1, ISG20, SAP30, WDR75, PRIM2, RTF1, INTS6, U2AF1, SUPT5H, KPNB1, MYC, GTPBP4, RAN, STK24, RELA, TOPBP1, CBR4, SKP1, NCL, NRIP1, SPDYA, EIF4A3, PPP1CA, KDM2B, TAF12, NOL11, EDF1, PCCA, TRIM16, ATF1, HNRNPA3, SF3B1, MEIS2, SET, FRG1, MDC1, HNRNPF, GTF3C5, ZNF701, FN1, HIST1H4H, ERCC2, XPOT, NDUFA9, CREB1, TRIM28, CS, …	295	1856	12782	1.7042	0.00116717	0.000233543	0.00463112
GOTERM_CC_FAT	GO:0044451~nucleoplasm part	25	5.34188	0.00226011	SURF6, EZH2, TRIM16, ATF1, ISG20, SF3B1, SAP30, FRG1, INTS6, U2AF1, GTF3C5, MYC, ERCC2, RELA, CREB1, TOPBP1, SKI, APPL1, NRIP1, SPDYA, EIF4A3, PPP1CA, TAF12, EDF1, RBM14	295	555	12782	1.95175	0.54084	0.0927113	3.03949
GOTERM_CC_FAT	GO:0005730~nucleolus	29	6.19658	0.00296126	BACH1, COPS5, SURF6, TSG101, GTPBP10, CTCF, ZNF207, HNRNPA3, WDR75, MEIS2, FRG1, HNRNPF, RTF1, INTS6, ZNF701, GTPBP4, TRIM25, RPS6, FOXP4, NCL, PLK4, PAPOLA, KDM2B, TAF12, PHF2, SP1, NOL11, NOP56, RBM14	295	698	12782	1.80019	0.639472	0.107165	3.96489
Annotation Cluster 2	Enrichment Score: 4.90724498688829
Category	Term	Count	%	PValue	Genes	List Total	Pop Hits	Pop Total	Fold Enrichment	Bonferroni	Benjamini	FDR
SP_PIR_KEYWORDS	nucleus	171	36.5385	5.86208e-14	SCAF1, RALY, NAF1, HKR1, HIST2H2AA4, PRPF4B, SURF6, ZNF821, CNOT2, TCEAL1, HMGN4, ISG20, WDR75, ZNF778, CLK2, INTS6, U2AF1, TLK2, SUPT5H, ZNF449, STAG1, TWIST1, CLNS1A, GTPBP4, RAN, C11ORF30, RCOR1, RELA, TOPBP1, PPP1CA, KDM2B, BMP2K, EDF1, NFE2L1, DNTTIP2, IRAK1BP1, ZNF41, CDK5R1, ZNF79, STRAP, ZNF77, RRAGA, STIP1, NAA38, ATF1, ATF2, RBX1, ARNT, HNRNPA3, MEIS2, FRG1, HNRNPF, HNRNPD, BTF3, RNF168…	453	4283	19235	1.69528	2.22169e-11	7.40563e-12	8.1124e-11
SP_PIR_KEYWORDS	Transcription	84	17.9487	7.48165e-07	BACH1, HKR1, ELF1, ZNF821, EZH2, ZNF12, CNOT2, CTCF, TCEAL1, ZKSCAN5, YBX1, ZNF343, SAP30, ZNF778, PRIM2, RTF1, ANP32A, SUPT5H, NFIL3, MYC, ZNF449, TWIST1, EGR1, ZNF546, C11ORF30, RCOR1, RELA, ZNF337, MXD1, LPIN2, MXD3, PURB, NRIP1, KDM2B, TAF12, ZNF714, ASCC3, EDF1, NFE2L1, CAND1, DNTTIP2, IRAK1BP1, ZNF41, ZMYND11, CNBP, BCLAF1, ZNF79, ZNF77, ATF1, ATF2, ARNT, ZNF703, XBP1, HNRNPD, BTF3, PER1, G…	453	2071	19235	1.72224	0.000283514	7.08861e-05	0.00103535
SP_PIR_KEYWORDS	transcription regulation	82	17.5214	1.16438e-06	BACH1, HKR1, ELF1, ZNF821, EZH2, ZNF12, CNOT2, CTCF, TCEAL1, ZKSCAN5, YBX1, ZNF343, SAP30, ZNF778, RTF1, ANP32A, SUPT5H, NFIL3, MYC, ZNF449, TWIST1, EGR1, ZNF546, C11ORF30, RCOR1, RELA, ZNF337, MXD1, LPIN2, MXD3, PURB, NRIP1, KDM2B, TAF12, ZNF714, ASCC3, EDF1, NFE2L1, CAND1, DNTTIP2, IRAK1BP1, ZNF41, ZMYND11, CNBP, BCLAF1, ZNF79, ZNF77, ATF1, ATF2, ARNT, ZNF703, XBP1, HNRNPD, BTF3, PER1, VEZF1, V…	453	2026	19235	1.71857	0.000441204	8.82563e-05	0.00161132
GOTERM_BP_FAT	GO:0006350~transcription	86	18.3761	2.0651e-05	SCAF1, BACH1, HKR1, ELF1, COPS5, ZNF821, EZH2, ZNF12, CNOT2, CTCF, TCEAL1, PTMA, ZKSCAN5, YBX1, ZNF343, SAP30, ZNF778, PRIM2, RTF1, ANP32A, SUPT5H, NFIL3, MYC, ZNF449, TWIST1, EGR1, ZNF546, C11ORF30, RCOR1, RELA, ZNF337, MXD1, MXD3, PURB, NRIP1, KDM2B, TAF12, ZNF714, ASCC3, EDF1, NFE2L1, CAND1, DNTTIP2, IRAK1BP1, ZNF41, ZMYND11, CNBP, BCLAF1, ZNF79, ZNF77, ATF1, ATF2, ARNT, ZNF703, XBP1, HNRNPD, …	357	2101	13528	1.55109	0.0342985	0.0342985	0.0348015
SP_PIR_KEYWORDS	dna-binding	71	15.1709	5.83561e-05	BACH1, ELF1, HKR1, HIST2H2AA4, SURF6, ZNF821, ZNF12, CTCF, HMGN4, ZKSCAN5, YBX1, ZNF343, ZNF207, CDT1, SAP30, ZNF778, GLI4, PRIM2, NFIL3, MYC, ZNF449, TWIST1, ZNF546, EGR1, RELA, G3BP1, ZNF337, PAPD7, TOPBP1, MXD1, NCL, MXD3, PURB, ZNF714, EDF1, NFE2L1, ZNF41, ZMYND11, CNBP, BCLAF1, ZNF79, ZNF77, ATF1, ATF2, ARNT, MEIS2, XBP1, CENPB, HNRNPD, GTF3C5, VEZF1, ZNF701, HIST1H4H, ERCC2, KLF12, KLF13, K…	453	1868	19235	1.6139	0.0218748	0.00220932	0.0807262
GOTERM_MF_FAT	GO:0030528~transcription regulator activity	66	14.1026	9.20167e-05	BACH1, ELF1, COPS5, TSG101, EZH2, CNOT2, CTCF, TCEAL1, ZKSCAN5, YBX1, ZNF207, SAP30, NFIL3, SUPT5H, MYC, ZNF449, TWIST1, EGR1, RAN, RELA, MXD1, PURB, MXD3, NRIP1, TAF12, TIAL1, EDF1, NFE2L1, CAND1, ZNF41, CNBP, BCLAF1, TRIM16, HCFC2, ATF1, ATF2, ARNT, MEIS2, XBP1, HNRNPD, BTF3, GTF3C5, VEZF1, ING1, ERCC2, KLF12, KLF13, KLF10, CREB1, TRIM28, KLF16, TRIM25, SKI, UBP1, FOXP4, HOXB4, SP1, RNF4, PSMC3…	352	1512	12983	1.61	0.0497894	0.0497894	0.134367
GOTERM_BP_FAT	GO:0006355~regulation of transcription, DNA-dependent	73	15.5983	9.36634e-05	BACH1, HKR1, ELF1, TSG101, EZH2, ZNF12, CNOT2, RHOQ, CTCF, TCEAL1, ZKSCAN5, YBX1, ZNF343, ZNF207, SAP30, ZNF778, SUPT5H, NFIL3, ZNF720, MYC, ZNF449, TWIST1, EGR1, ZNF546, RAN, RELA, ZNF337, PURB, NRIP1, ZNF714, TIAL1, REM2, EDF1, NFE2L1, CAND1, ZNF41, ZMYND11, CNBP, ZNF79, ZNF77, HCFC2, TRIM16, ATF1, ATF2, ARNT, MEIS2, XBP1, HNRNPD, PER1, VEZF1, ZNF701, ERCC2, KLF12, KLF13, KLF10, CREB1, TRIM28, …	357	1773	13528	1.5602	0.146405	0.076098	0.157752
GOTERM_BP_FAT	GO:0051252~regulation of RNA metabolic process	74	15.812	0.00010936	BACH1, HKR1, ELF1, TSG101, EZH2, ZNF12, CNOT2, RHOQ, CTCF, TCEAL1, ZKSCAN5, YBX1, ZNF343, ZNF207, SAP30, ZNF778, SUPT5H, NFIL3, ZNF720, MYC, ZNF449, TWIST1, EGR1, ZNF546, RAN, RELA, ZNF337, PURB, NRIP1, ZNF714, TIAL1, REM2, EDF1, NFE2L1, CAND1, ZNF41, ZMYND11, CNBP, ZNF79, ZNF77, HCFC2, TRIM16, ATF1, ATF2, ARNT, MEIS2, XBP1, HNRNPF, HNRNPD, PER1, VEZF1, ZNF701, ERCC2, KLF12, KLF13, KLF10, CREB1, …	357	1813	13528	1.54668	0.168753	0.0597501	0.184167
GOTERM_BP_FAT	GO:0045449~regulation of transcription	95	20.2991	0.00049266	BACH1, ELF1, HKR1, TSG101, ZNF821, EZH2, RHOQ, ZNF12, CNOT2, CTCF, TCEAL1, ZKSCAN5, YBX1, ZNF343, ZNF207, SAP30, ZNF778, RTF1, ANP32A, SUPT5H, NFIL3, ZNF720, MYC, ZNF449, TWIST1, EGR1, ZNF546, RAN, C11ORF30, RCOR1, RELA, ZNF337, MXD1, MXD3, PURB, NRIP1, KDM2B, TAF12, ZNF714, ASCC3, TIAL1, REM2, EDF1, NFE2L1, DNTTIP2, TGFBRAP1, CAND1, IRAK1BP1, ZNF41, ZMYND11, CNBP, BCLAF1, ZNF79, ZNF77, HCFC2, TR…	357	2601	13528	1.38404	0.56517	0.129598	0.827144
GOTERM_MF_FAT	GO:0003677~DNA binding	85	18.1624	0.00257675	BACH1, HIST2H2AA4, HKR1, ELF1, SURF6, TSG101, ZNF821, EZH2, ZNF12, CTCF, HMGN4, TCEAL1, ZKSCAN5, YBX1, ZNF343, ZNF207, CDT1, ZNF778, GLI4, PRIM2, RTF1, NFIL3, MYC, ZNF449, TWIST1, EGR1, ZNF546, RCOR1, RELA, G3BP1, ZNF337, PAPD7, TOPBP1, MXD1, NCL, MXD3, PURB, KDM2B, TAF12, ZNF714, EDF1, NFE2L1, ZNF41, ZMYND11, CNBP, BCLAF1, ZNF79, ZNF77, ABI2, TRIM16, ATF1, ATF2, ARNT, MEIS2, XBP1, CENPB, HNRNPD,…	352	2331	12983	1.34496	0.761155	0.184997	3.69973
GOTERM_MF_FAT	GO:0003700~transcription factor activity	39	8.33333	0.0142304	BACH1, CNBP, ELF1, CTCF, TCEAL1, YBX1, ATF1, ZKSCAN5, ZNF207, ARNT, ATF2, MEIS2, XBP1, NFIL3, MYC, ZNF449, EGR1, KLF12, CREB1, RELA, KLF10, TRIM28, KLF16, TRIM25, MXD1, FOXP4, UBP1, PURB, HOXB4, TAF12, SP1, RNF4, ZNF213, EBF1, EDF1, IRF2, NFE2L1, RFX3, ZNF41	352	975	12983	1.47534	0.999649	0.391746	18.8948
Annotation Cluster 3	Enrichment Score: 2.940838248153583
Category	Term	Count	%	PValue	Genes	List Total	Pop Hits	Pop Total	Fold Enrichment	Bonferroni	Benjamini	FDR
SP_PIR_KEYWORDS	isopeptide bond	20	4.2735	0.00021262	HIST2H2AA4, RAN, DIAPH3, TRIM25, CTCF, YBX1, TARS, PAPOLA, SET, SP1, ATP2A2, PPIA, HNRNPF, INSIG1, TDG, IRF2, PSMD7, KPNB1, HIST1H4H, FN1	453	319	19235	2.66215	0.0774294	0.00618016	0.293834
SP_PIR_KEYWORDS	ubl conjugation	29	6.19658	0.000347529	HIST2H2AA4, TSG101, DIAPH3, CTCF, YBX1, CDT1, SET, HNRNPF, INSIG1, PER1, KPNB1, PSMD7, HIST1H4H, RAN, KLF10, RELA, TOPBP1, TRIM25, HERC3, TRIM37, TARS, PLK4, PAPOLA, SP1, ATP2A2, PPIA, PSMC3, TDG, IRF2	453	588	19235	2.09418	0.123428	0.00874397	0.479858
UP_SEQ_FEATURE	cross-link:Glycyl lysine isopeptide (Lys-Gly) (interchain with G-Cter in ubiquitin)	11	2.35043	0.0203653	TARS, HIST2H2AA4, SET, ATP2A2, PPIA, RAN, DIAPH3, INSIG1, KPNB1, PSMD7, YBX1	453	199	19113	2.33222	1	0.846873	28.6848
Annotation Cluster 4	Enrichment Score: 2.7076547452499273
Category	Term	Count	%	PValue	Genes	List Total	Pop Hits	Pop Total	Fold Enrichment	Bonferroni	Benjamini	FDR
GOTERM_MF_FAT	GO:0003712~transcription cofactor activity	23	4.91453	0.000360243	KLF12, COPS5, RAN, TSG101, CREB1, TRIM28, CTCF, HCFC2, SKI, MXD1, UBP1, ARNT, NRIP1, ATF2, SAP30, MEIS2, TAF12, RNF4, PSMC3, EDF1, NFE2L1, RBM14, NFIL3	352	363	12983	2.33697	0.181245	0.064484	0.525085
GOTERM_MF_FAT	GO:0016564~transcription repressor activity	21	4.48718	0.000381865	BCLAF1, ELF1, KLF12, TSG101, EZH2, TRIM28, CTCF, SKI, MXD1, FOXP4, UBP1, PURB, YBX1, NRIP1, SAP30, HOXB4, MEIS2, PSMC3, RFX3, NFIL3, DNAJB6	352	316	12983	2.45112	0.191015	0.0516141	0.556518
GOTERM_BP_FAT	GO:0010605~negative regulation of macromolecule metabolic process	36	7.69231	0.000478487	ZMYND11, BCLAF1, TSG101, BNIP3, IGF2BP2, CTCF, TCEAL1, CDT1, SAP30, MEIS2, SET, PER1, SUPT5H, MYC, PSMD7, TWIST1, EGR1, GTPBP4, KLF12, RELA, KLF10, TRIM28, SKI, FOXP4, UBP1, PURB, MXD3, NRIP1, EIF4A3, HOXB4, PSMC4, PSMC3, PEBP1, IRF2, RFX3, DNAJB6	357	734	13528	1.85854	0.554624	0.149361	0.803437
GOTERM_MF_FAT	GO:0008134~transcription factor binding	28	5.98291	0.00073549	COPS5, TSG101, CTCF, HCFC2, ARNT, ATF2, SAP30, DIP2A, MEIS2, NFIL3, KLF12, TP53BP2, RAN, RELA, CREB1, TRIM28, SKI, MXD1, UBP1, PURB, NRIP1, TAF12, RNF4, PSMC3, REM2, EDF1, NFE2L1, RBM14	352	513	12983	2.01314	0.335252	0.0784235	1.06931
GOTERM_BP_FAT	GO:0045934~negative regulation of nucleobase, nucleoside, nucleotide and nucleic acid metabolic process	27	5.76923	0.00105838	ZMYND11, BCLAF1, TSG101, CTCF, TCEAL1, CDT1, SAP30, MEIS2, PER1, SUPT5H, TWIST1, EGR1, GTPBP4, KLF12, KLF10, TRIM28, SKI, FOXP4, UBP1, MXD3, PURB, NRIP1, HOXB4, IRF2, RFX3, ATPIF1, DNAJB6	357	512	13528	1.99829	0.832976	0.180324	1.76902
GOTERM_BP_FAT	GO:0010558~negative regulation of macromolecule biosynthetic process	28	5.98291	0.00129715	ZMYND11, BCLAF1, TSG101, CTCF, IGF2BP2, TCEAL1, CDT1, SAP30, MEIS2, PER1, SUPT5H, TWIST1, EGR1, GTPBP4, KLF12, KLF10, TRIM28, SKI, FOXP4, UBP1, MXD3, PURB, NRIP1, EIF4A3, HOXB4, IRF2, RFX3, DNAJB6	357	547	13528	1.93971	0.888487	0.196968	2.16401
GOTERM_BP_FAT	GO:0051172~negative regulation of nitrogen compound metabolic process	27	5.76923	0.00130016	ZMYND11, BCLAF1, TSG101, CTCF, TCEAL1, CDT1, SAP30, MEIS2, PER1, SUPT5H, TWIST1, EGR1, GTPBP4, KLF12, KLF10, TRIM28, SKI, FOXP4, UBP1, MXD3, PURB, NRIP1, HOXB4, IRF2, RFX3, ATPIF1, DNAJB6	357	519	13528	1.97134	0.889052	0.181172	2.16897
GOTERM_BP_FAT	GO:0010629~negative regulation of gene expression	26	5.55556	0.00182085	ZMYND11, BCLAF1, TSG101, BNIP3, CTCF, TCEAL1, SAP30, MEIS2, PER1, SUPT5H, MYC, TWIST1, EGR1, KLF12, KLF10, TRIM28, SKI, FOXP4, UBP1, MXD3, PURB, NRIP1, HOXB4, IRF2, RFX3, DNAJB6	357	504	13528	1.95483	0.954042	0.226376	3.02513
GOTERM_BP_FAT	GO:0031327~negative regulation of cellular biosynthetic process	28	5.98291	0.00185731	ZMYND11, BCLAF1, TSG101, CTCF, IGF2BP2, TCEAL1, CDT1, SAP30, MEIS2, PER1, SUPT5H, TWIST1, EGR1, GTPBP4, KLF12, KLF10, TRIM28, SKI, FOXP4, UBP1, MXD3, PURB, NRIP1, EIF4A3, HOXB4, IRF2, RFX3, DNAJB6	357	561	13528	1.8913	0.956794	0.201014	3.08483
GOTERM_MF_FAT	GO:0003714~transcription corepressor activity	12	2.5641	0.00193502	SAP30, MEIS2, KLF12, TSG101, PSMC3, TRIM28, SKI, CTCF, MXD1, NFIL3, UBP1, NRIP1	352	145	12983	3.05243	0.658694	0.16403	2.79044
GOTERM_BP_FAT	GO:0016481~negative regulation of transcription	24	5.12821	0.0023868	EGR1, ZMYND11, BCLAF1, KLF12, TSG101, KLF10, TRIM28, CTCF, SKI, FOXP4, TCEAL1, UBP1, MXD3, PURB, NRIP1, SAP30, HOXB4, MEIS2, PER1, IRF2, RFX3, SUPT5H, DNAJB6, TWIST1	357	459	13528	1.98136	0.982376	0.21145	3.94773
GOTERM_BP_FAT	GO:0009890~negative regulation of biosynthetic process	28	5.98291	0.00252048	ZMYND11, BCLAF1, TSG101, CTCF, IGF2BP2, TCEAL1, CDT1, SAP30, MEIS2, PER1, SUPT5H, TWIST1, EGR1, GTPBP4, KLF12, KLF10, TRIM28, SKI, FOXP4, UBP1, MXD3, PURB, NRIP1, EIF4A3, HOXB4, IRF2, RFX3, DNAJB6	357	573	13528	1.85169	0.985948	0.210965	4.16444
GOTERM_MF_FAT	GO:0016563~transcription activator activity	22	4.70085	0.00387962	EGR1, ELF1, COPS5, RAN, TSG101, TRIM28, CTCF, HCFC2, TRIM16, ARNT, NRIP1, ATF2, TAF12, RNF4, SP1, PSMC3, HNRNPD, EDF1, CAND1, RBM14, ING1, ERCC2	352	410	12983	1.97912	0.884372	0.23637	5.52148
GOTERM_BP_FAT	GO:0045892~negative regulation of transcription, DNA-dependent	19	4.05983	0.0063392	EGR1, ZMYND11, KLF12, TSG101, KLF10, TRIM28, CTCF, SKI, FOXP4, TCEAL1, PURB, NRIP1, SAP30, HOXB4, MEIS2, IRF2, SUPT5H, DNAJB6, TWIST1	357	356	13528	2.02241	0.999978	0.373293	10.1643
GOTERM_BP_FAT	GO:0051253~negative regulation of RNA metabolic process	19	4.05983	0.00747972	EGR1, ZMYND11, KLF12, TSG101, KLF10, TRIM28, CTCF, SKI, FOXP4, TCEAL1, PURB, NRIP1, SAP30, HOXB4, MEIS2, IRF2, SUPT5H, DNAJB6, TWIST1	357	362	13528	1.98889	0.999997	0.410616	11.8865
GOTERM_BP_FAT	GO:0000122~negative regulation of transcription from RNA polymerase II promoter	15	3.20513	0.0109358	EGR1, ZMYND11, KLF12, KLF10, TRIM28, SKI, TCEAL1, FOXP4, NRIP1, SAP30, HOXB4, MEIS2, IRF2, SUPT5H, TWIST1	357	266	13528	2.13685	1	0.497555	16.9177
GOTERM_MF_FAT	GO:0003713~transcription coactivator activity	13	2.77778	0.0136328	COPS5, RAN, TSG101, TRIM28, HCFC2, NRIP1, ATF2, ARNT, TAF12, RNF4, PSMC3, EDF1, RBM14	352	214	12983	2.24059	0.999509	0.398233	18.1734
Annotation Cluster 5	Enrichment Score: 2.4165113694442844
Category	Term	Count	%	PValue	Genes	List Total	Pop Hits	Pop Total	Fold Enrichment	Bonferroni	Benjamini	FDR
SP_PIR_KEYWORDS	mrna splicing	16	3.4188	0.000133027	SCAF1, HNRNPA1L2, RALY, PRPF4B, STRAP, NAA38, YBX1, HNRNPA3, EIF4A3, SF3B1, FRG1, HNRNPF, SYF2, U2AF1, MAGOHB, RBM14	453	209	19235	3.25063	0.0491705	0.00419289	0.183933
SP_PIR_KEYWORDS	mrna processing	17	3.63248	0.000462102	SCAF1, HNRNPA1L2, RALY, PRPF4B, STRAP, NAA38, YBX1, HNRNPA3, EIF4A3, SF3B1, PAPOLA, FRG1, HNRNPF, SYF2, U2AF1, MAGOHB, RBM14	453	260	19235	2.77632	0.160692	0.0102516	0.637589
GOTERM_BP_FAT	GO:0008380~RNA splicing	19	4.05983	0.000534887	SCAF1, RALY, HNRNPA1L2, CLNS1A, PRPF4B, STRAP, NAA38, YBX1, HNRNPA3, EIF4A3, SF3B1, PAPOLA, FRG1, HNRNPF, HNRNPD, SYF2, U2AF1, MAGOHB, RBM14	357	284	13528	2.53513	0.595135	0.121177	0.897739
SP_PIR_KEYWORDS	Spliceosome	11	2.35043	0.000539615	RALY, HNRNPA1L2, HNRNPA3, EIF4A3, SF3B1, PRPF4B, STRAP, FRG1, HNRNPF, U2AF1, SYF2	453	120	19235	3.89229	0.185002	0.0113006	0.744168
GOTERM_CC_FAT	GO:0005681~spliceosome	11	2.35043	0.000938177	RALY, HNRNPA1L2, HNRNPA3, EIF4A3, SF3B1, PRPF4B, STRAP, FRG1, HNRNPF, U2AF1, SYF2	295	132	12782	3.61073	0.275942	0.0450787	1.27226
GOTERM_BP_FAT	GO:0016071~mRNA metabolic process	21	4.48718	0.0019208	SCAF1, RALY, CLNS1A, HNRNPA1L2, PRPF4B, STRAP, RNH1, NAA38, YBX1, HNRNPA3, EIF4A3, SF3B1, PAPOLA, FRG1, DCP1A, HNRNPF, HNRNPD, SYF2, U2AF1, MAGOHB, RBM14	357	370	13528	2.15072	0.961197	0.194762	3.18867
GOTERM_BP_FAT	GO:0006397~mRNA processing	19	4.05983	0.00214909	SCAF1, RALY, HNRNPA1L2, CLNS1A, PRPF4B, STRAP, NAA38, YBX1, HNRNPA3, EIF4A3, SF3B1, PAPOLA, FRG1, HNRNPF, HNRNPD, SYF2, U2AF1, MAGOHB, RBM14	357	321	13528	2.24292	0.973639	0.203272	3.56123
SP_PIR_KEYWORDS	rna-binding	25	5.34188	0.00219823	SCAF1, RALY, HNRNPA1L2, NAF1, SURF6, IGF2BP2, NAA38, YBX1, ISG20, HNRNPA3, EIF3B, HNRNPF, U2AF1, HNRNPD, MAGOHB, XPOT, G3BP1, NCL, EIF4B, EIF4A3, PAPOLA, KDM2B, EIF4A2, TIAL1, RBM14	453	540	19235	1.9658	0.565711	0.0408447	2.99948
GOTERM_BP_FAT	GO:0006396~RNA processing	26	5.55556	0.00527854	SCAF1, RALY, HNRNPA1L2, NAF1, PRPF4B, STRAP, NAA38, YBX1, HNRNPA3, SF3B1, FRG1, HNRNPF, INTS6, U2AF1, HNRNPD, MAGOHB, ZCCHC6, DUS1L, CLNS1A, RPS6, TRMT61A, EIF4A3, PAPOLA, SYF2, NOP56, RBM14	357	547	13528	1.80116	0.99987	0.360596	8.53423
GOTERM_CC_FAT	GO:0030529~ribonucleoprotein complex	22	4.70085	0.00805599	RALY, HNRNPA1L2, NAF1, PRPF4B, STRAP, RPS6, NAA38, NCL, YBX1, HNRNPA3, EIF4A3, SF3B1, FRG1, DCP1A, RPL21, HNRNPF, HNRNPD, SYF2, U2AF1, NOP56, RBM14, RPS23	295	515	12782	1.85094	0.938115	0.223496	10.4472
KEGG_PATHWAY	hsa03040:Spliceosome	9	1.92308	0.0221838	HNRNPA1L2, HNRNPA3, EIF4A3, SF3B1, HSPA2, U2AF1, SYF2, MAGOHB, NAA38	141	126	5085	2.57599	0.953737	0.784911	23.1787
GOTERM_MF_FAT	GO:0003723~RNA binding	29	6.19658	0.0330909	SCAF1, RALY, HNRNPA1L2, NAF1, CNBP, SURF6, IGF2BP2, NAA38, YBX1, ISG20, HNRNPA3, EIF3B, HNRNPF, HNRNPD, U2AF1, MAGOHB, XPOT, G3BP1, NCL, PURB, EIF4B, EIF4A3, PAPOLA, KDM2B, TIAL1, RPL21, EIF4A2, NOP56, RBM14	352	718	12983	1.48972	1	0.526237	38.841
GOTERM_BP_FAT	GO:0000375~RNA splicing, via transesterification reactions	9	1.92308	0.0493112	CLNS1A, HNRNPA3, SF3B1, PAPOLA, HNRNPF, U2AF1, HNRNPD, NAA38, YBX1	357	153	13528	2.22903	1	0.753648	57.358
GOTERM_BP_FAT	GO:0000398~nuclear mRNA splicing, via spliceosome	9	1.92308	0.0493112	CLNS1A, HNRNPA3, SF3B1, PAPOLA, HNRNPF, U2AF1, HNRNPD, NAA38, YBX1	357	153	13528	2.22903	1	0.753648	57.358
GOTERM_BP_FAT	GO:0000377~RNA splicing, via transesterification reactions with bulged adenosine as nucleophile	9	1.92308	0.0493112	CLNS1A, HNRNPA3, SF3B1, PAPOLA, HNRNPF, U2AF1, HNRNPD, NAA38, YBX1	357	153	13528	2.22903	1	0.753648	57.358
Annotation Cluster 6	Enrichment Score: 2.268811943459502
Category	Term	Count	%	PValue	Genes	List Total	Pop Hits	Pop Total	Fold Enrichment	Bonferroni	Benjamini	FDR
SP_PIR_KEYWORDS	zinc-finger	70	14.9573	7.10186e-06	HKR1, ZNF821, ZNF12, SOBP, CTCF, ZKSCAN5, ZNF343, ZNF207, SAP30, ZNF778, GLI4, TRIM7, U2AF1, ZCCHC6, ZNF449, ZNF546, EGR1, ZC3H7A, ZDHHC8, ZNF337, PRKCE, TRIM37, ZDHHC14, KDM2B, ZNF714, NBR1, ZFAND2A, RNF24, ZNF41, ZMYND11, CNBP, ARFGAP3, ZNF79, ZNF77, TRIM16, CBLL1, ATF2, RBX1, ZNF706, ZNF703, DNAJA1, RNF168, ZNF598, VEZF1, ING1, ZNF701, ZNF622, KLF12, KLF13, KLF10, TRIM28, KLF16, RUFY1, TRIM25,…	453	1718	19235	1.73009	0.002688	0.000299024	0.00982751
SP_PIR_KEYWORDS	zinc	79	16.8803	0.000111787	LIMA1, HKR1, ZNF821, RNPEPL1, SOBP, ZNF12, CTCF, ZKSCAN5, ZNF343, ZNF207, SAP30, ZNF778, GLI4, TRIM7, U2AF1, ZCCHC6, ZNF449, ZNF546, EGR1, ZC3H7A, ZDHHC8, ZNF337, OSGEPL1, PRKCE, TRIM37, SPDYA, ZDHHC14, PPP1CA, KDM2B, ZNF714, NBR1, ZFAND2A, RNF24, ZNF41, ZMYND11, CNBP, ARFGAP3, ZNF79, ZNF77, TRIM16, CBLL1, RABGGTB, ATF2, RBX1, RABGGTA, ZNF706, ZNF703, DNAJA1, RNF168, ZNF598, ZMPSTE24, VEZF1, ING1…	453	2189	19235	1.53241	0.0414847	0.00384439	0.154587
INTERPRO	IPR007087:Zinc finger, C2H2-type	38	8.11966	0.00025311	HKR1, ZNF79, ZNF77, ZNF821, ZNF12, CTCF, CBLL1, ZKSCAN5, ZNF207, ZNF343, ATF2, ZNF706, ZNF778, GLI4, ZNF703, ZNF598, VEZF1, ZNF701, ZCCHC6, ZNF449, EGR1, ZNF546, KLF12, ZC3H7A, KLF13, KLF10, FBN1, KLF16, ZNF337, FOXP4, ZNF837, SP1, KCMF1, SP2, ZNF714, ZNF417, ZNF213, ZNF41	427	784	16659	1.89099	0.17355	0.17355	0.38474
INTERPRO	IPR015880:Zinc finger, C2H2-like	37	7.90598	0.00069549	HKR1, ZNF79, ZNF77, ZNF821, ZNF12, CTCF, CBLL1, ZKSCAN5, ZNF207, ZNF343, ATF2, ZNF706, ZNF778, GLI4, ZNF703, ZNF598, VEZF1, ZNF701, ZNF449, ZNF622, EGR1, ZNF546, KLF12, ZC3H7A, KLF13, KLF10, KLF16, ZNF337, FOXP4, ZNF837, SP1, KCMF1, SP2, ZNF714, ZNF417, ZNF213, ZNF41	427	797	16659	1.81119	0.407785	0.230445	1.05386
SMART	SM00355:ZnF_C2H2	37	7.90598	0.0020116	HKR1, ZNF79, ZNF77, ZNF821, ZNF12, CTCF, CBLL1, ZKSCAN5, ZNF207, ZNF343, ATF2, ZNF706, ZNF778, GLI4, ZNF703, ZNF598, VEZF1, ZNF701, ZNF449, ZNF622, EGR1, ZNF546, KLF12, ZC3H7A, KLF13, KLF10, KLF16, ZNF337, FOXP4, ZNF837, SP1, KCMF1, SP2, ZNF714, ZNF417, ZNF213, ZNF41	251	797	9079	1.67922	0.281245	0.281245	2.41212
SP_PIR_KEYWORDS	metal-binding	91	19.4444	0.00589045	LIMA1, HKR1, COPS5, ZNF821, RNPEPL1, SOBP, ZNF12, CTCF, ZKSCAN5, ZNF343, ZNF207, ISG20, SAP30, ZNF778, GLI4, PRIM2, TRIM7, U2AF1, ZCCHC6, ZNF449, MAP2K5, EGR1, ZNF546, ZC3H7A, ZDHHC8, NUDT15, ZNF337, OSGEPL1, PRKCE, SPDYA, TRIM37, ZDHHC14, PPP1CA, KDM2B, ZNF714, NBR1, ZFAND2A, RNF24, ZNF41, ZMYND11, CNBP, ARFGAP3, ZNF79, ZNF77, TRIM16, CBLL1, RABGGTB, ATF2, RBX1, RABGGTA, ZNF706, ZNF703, DNAJA1, …	453	2972	19235	1.30013	0.893444	0.0967686	7.85036
GOTERM_MF_FAT	GO:0008270~zinc ion binding	82	17.5214	0.00656387	UQCRC2, LIMA1, HKR1, ZNF821, RNPEPL1, SOBP, ZNF12, CTCF, ZKSCAN5, ZNF343, ZNF207, ZNF778, GLI4, TRIM7, U2AF1, ZCCHC6, KPNB1, ZNF449, EGR1, ZNF546, ZC3H7A, ZDHHC8, ZNF337, OSGEPL1, PRKCE, TRIM37, ZDHHC14, KDM2B, ZNF714, NBR1, ZFAND2A, RNF24, ZNF41, ZMYND11, CNBP, ARFGAP3, ZNF79, ZNF77, TRIM16, CBLL1, RABGGTB, ATF2, RBX1, RABGGTA, IARS, ZNF706, ZNF703, DNAJA1, RNF168, ZNF598, ZMPSTE24, VEZF1, ING1,…	352	2311	12983	1.30872	0.974137	0.262567	9.17402
GOTERM_MF_FAT	GO:0046914~transition metal ion binding	90	19.2308	0.0427967	UQCRC2, LIMA1, HKR1, ZNF821, RNPEPL1, SOBP, ZNF12, CTCF, ZKSCAN5, ZNF343, ZNF207, ISG20, ZNF778, GLI4, PRIM2, TRIM7, U2AF1, ZCCHC6, KPNB1, ZNF449, EGR1, ZNF546, ZC3H7A, ZDHHC8, NUDT15, ZNF337, OSGEPL1, PRKCE, SPDYA, TRIM37, ZDHHC14, PPP1CA, KDM2B, ZNF714, NBR1, ZFAND2A, RNF24, ZNF41, ZMYND11, CNBP, ARFGAP3, ZNF79, ZNF77, TRIM16, CBLL1, RABGGTB, ATF2, RBX1, RABGGTA, IARS, ZNF706, ZNF703, DNAJA1, R…	352	2785	12983	1.19193	1	0.606891	47.2235
GOTERM_MF_FAT	GO:0043167~ion binding	114	24.359	0.595951	HKR1, ZNF821, ISG20, ZNF778, PRIM2, U2AF1, ZNF449, MAP2K5, S100A2, SCUBE3, RELA, NUDT15, TRIM37, PPP1CA, KDM2B, THBD, NBR1, RNF24, ZNF41, CNBP, CDK5R1, ARFGAP3, ZNF79, ZNF77, RABGGTB, ATF2, RBX1, RABGGTA, DNAJA1, RNF168, ZNF598, ZMPSTE24, B4GALT6, VEZF1, ZNF622, KLF12, KLF13, KLF10, AGBL5, KLF16, ATP11A, SKI, SMYD2, FOXP4, SUV39H2, ZNF837, PHF2, RNF4, ATP2A2, ZNF417, ZNF213, EBF1, CACNA1F, IDI1, …	352	4241	12983	0.991446	1	0.993782	99.9998
GOTERM_MF_FAT	GO:0046872~metal ion binding	111	23.7179	0.60855	HKR1, ZNF821, ISG20, ZNF778, PRIM2, U2AF1, ZNF449, MAP2K5, S100A2, SCUBE3, NUDT15, TRIM37, PPP1CA, KDM2B, THBD, NBR1, RNF24, ZNF41, CNBP, CDK5R1, ARFGAP3, ZNF79, ZNF77, RABGGTB, ATF2, RBX1, RABGGTA, DNAJA1, RNF168, ZNF598, ZMPSTE24, VEZF1, B4GALT6, ZNF622, KLF12, KLF13, KLF10, AGBL5, KLF16, ATP11A, SKI, SMYD2, FOXP4, SUV39H2, ZNF837, PHF2, RNF4, ATP2A2, ZNF417, ZNF213, EBF1, CACNA1F, IDI1, GPATCH…	352	4140	12983	0.988906	1	0.994223	99.9999
GOTERM_MF_FAT	GO:0043169~cation binding	111	23.7179	0.65454	HKR1, ZNF821, ISG20, ZNF778, PRIM2, U2AF1, ZNF449, MAP2K5, S100A2, SCUBE3, NUDT15, TRIM37, PPP1CA, KDM2B, THBD, NBR1, RNF24, ZNF41, CNBP, CDK5R1, ARFGAP3, ZNF79, ZNF77, RABGGTB, ATF2, RBX1, RABGGTA, DNAJA1, RNF168, ZNF598, ZMPSTE24, VEZF1, B4GALT6, ZNF622, KLF12, KLF13, KLF10, AGBL5, KLF16, ATP11A, SKI, SMYD2, FOXP4, SUV39H2, ZNF837, PHF2, RNF4, ATP2A2, ZNF417, ZNF213, EBF1, CACNA1F, IDI1, GPATCH…	352	4179	12983	0.979677	1	0.996744	100
Annotation Cluster 7	Enrichment Score: 2.0214272306143233
Category	Term	Count	%	PValue	Genes	List Total	Pop Hits	Pop Total	Fold Enrichment	Bonferroni	Benjamini	FDR
GOTERM_MF_FAT	GO:0004659~prenyltransferase activity	4	0.854701	0.00571332	PTAR1, FDPS, RABGGTB, RABGGTA	352	14	12983	10.5381	0.958414	0.272396	8.03114
SP_PIR_KEYWORDS	prenyltransferase	3	0.641026	0.00776273	PTAR1, RABGGTB, RABGGTA	453	6	19235	21.2307	0.947846	0.11143	10.2232
GOTERM_MF_FAT	GO:0016765~transferase activity, transferring alkyl or aryl (other than methyl) groups	6	1.28205	0.0101026	NANS, PTAR1, FDPS, PDSS2, RABGGTB, RABGGTA	352	49	12983	4.51635	0.996431	0.351762	13.7885
GOTERM_MF_FAT	GO:0008318~protein prenyltransferase activity	3	0.641026	0.0183212	PTAR1, RABGGTB, RABGGTA	352	8	12983	13.8313	0.999965	0.40138	23.6762
Annotation Cluster 8	Enrichment Score: 1.9847583297873668
Category	Term	Count	%	PValue	Genes	List Total	Pop Hits	Pop Total	Fold Enrichment	Bonferroni	Benjamini	FDR
INTERPRO	IPR013126:Heat shock protein 70	4	0.854701	0.00307563	HYOU1, HSPA2, HSPA4, HSPA13	427	12	16659	13.0047	0.901679	0.440034	4.58244
INTERPRO	IPR001023:Heat shock protein Hsp70	4	0.854701	0.00307563	HYOU1, HSPA2, HSPA4, HSPA13	427	12	16659	13.0047	0.901679	0.440034	4.58244
INTERPRO	IPR018181:Heat shock protein 70, conserved site	4	0.854701	0.00600882	HYOU1, HSPA2, HSPA4, HSPA13	427	15	16659	10.4037	0.989308	0.596532	8.76921
SP_PIR_KEYWORDS	stress response	4	0.854701	0.202446	HYOU1, HSPA2, HSPB6, HSPA4	453	66	19235	2.57342	1	0.73804	95.6298
Annotation Cluster 9	Enrichment Score: 1.974201030144291
Category	Term	Count	%	PValue	Genes	List Total	Pop Hits	Pop Total	Fold Enrichment	Bonferroni	Benjamini	FDR
GOTERM_BP_FAT	GO:0032774~RNA biosynthetic process	17	3.63248	0.0052795	SCAF1, COPS5, KLF13, CREB1, YBX1, ARNT, TAF12, PRIM2, RTF1, TCEB2, GTF3C5, BTF3, NFE2L1, NFIL3, SUPT5H, MYC, ERCC2	357	296	13528	2.17632	0.99987	0.346883	8.53572
GOTERM_BP_FAT	GO:0006351~transcription, DNA-dependent	16	3.4188	0.0106152	SCAF1, COPS5, KLF13, CREB1, YBX1, ARNT, TAF12, RTF1, TCEB2, GTF3C5, BTF3, NFE2L1, NFIL3, SUPT5H, MYC, ERCC2	357	292	13528	2.07636	1	0.500264	16.4625
GOTERM_BP_FAT	GO:0006366~transcription from RNA polymerase II promoter	13	2.77778	0.0213244	SCAF1, COPS5, KLF13, YBX1, ARNT, TAF12, TCEB2, BTF3, NFE2L1, NFIL3, SUPT5H, MYC, ERCC2	357	234	13528	2.1052	1	0.62639	30.4629
Annotation Cluster 10	Enrichment Score: 1.8295653994467862
Category	Term	Count	%	PValue	Genes	List Total	Pop Hits	Pop Total	Fold Enrichment	Bonferroni	Benjamini	FDR
GOTERM_CC_FAT	GO:0043232~intracellular non-membrane-bounded organelle	80	17.094	0.00371475	BACH1, LIMA1, HIST2H2AA4, PRPF4B, COPS5, SURF6, TSG101, FERMT2, GTPBP10, RHOQ, CTCF, HMGN4, ZNF207, ACTG1, WDR75, CTTN, PRIM2, CAMSAP1, RTF1, INTS6, MYC, KLHL20, MAP2K5, STAG1, CLNS1A, GTPBP4, RAN, INPPL1, NUP85, TOPBP1, TMSB10, NEXN, FLNC, NCL, PURB, MFN2, ARPC1A, ARPC1B, KDM2B, TAF12, ARPC5L, PEBP1, NOL11, SEPT7, KATNB1, ABI2, IGF2BP2, HNRNPA3, MEIS2, CDC42EP1, ARPC2, FRG1, MDC1, HNRNPF, CENPB,…	295	2596	12782	1.33525	0.722033	0.120169	4.95023
GOTERM_CC_FAT	GO:0043228~non-membrane-bounded organelle	80	17.094	0.00371475	BACH1, LIMA1, HIST2H2AA4, PRPF4B, COPS5, SURF6, TSG101, FERMT2, GTPBP10, RHOQ, CTCF, HMGN4, ZNF207, ACTG1, WDR75, CTTN, PRIM2, CAMSAP1, RTF1, INTS6, MYC, KLHL20, MAP2K5, STAG1, CLNS1A, GTPBP4, RAN, INPPL1, NUP85, TOPBP1, TMSB10, NEXN, FLNC, NCL, PURB, MFN2, ARPC1A, ARPC1B, KDM2B, TAF12, ARPC5L, PEBP1, NOL11, SEPT7, KATNB1, ABI2, IGF2BP2, HNRNPA3, MEIS2, CDC42EP1, ARPC2, FRG1, MDC1, HNRNPF, CENPB,…	295	2596	12782	1.33525	0.722033	0.120169	4.95023
GOTERM_CC_FAT	GO:0005856~cytoskeleton	37	7.90598	0.235204	LIMA1, FERMT2, KATNB1, RHOQ, ABI2, IGF2BP2, ACTG1, CTTN, CDC42EP1, ARPC2, MDC1, CAMSAP1, INTS6, MYC, ZNF701, KLHL20, MAP2K5, CLNS1A, INPPL1, FSCN1, SMEK2, NUP85, TMSB10, TOPBP1, FLNC, NEXN, ARPC1A, MFN2, ARPC1B, PLK4, FNBP1, SEPT7P2, ARPC5L, PEBP1, KATNAL1, SEPT7, CDC42BPB	295	1381	12782	1.16087	1	0.779569	97.4215
Annotation Cluster 11	Enrichment Score: 1.7519192415555422
Category	Term	Count	%	PValue	Genes	List Total	Pop Hits	Pop Total	Fold Enrichment	Bonferroni	Benjamini	FDR
SP_PIR_KEYWORDS	activator	23	4.91453	0.00594322	BACH1, EGR1, ELF1, KLF13, CREB1, RELA, CTCF, ATF1, ARNT, ATF2, NRF1, RNF4, SP1, SP2, RTF1, EBF1, IRF2, EDF1, NFE2L1, SUPT5H, NFIL3, VEZF1, MYC	453	520	19235	1.8781	0.895566	0.0935561	7.91803
GOTERM_MF_FAT	GO:0003700~transcription factor activity	39	8.33333	0.0142304	BACH1, CNBP, ELF1, CTCF, TCEAL1, YBX1, ATF1, ZKSCAN5, ZNF207, ARNT, ATF2, MEIS2, XBP1, NFIL3, MYC, ZNF449, EGR1, KLF12, CREB1, RELA, KLF10, TRIM28, KLF16, TRIM25, MXD1, FOXP4, UBP1, PURB, HOXB4, TAF12, SP1, RNF4, ZNF213, EBF1, EDF1, IRF2, NFE2L1, RFX3, ZNF41	352	975	12983	1.47534	0.999649	0.391746	18.8948
GOTERM_MF_FAT	GO:0043565~sequence-specific DNA binding	24	5.12821	0.065615	BACH1, EGR1, ELF1, CREB1, RELA, TRIM28, CTCF, FOXP4, NCL, ATF1, PURB, ARNT, ATF2, HOXB4, MEIS2, SP1, XBP1, CENPB, HNRNPD, EDF1, RFX3, NFE2L1, NFIL3, MYC	352	607	12983	1.45833	1	0.752176	62.9033
Annotation Cluster 12	Enrichment Score: 1.7399206024885556
Category	Term	Count	%	PValue	Genes	List Total	Pop Hits	Pop Total	Fold Enrichment	Bonferroni	Benjamini	FDR
GOTERM_BP_FAT	GO:0044265~cellular macromolecule catabolic process	35	7.47863	0.000793742	TSG101, UBE2G2, RNH1, BNIP3, CBLL1, EDEM1, RBX1, UBE2R2, ISG20, USP53, USP54, HNRNPD, KLHL21, ZMPSTE24, RNF168, MYC, FBXW11, PSMD7, USP32, KLHL20, ERCC2, RELA, HERC3, SKP1, EIF4A3, KDM2B, KCMF1, PSMC4, PSMC3, DCP1A, TCEB2, TDG, CAND1, SPOPL, USP42	357	725	13528	1.82934	0.738666	0.15443	1.32947
GOTERM_BP_FAT	GO:0009057~macromolecule catabolic process	35	7.47863	0.0026966	TSG101, UBE2G2, RNH1, BNIP3, CBLL1, EDEM1, RBX1, UBE2R2, ISG20, USP53, USP54, HNRNPD, KLHL21, ZMPSTE24, RNF168, MYC, FBXW11, PSMD7, USP32, KLHL20, ERCC2, RELA, HERC3, SKP1, EIF4A3, KDM2B, KCMF1, PSMC4, PSMC3, DCP1A, TCEB2, TDG, CAND1, SPOPL, USP42	357	781	13528	1.69817	0.989574	0.213514	4.44925
GOTERM_BP_FAT	GO:0051603~proteolysis involved in cellular protein catabolic process	26	5.55556	0.0159286	TSG101, UBE2G2, CBLL1, EDEM1, RBX1, UBE2R2, USP53, USP54, KLHL21, ZMPSTE24, RNF168, FBXW11, PSMD7, KLHL20, USP32, RELA, HERC3, SKP1, KDM2B, KCMF1, PSMC4, PSMC3, TCEB2, CAND1, SPOPL, USP42	357	600	13528	1.64205	1	0.59527	23.7107
GOTERM_BP_FAT	GO:0044257~cellular protein catabolic process	26	5.55556	0.016445	TSG101, UBE2G2, CBLL1, EDEM1, RBX1, UBE2R2, USP53, USP54, KLHL21, ZMPSTE24, RNF168, FBXW11, PSMD7, KLHL20, USP32, RELA, HERC3, SKP1, KDM2B, KCMF1, PSMC4, PSMC3, TCEB2, CAND1, SPOPL, USP42	357	603	13528	1.63388	1	0.595041	24.3826
GOTERM_BP_FAT	GO:0019941~modification-dependent protein catabolic process	25	5.34188	0.0172835	TSG101, UBE2G2, CBLL1, EDEM1, RBX1, UBE2R2, USP53, USP54, KLHL21, RNF168, ZMPSTE24, FBXW11, PSMD7, KLHL20, USP32, HERC3, SKP1, KDM2B, KCMF1, PSMC4, PSMC3, TCEB2, CAND1, SPOPL, USP42	357	574	13528	1.65042	1	0.579624	25.462
GOTERM_BP_FAT	GO:0043632~modification-dependent macromolecule catabolic process	25	5.34188	0.0172835	TSG101, UBE2G2, CBLL1, EDEM1, RBX1, UBE2R2, USP53, USP54, KLHL21, RNF168, ZMPSTE24, FBXW11, PSMD7, KLHL20, USP32, HERC3, SKP1, KDM2B, KCMF1, PSMC4, PSMC3, TCEB2, CAND1, SPOPL, USP42	357	574	13528	1.65042	1	0.579624	25.462
GOTERM_BP_FAT	GO:0030163~protein catabolic process	26	5.55556	0.0233649	TSG101, UBE2G2, CBLL1, EDEM1, RBX1, UBE2R2, USP53, USP54, KLHL21, ZMPSTE24, RNF168, FBXW11, PSMD7, KLHL20, USP32, RELA, HERC3, SKP1, KDM2B, KCMF1, PSMC4, PSMC3, TCEB2, CAND1, SPOPL, USP42	357	622	13528	1.58398	1	0.622626	32.8666
SP_PIR_KEYWORDS	ubl conjugation pathway	19	4.05983	0.0567567	UBE2G2, TRIM25, HERC3, SKP1, CBLL1, RBX1, UBE2R2, TRIM37, KDM2B, KCMF1, TCEB2, KLHL21, CAND1, RNF168, SPOPL, USP42, FBXW11, KLHL20, USP32	453	509	19235	1.585	1	0.409786	55.4519
GOTERM_BP_FAT	GO:0006511~ubiquitin-dependent protein catabolic process	11	2.35043	0.106911	USP53, USP54, PSMC4, TSG101, PSMC3, UBE2G2, SKP1, EDEM1, PSMD7, USP42, USP32	357	242	13528	1.72243	1	0.897187	85.1294
GOTERM_BP_FAT	GO:0006508~proteolysis	34	7.26496	0.167965	UQCRC2, TSG101, RNPEPL1, UBE2G2, CBLL1, EDEM1, RBX1, UBE2R2, PIGK, USP53, USP54, KLHL21, ZMPSTE24, RNF168, FBXW11, PSMD7, USP32, KLHL20, CFLAR, RELA, AGBL5, OSGEPL1, HERC3, SKP1, KDM2B, CAPN10, KCMF1, PSMC4, PSMC3, TCEB2, CAND1, CTSC, SPOPL, USP42	357	1054	13528	1.22237	1	0.937627	95.4919
Annotation Cluster 13	Enrichment Score: 1.6750540108650898
Category	Term	Count	%	PValue	Genes	List Total	Pop Hits	Pop Total	Fold Enrichment	Bonferroni	Benjamini	FDR
SP_PIR_KEYWORDS	rna-binding	25	5.34188	0.00219823	SCAF1, RALY, HNRNPA1L2, NAF1, SURF6, IGF2BP2, NAA38, YBX1, ISG20, HNRNPA3, EIF3B, HNRNPF, U2AF1, HNRNPD, MAGOHB, XPOT, G3BP1, NCL, EIF4B, EIF4A3, PAPOLA, KDM2B, EIF4A2, TIAL1, RBM14	453	540	19235	1.9658	0.565711	0.0408447	2.99948
INTERPRO	IPR000504:RNA recognition motif, RNP-1	13	2.77778	0.00822033	HNRNPA1L2, RALY, G3BP1, IGF2BP2, NCL, HNRNPA3, EIF4B, EIF3B, HNRNPF, TIAL1, U2AF1, HNRNPD, RBM14	427	211	16659	2.40371	0.998002	0.645098	11.8117
INTERPRO	IPR012677:Nucleotide-binding, alpha-beta plait	13	2.77778	0.00888763	HNRNPA1L2, RALY, G3BP1, IGF2BP2, NCL, HNRNPA3, EIF4B, EIF3B, HNRNPF, TIAL1, U2AF1, HNRNPD, RBM14	427	213	16659	2.38114	0.998796	0.617233	12.7109
UP_SEQ_FEATURE	domain:RRM 2	8	1.7094	0.0101084	HNRNPA1L2, HNRNPA3, TIAL1, HNRNPF, HNRNPD, IGF2BP2, RBM14, NCL	453	101	19113	3.34194	0.999999	0.717342	15.374
UP_SEQ_FEATURE	domain:RRM 1	8	1.7094	0.0101084	HNRNPA1L2, HNRNPA3, TIAL1, HNRNPF, HNRNPD, IGF2BP2, RBM14, NCL	453	101	19113	3.34194	0.999999	0.717342	15.374
SMART	SM00360:RRM	13	2.77778	0.0137295	HNRNPA1L2, RALY, G3BP1, IGF2BP2, NCL, HNRNPA3, EIF4B, EIF3B, HNRNPF, TIAL1, U2AF1, HNRNPD, RBM14	251	211	9079	2.22856	0.896402	0.530339	15.4337
PIR_SUPERFAMILY	PIRSF002072:helix-destabilizing protein	3	0.641026	0.0231127	HNRNPA1L2, HNRNPA3, HNRNPD	201	9	7396	12.2653	0.995894	0.995894	25.979
GOTERM_MF_FAT	GO:0003723~RNA binding	29	6.19658	0.0330909	SCAF1, RALY, HNRNPA1L2, NAF1, CNBP, SURF6, IGF2BP2, NAA38, YBX1, ISG20, HNRNPA3, EIF3B, HNRNPF, HNRNPD, U2AF1, MAGOHB, XPOT, G3BP1, NCL, PURB, EIF4B, EIF4A3, PAPOLA, KDM2B, TIAL1, RPL21, EIF4A2, NOP56, RBM14	352	718	12983	1.48972	1	0.526237	38.841
UP_SEQ_FEATURE	domain:RRM	5	1.06838	0.310568	EIF4B, RALY, EIF3B, G3BP1, U2AF1	453	119	19113	1.77278	1	0.999372	99.778
UP_SEQ_FEATURE	domain:RRM 3	3	0.641026	0.331875	TIAL1, HNRNPF, NCL	453	50	19113	2.53152	1	0.99953	99.8674
Annotation Cluster 14	Enrichment Score: 1.6549809428645859
Category	Term	Count	%	PValue	Genes	List Total	Pop Hits	Pop Total	Fold Enrichment	Bonferroni	Benjamini	FDR
INTERPRO	IPR004827:Basic-leucine zipper (bZIP) transcription factor	7	1.49573	0.00224378	BACH1, XBP1, CREB1, NFE2L1, NFIL3, ATF1, ATF2	427	53	16659	5.1528	0.815751	0.43097	3.36281
SMART	SM00338:BRLZ	7	1.49573	0.00318841	BACH1, XBP1, CREB1, NFE2L1, NFIL3, ATF1, ATF2	251	53	9079	4.77734	0.407696	0.230387	3.79836
UP_SEQ_FEATURE	domain:Leucine-zipper	9	1.92308	0.00461013	BACH1, XBP1, CREB1, NFE2L1, NFIL3, FOXP4, MYC, ATF1, ATF2	453	110	19113	3.45208	0.998202	0.651299	7.31101
INTERPRO	IPR011616:bZIP transcription factor, bZIP-1	4	0.854701	0.0439853	BACH1, CREB1, ATF1, ATF2	427	31	16659	5.03407	1	0.926133	49.59
INTERPRO	IPR011700:Basic leucine zipper	3	0.641026	0.0549967	XBP1, NFE2L1, NFIL3	427	15	16659	7.80281	1	0.918372	57.7428
GOTERM_MF_FAT	GO:0046983~protein dimerization activity	20	4.2735	0.145274	BACH1, GGCT, CREB1, KATNB1, BNIP3, RRAGA, FOXP4, PDSS2, ATF1, ARNT, ATF2, TARS, SP1, XBP1, ZBED4, NFE2L1, ATPIF1, NFIL3, SUPT5H, BMPR1A	352	542	12983	1.36102	1	0.922878	89.9102
SP_PIR_KEYWORDS	leucine zipper	3	0.641026	0.224406	CREB1, NFE2L1, ATF1	453	38	19235	3.35221	1	0.752378	97.0304
Annotation Cluster 15	Enrichment Score: 1.6087383859291526
Category	Term	Count	%	PValue	Genes	List Total	Pop Hits	Pop Total	Fold Enrichment	Bonferroni	Benjamini	FDR
GOTERM_BP_FAT	GO:0006357~regulation of transcription from RNA polymerase II promoter	36	7.69231	0.000401608	ZMYND11, CNBP, ELF1, CNOT2, RHOQ, HCFC2, TCEAL1, ARNT, SAP30, MEIS2, VEZF1, SUPT5H, MYC, ERCC2, TWIST1, EGR1, KLF12, KLF13, CREB1, RELA, KLF10, TRIM28, KLF16, SKI, FOXP4, UBP1, NRIP1, HOXB4, NRF1, SP1, RNF4, SP2, TIAL1, IRF2, CAND1, RBM14	357	727	13528	1.87643	0.492802	0.156094	0.67476
GOTERM_MF_FAT	GO:0016563~transcription activator activity	22	4.70085	0.00387962	EGR1, ELF1, COPS5, RAN, TSG101, TRIM28, CTCF, HCFC2, TRIM16, ARNT, NRIP1, ATF2, TAF12, RNF4, SP1, PSMC3, HNRNPD, EDF1, CAND1, RBM14, ING1, ERCC2	352	410	12983	1.97912	0.884372	0.23637	5.52148
GOTERM_BP_FAT	GO:0045893~positive regulation of transcription, DNA-dependent	22	4.70085	0.0149813	EGR1, CNBP, ELF1, KLF12, KLF13, RAN, CREB1, RELA, TRIM28, RHOQ, CTCF, TRIM16, ARNT, NRIP1, MEIS2, RNF4, SP1, CAND1, SUPT5H, RBM14, MYC, ERCC2	357	477	13528	1.74771	1	0.585073	22.4634
GOTERM_BP_FAT	GO:0051254~positive regulation of RNA metabolic process	22	4.70085	0.0165195	EGR1, CNBP, ELF1, KLF12, KLF13, RAN, CREB1, RELA, TRIM28, RHOQ, CTCF, TRIM16, ARNT, NRIP1, MEIS2, RNF4, SP1, CAND1, SUPT5H, RBM14, MYC, ERCC2	357	481	13528	1.73318	1	0.585102	24.4792
GOTERM_BP_FAT	GO:0045944~positive regulation of transcription from RNA polymerase II promoter	18	3.84615	0.0189017	EGR1, ELF1, CNBP, KLF12, KLF13, RELA, CREB1, RHOQ, ARNT, NRIP1, MEIS2, SP1, RNF4, CAND1, SUPT5H, RBM14, MYC, ERCC2	357	371	13528	1.8385	1	0.591728	27.5039
GOTERM_BP_FAT	GO:0045941~positive regulation of transcription	24	5.12821	0.0255261	EGR1, CNBP, ELF1, KLF12, KLF13, RAN, CREB1, RELA, TRIM28, RHOQ, CTCF, TRIM16, ARNT, NRIP1, MEIS2, RNF4, SP1, EBF1, CAND1, SUPT5H, RBM14, MYC, ING1, ERCC2	357	564	13528	1.61249	1	0.638055	35.3272
GOTERM_BP_FAT	GO:0010628~positive regulation of gene expression	24	5.12821	0.0337372	EGR1, CNBP, ELF1, KLF12, KLF13, RAN, CREB1, RELA, TRIM28, RHOQ, CTCF, TRIM16, ARNT, NRIP1, MEIS2, RNF4, SP1, EBF1, CAND1, SUPT5H, RBM14, MYC, ING1, ERCC2	357	581	13528	1.56531	1	0.686513	43.9235
GOTERM_BP_FAT	GO:0051173~positive regulation of nitrogen compound metabolic process	26	5.55556	0.0340105	ELF1, CNBP, RHOQ, CTCF, TRIM16, ARNT, MEIS2, RNF168, SUPT5H, ING1, MYC, ERCC2, EGR1, KLF12, RAN, KLF13, RELA, CREB1, TRIM28, NRIP1, RNF4, SP1, EBF1, PEBP1, CAND1, RBM14	357	644	13528	1.52986	1	0.682293	44.1903
GOTERM_BP_FAT	GO:0045935~positive regulation of nucleobase, nucleoside, nucleotide and nucleic acid metabolic process	25	5.34188	0.0405463	ELF1, CNBP, RHOQ, CTCF, TRIM16, ARNT, MEIS2, RNF168, SUPT5H, ING1, MYC, ERCC2, EGR1, KLF12, RAN, KLF13, RELA, CREB1, TRIM28, NRIP1, RNF4, SP1, EBF1, CAND1, RBM14	357	624	13528	1.51817	1	0.713245	50.2246
GOTERM_BP_FAT	GO:0010604~positive regulation of macromolecule metabolic process	31	6.62393	0.0673559	CNBP, ELF1, RHOQ, TRIM16, CTCF, ARNT, MEIS2, PEMT, RNF168, SUPT5H, ING1, MYC, PSMD7, ERCC2, EGR1, KLF12, RAN, KLF13, CREB1, RELA, TRIM28, SKP1, NRIP1, SP1, PSMC4, RNF4, PSMC3, EBF1, CAND1, RBM14, BMPR1A	357	857	13528	1.37071	1	0.827766	69.1282
GOTERM_BP_FAT	GO:0010557~positive regulation of macromolecule biosynthetic process	24	5.12821	0.0983372	EGR1, CNBP, ELF1, KLF12, KLF13, RAN, CREB1, RELA, TRIM28, RHOQ, CTCF, TRIM16, ARNT, NRIP1, MEIS2, RNF4, SP1, EBF1, CAND1, SUPT5H, RBM14, MYC, ING1, ERCC2	357	654	13528	1.39059	1	0.90295	82.5309
GOTERM_BP_FAT	GO:0031328~positive regulation of cellular biosynthetic process	24	5.12821	0.138376	EGR1, CNBP, ELF1, KLF12, KLF13, RAN, CREB1, RELA, TRIM28, RHOQ, CTCF, TRIM16, ARNT, NRIP1, MEIS2, RNF4, SP1, EBF1, CAND1, SUPT5H, RBM14, MYC, ING1, ERCC2	357	685	13528	1.32766	1	0.921326	91.8757
GOTERM_BP_FAT	GO:0009891~positive regulation of biosynthetic process	24	5.12821	0.153798	EGR1, CNBP, ELF1, KLF12, KLF13, RAN, CREB1, RELA, TRIM28, RHOQ, CTCF, TRIM16, ARNT, NRIP1, MEIS2, RNF4, SP1, EBF1, CAND1, SUPT5H, RBM14, MYC, ING1, ERCC2	357	695	13528	1.30855	1	0.935433	94.008
Annotation Cluster 16	Enrichment Score: 1.462524830515027
Category	Term	Count	%	PValue	Genes	List Total	Pop Hits	Pop Total	Fold Enrichment	Bonferroni	Benjamini	FDR
SP_PIR_KEYWORDS	Isoprene biosynthesis	3	0.641026	0.0140458	FDPS, IDI1, PDSS2	453	8	19235	15.923	0.995304	0.158811	17.7784
GOTERM_BP_FAT	GO:0008299~isoprenoid biosynthetic process	4	0.854701	0.0147763	FDPS, DPAGT1, IDI1, PDSS2	357	20	13528	7.57871	1	0.592823	22.1909
KEGG_PATHWAY	hsa00900:Terpenoid backbone biosynthesis	3	0.641026	0.0625291	FDPS, IDI1, PDSS2	141	15	5085	7.21277	0.999856	0.890465	53.1848
GOTERM_BP_FAT	GO:0006720~isoprenoid metabolic process	4	0.854701	0.10882	FDPS, DPAGT1, IDI1, PDSS2	357	44	13528	3.44487	1	0.898796	85.656
Annotation Cluster 17	Enrichment Score: 1.4468879128959253
Category	Term	Count	%	PValue	Genes	List Total	Pop Hits	Pop Total	Fold Enrichment	Bonferroni	Benjamini	FDR
INTERPRO	IPR007087:Zinc finger, C2H2-type	38	8.11966	0.00025311	HKR1, ZNF79, ZNF77, ZNF821, ZNF12, CTCF, CBLL1, ZKSCAN5, ZNF207, ZNF343, ATF2, ZNF706, ZNF778, GLI4, ZNF703, ZNF598, VEZF1, ZNF701, ZCCHC6, ZNF449, EGR1, ZNF546, KLF12, ZC3H7A, KLF13, KLF10, FBN1, KLF16, ZNF337, FOXP4, ZNF837, SP1, KCMF1, SP2, ZNF714, ZNF417, ZNF213, ZNF41	427	784	16659	1.89099	0.17355	0.17355	0.38474
INTERPRO	IPR015880:Zinc finger, C2H2-like	37	7.90598	0.00069549	HKR1, ZNF79, ZNF77, ZNF821, ZNF12, CTCF, CBLL1, ZKSCAN5, ZNF207, ZNF343, ATF2, ZNF706, ZNF778, GLI4, ZNF703, ZNF598, VEZF1, ZNF701, ZNF449, ZNF622, EGR1, ZNF546, KLF12, ZC3H7A, KLF13, KLF10, KLF16, ZNF337, FOXP4, ZNF837, SP1, KCMF1, SP2, ZNF714, ZNF417, ZNF213, ZNF41	427	797	16659	1.81119	0.407785	0.230445	1.05386
SMART	SM00355:ZnF_C2H2	37	7.90598	0.0020116	HKR1, ZNF79, ZNF77, ZNF821, ZNF12, CTCF, CBLL1, ZKSCAN5, ZNF207, ZNF343, ATF2, ZNF706, ZNF778, GLI4, ZNF703, ZNF598, VEZF1, ZNF701, ZNF449, ZNF622, EGR1, ZNF546, KLF12, ZC3H7A, KLF13, KLF10, KLF16, ZNF337, FOXP4, ZNF837, SP1, KCMF1, SP2, ZNF714, ZNF417, ZNF213, ZNF41	251	797	9079	1.67922	0.281245	0.281245	2.41212
UP_SEQ_FEATURE	zinc finger region:C2H2-type 1	25	5.34188	0.00257481	HKR1, ZNF79, ZNF77, ZNF821, ZNF12, CTCF, ZKSCAN5, ZNF343, ZNF207, GLI4, VEZF1, ZNF701, ZNF449, EGR1, ZNF546, KLF12, KLF13, KLF10, KLF16, ZNF837, SP1, SP2, ZNF417, ZNF213, ZNF41	453	542	19113	1.94613	0.970604	0.506078	4.14746
UP_SEQ_FEATURE	zinc finger region:C2H2-type 2	26	5.55556	0.00551104	HKR1, ZNF79, ZNF77, ZNF821, ZNF12, CTCF, ZKSCAN5, ZNF343, ZNF207, GLI4, VEZF1, ZNF701, ZNF449, EGR1, ZNF546, KLF12, KLF13, KLF10, ZNF337, KLF16, ZNF837, SP1, ZNF714, SP2, ZNF417, ZNF213	453	608	19113	1.80427	0.999479	0.660402	8.67977
UP_SEQ_FEATURE	zinc finger region:C2H2-type 3	25	5.34188	0.0135116	HKR1, ZNF79, ZNF77, ZNF12, CTCF, ZKSCAN5, ZNF343, GLI4, VEZF1, ZNF701, ZNF449, EGR1, ZNF546, KLF12, KLF13, KLF10, ZNF337, KLF16, ZNF837, SP1, ZNF714, SP2, ZNF417, ZNF213, ZNF41	453	622	19113	1.69582	1	0.787928	20.0295
INTERPRO	IPR013087:Zinc finger, C2H2-type/integrase, DNA-binding	26	5.55556	0.0173071	HKR1, ZNF79, ZNF77, ZNF12, CTCF, ZKSCAN5, ZNF343, ZNF778, GLI4, VEZF1, ZNF701, ZNF449, EGR1, ZNF546, KLF12, KLF13, KLF10, ZNF337, KLF16, ZNF837, SP1, ZNF714, SP2, ZNF417, ZNF213, ZNF41	427	621	16659	1.63344	0.999998	0.767928	23.3453
UP_SEQ_FEATURE	domain:KRAB	15	3.20513	0.0271495	ZNF546, HKR1, ZNF79, ZNF77, ZNF337, ZNF12, ZKSCAN5, ZNF343, ZNF778, ZNF714, ZNF417, ZNF213, ZNF720, ZNF701, ZNF41	453	332	19113	1.90627	1	0.862178	36.3798
UP_SEQ_FEATURE	zinc finger region:C2H2-type 7	17	3.63248	0.0695715	ZNF546, HKR1, ZNF79, ZNF77, ZNF337, ZNF12, CTCF, ZKSCAN5, ZNF837, ZNF343, ZNF778, GLI4, ZNF714, ZNF417, ZNF701, ZNF449, ZNF41	453	451	19113	1.59039	1	0.977497	69.4187
INTERPRO	IPR001909:Krueppel-associated box	15	3.20513	0.072339	ZNF546, HKR1, ZNF79, ZNF77, ZNF337, ZNF12, ZKSCAN5, ZNF343, ZNF778, ZNF714, ZNF417, ZNF213, ZNF720, ZNF701, ZNF41	427	355	16659	1.64848	1	0.932287	68.1282
UP_SEQ_FEATURE	zinc finger region:C2H2-type 6	18	3.84615	0.0729512	ZNF546, HKR1, ZNF79, ZNF77, ZNF337, ZNF12, CTCF, ZKSCAN5, ZNF343, ZNF837, ZNF778, GLI4, ZNF714, ZNF417, VEZF1, ZNF701, ZNF449, ZNF41	453	488	19113	1.55626	1	0.978462	71.1936
SMART	SM00349:KRAB	15	3.20513	0.112271	ZNF546, HKR1, ZNF79, ZNF77, ZNF337, ZNF12, ZKSCAN5, ZNF343, ZNF778, ZNF714, ZNF417, ZNF213, ZNF720, ZNF701, ZNF41	251	355	9079	1.52837	1	0.961423	76.4029
UP_SEQ_FEATURE	zinc finger region:C2H2-type 4	19	4.05983	0.139668	ZNF546, HKR1, ZNF79, ZNF77, ZNF337, ZNF12, CTCF, ZKSCAN5, ZNF343, ZNF837, ZNF778, GLI4, ZNF714, ZNF417, ZNF213, VEZF1, ZNF701, ZNF41, ZNF449	453	575	19113	1.39417	1	0.994892	91.5559
UP_SEQ_FEATURE	zinc finger region:C2H2-type 12	10	2.13675	0.144878	ZNF546, ZNF778, HKR1, ZNF714, ZNF77, ZNF417, ZNF337, ZKSCAN5, ZNF343, ZNF41	453	252	19113	1.67429	1	0.994604	92.3579
PIR_SUPERFAMILY	PIRSF005559:zinc finger protein ZFP-36	7	1.49573	0.166236	HKR1, ZNF714, ZNF77, ZNF417, ZNF337, ZNF12, ZNF343	201	137	7396	1.88009	1	1	90.3559
UP_SEQ_FEATURE	zinc finger region:C2H2-type 10	12	2.5641	0.170116	ZNF546, ZNF778, HKR1, ZNF79, ZNF714, ZNF77, ZNF417, ZNF337, CTCF, ZKSCAN5, ZNF343, ZNF41	453	334	19113	1.51588	1	0.995606	95.3287
UP_SEQ_FEATURE	zinc finger region:C2H2-type 8	14	2.99145	0.187193	ZNF546, HKR1, ZNF79, ZNF77, ZNF337, ZNF12, CTCF, ZKSCAN5, ZNF837, ZNF343, ZNF778, ZNF714, ZNF417, ZNF41	453	417	19113	1.41652	1	0.996554	96.6805
UP_SEQ_FEATURE	zinc finger region:C2H2-type 13	8	1.7094	0.199886	ZNF546, ZNF778, HKR1, ZNF714, ZNF417, ZNF337, ZKSCAN5, ZNF41	453	201	19113	1.67929	1	0.997475	97.4369
UP_SEQ_FEATURE	zinc finger region:C2H2-type 5	17	3.63248	0.206187	ZNF546, HKR1, ZNF79, ZNF77, ZNF337, ZNF12, CTCF, ZKSCAN5, ZNF343, ZNF837, GLI4, ZNF714, ZNF213, VEZF1, ZNF701, ZNF449, ZNF41	453	538	19113	1.33321	1	0.99742	97.7491
UP_SEQ_FEATURE	zinc finger region:C2H2-type 11	10	2.13675	0.259314	ZNF546, ZNF778, HKR1, ZNF79, ZNF714, ZNF77, ZNF417, ZNF337, ZNF343, ZNF41	453	293	19113	1.44	1	0.999051	99.2788
UP_SEQ_FEATURE	zinc finger region:C2H2-type 9	12	2.5641	0.273971	ZNF546, ZNF778, HKR1, ZNF79, ZNF714, ZNF77, ZNF417, ZNF337, CTCF, ZKSCAN5, ZNF343, ZNF41	453	376	19113	1.34655	1	0.999145	99.4807
Annotation Cluster 18	Enrichment Score: 1.3883891134087951
Category	Term	Count	%	PValue	Genes	List Total	Pop Hits	Pop Total	Fold Enrichment	Bonferroni	Benjamini	FDR
GOTERM_BP_FAT	GO:0033043~regulation of organelle organization	15	3.20513	0.00183701	LIMA1, KATNB1, RHOQ, TMSB10, CTCF, NEXN, ARPC1A, ARPC1B, PLK4, SET, ARPC2, ARPC5L, PEBP1, TLK2, MYC	357	217	13528	2.61937	0.955283	0.212609	3.05159
KEGG_PATHWAY	hsa05130:Pathogenic Escherichia coli infection	7	1.49573	0.00447512	ARPC1A, ACTG1, ARPC1B, CTTN, ARPC2, ARPC5L, NCL	141	57	5085	4.42889	0.459071	0.459071	5.13538
GOTERM_BP_FAT	GO:0051493~regulation of cytoskeleton organization	10	2.13675	0.00982002	ARPC1A, ARPC1B, PLK4, LIMA1, ARPC2, ARPC5L, KATNB1, RHOQ, TMSB10, NEXN	357	136	13528	2.78629	1	0.486813	15.3237
GOTERM_BP_FAT	GO:0008064~regulation of actin polymerization or depolymerization	6	1.28205	0.0219293	ARPC1A, ARPC1B, LIMA1, ARPC2, ARPC5L, TMSB10	357	61	13528	3.72724	1	0.626982	31.1838
GOTERM_BP_FAT	GO:0030832~regulation of actin filament length	6	1.28205	0.0248412	ARPC1A, ARPC1B, LIMA1, ARPC2, ARPC5L, TMSB10	357	63	13528	3.60891	1	0.636577	34.5568
GOTERM_BP_FAT	GO:0032956~regulation of actin cytoskeleton organization	7	1.49573	0.0298328	ARPC1A, ARPC1B, LIMA1, ARPC2, ARPC5L, RHOQ, TMSB10	357	89	13528	2.98039	1	0.671334	39.9796
GOTERM_BP_FAT	GO:0043254~regulation of protein complex assembly	7	1.49573	0.0312844	ARPC1A, ARPC1B, ARPC2, ARPC5L, STXBP1, TMSB10, CAND1	357	90	13528	2.94728	1	0.673416	41.4754
SP_PIR_KEYWORDS	actin-binding	12	2.5641	0.032526	INF2, ARPC1A, ARPC1B, LIMA1, ARPC2, INPPL1, ARPC5L, FSCN1, TMSB10, FLNC, NEXN, KLHL20	453	247	19235	2.0629	0.999996	0.287311	36.7197
GOTERM_BP_FAT	GO:0044087~regulation of cellular component biogenesis	9	1.92308	0.034107	ARPC1A, ARPC1B, CDC42EP1, ARPC2, ARPC5L, STXBP1, RHOQ, TMSB10, CAND1	357	142	13528	2.4017	1	0.676262	44.2841
GOTERM_BP_FAT	GO:0032970~regulation of actin filament-based process	7	1.49573	0.034324	ARPC1A, ARPC1B, LIMA1, ARPC2, ARPC5L, RHOQ, TMSB10	357	92	13528	2.88321	1	0.67166	44.4947
SP_PIR_KEYWORDS	cytoskeleton	23	4.91453	0.0467585	CLNS1A, LIMA1, INPPL1, FERMT2, SMEK2, KATNB1, ABI2, TOPBP1, NUP85, TMSB10, FLNC, NEXN, ARPC1A, ACTG1, ARPC1B, PLK4, CTTN, FNBP1, RAB11FIP3, CDC42EP1, ARPC2, ARPC5L, SEPT7	453	636	19235	1.53555	1	0.372093	48.4536
GOTERM_BP_FAT	GO:0030833~regulation of actin filament polymerization	5	1.06838	0.0533274	ARPC1A, ARPC1B, ARPC2, ARPC5L, TMSB10	357	54	13528	3.50866	1	0.770094	60.2948
GOTERM_CC_FAT	GO:0015629~actin cytoskeleton	11	2.35043	0.0925321	ARPC1A, ACTG1, ARPC1B, LIMA1, ARPC2, INPPL1, FERMT2, FSCN1, RHOQ, SEPT7, KLHL20	295	269	12782	1.77181	1	0.604584	73.4081
GOTERM_BP_FAT	GO:0032271~regulation of protein polymerization	5	1.06838	0.103931	ARPC1A, ARPC1B, ARPC2, ARPC5L, TMSB10	357	68	13528	2.78629	1	0.90155	84.2704
GOTERM_MF_FAT	GO:0003779~actin binding	13	2.77778	0.172873	INF2, LIMA1, INPPL1, FSCN1, DIAPH3, TMSB10, NEXN, FLNC, ARPC1A, ARPC1B, ARPC2, ARPC5L, KLHL20	352	326	12983	1.47082	1	0.928168	93.754
GOTERM_MF_FAT	GO:0008092~cytoskeletal protein binding	18	3.84615	0.205816	INF2, LIMA1, INPPL1, DIAPH3, FSCN1, KATNB1, ABI2, TMSB10, FLNC, NEXN, ARPC1A, ARPC1B, RAB11FIP5, CAPN10, ARPC2, ARPC5L, MAPK8IP3, KLHL20	352	504	12983	1.31727	1	0.934201	96.551
KEGG_PATHWAY	hsa04666:Fc gamma R-mediated phagocytosis	5	1.06838	0.26532	ARPC1A, ARPC1B, ARPC2, ARPC5L, PRKCE	141	95	5085	1.8981	1	0.916649	97.3326
GOTERM_BP_FAT	GO:0032535~regulation of cellular component size	10	2.13675	0.288572	ARPC1A, ARPC1B, LIMA1, ARPC2, CREB1, ARPC5L, TMSB10, SGMS1, ING1, MAP2K5	357	271	13528	1.39829	1	0.973189	99.6781
Annotation Cluster 19	Enrichment Score: 1.367144924973337
Category	Term	Count	%	PValue	Genes	List Total	Pop Hits	Pop Total	Fold Enrichment	Bonferroni	Benjamini	FDR
GOTERM_MF_FAT	GO:0003743~translation initiation factor activity	7	1.49573	0.00594636	EIF4ENIF1, EIF4B, EIF3D, EIF3B, COPS5, EIF4A2, EIF2S3	352	61	12983	4.23254	0.963487	0.25986	8.34561
SP_PIR_KEYWORDS	Initiation factor	6	1.28205	0.00735366	EIF4ENIF1, EIF4B, EIF3D, EIF3B, EIF4A2, EIF2S3	453	52	19235	4.89939	0.939028	0.110019	9.70969
SP_PIR_KEYWORDS	protein biosynthesis	11	2.35043	0.0137661	IARS, EIF4B, EIF3D, EIF4A3, TARS, EIF3B, EIF4A2, RPL21, EIF2S3, RPS6, RPS23	453	188	19235	2.48444	0.994771	0.160643	17.4549
GOTERM_MF_FAT	GO:0008135~translation factor activity, nucleic acid binding	8	1.7094	0.0168586	EIF4ENIF1, EIF4B, EIF3D, EIF3B, COPS5, EIF4A2, TCEB2, EIF2S3	352	98	12983	3.0109	0.99992	0.407995	21.9977
GOTERM_CC_FAT	GO:0005852~eukaryotic translation initiation factor 3 complex	3	0.641026	0.0454544	EIF3D, EIF3B, COPS5	295	15	12782	8.66576	1	0.447166	46.9856
GOTERM_BP_FAT	GO:0006412~translation	12	2.5641	0.256495	IARS, EIF4B, EIF3D, TARS, EIF3B, COPS5, EIF4A2, RPL21, EIF2S3, RPS6, SELT, RPS23	357	331	13528	1.37378	1	0.969142	99.3232
GOTERM_BP_FAT	GO:0006446~regulation of translational initiation	3	0.641026	0.293653	EIF4B, EIF3B, EIF4A2	357	41	13528	2.7727	1	0.973989	99.7148
GOTERM_BP_FAT	GO:0006413~translational initiation	3	0.641026	0.332633	EIF3D, EIF3B, EIF2S3	357	45	13528	2.52624	1	0.979869	99.8904
Annotation Cluster 20	Enrichment Score: 1.3626834017423564
Category	Term	Count	%	PValue	Genes	List Total	Pop Hits	Pop Total	Fold Enrichment	Bonferroni	Benjamini	FDR
UP_SEQ_FEATURE	repeat:WD 5	13	2.77778	0.00978038	STRAP, WDR5, KATNB1, BRWD3, ARPC1A, COPB2, ARPC1B, WDR75, EIF3B, GNB2L1, FBXW11, WDR34, IFT140	453	233	19113	2.35406	0.999999	0.739341	14.912
UP_SEQ_FEATURE	repeat:WD 4	13	2.77778	0.0167037	STRAP, WDR5, KATNB1, BRWD3, ARPC1A, COPB2, ARPC1B, WDR75, EIF3B, GNB2L1, FBXW11, WDR34, IFT140	453	251	19113	2.18525	1	0.830107	24.1765
UP_SEQ_FEATURE	repeat:WD 3	13	2.77778	0.024437	STRAP, WDR5, KATNB1, BRWD3, ARPC1A, COPB2, ARPC1B, WDR75, EIF3B, GNB2L1, FBXW11, WDR34, IFT140	453	265	19113	2.0698	1	0.863425	33.4017
UP_SEQ_FEATURE	repeat:WD 1	13	2.77778	0.0305032	STRAP, WDR5, KATNB1, BRWD3, ARPC1A, COPB2, ARPC1B, WDR75, EIF3B, GNB2L1, FBXW11, WDR34, IFT140	453	274	19113	2.00181	1	0.879837	39.889
UP_SEQ_FEATURE	repeat:WD 2	13	2.77778	0.0305032	STRAP, WDR5, KATNB1, BRWD3, ARPC1A, COPB2, ARPC1B, WDR75, EIF3B, GNB2L1, FBXW11, WDR34, IFT140	453	274	19113	2.00181	1	0.879837	39.889
SP_PIR_KEYWORDS	wd repeat	13	2.77778	0.0311475	STRAP, WDR5, KATNB1, BRWD3, ARPC1A, COPB2, ARPC1B, WDR75, EIF3B, GNB2L1, FBXW11, WDR34, IFT140	453	276	19235	1.99999	0.999994	0.290112	35.4605
UP_SEQ_FEATURE	repeat:WD 6	10	2.13675	0.0394616	ARPC1A, BRWD3, WDR75, COPB2, ARPC1B, STRAP, WDR5, KATNB1, FBXW11, GNB2L1	453	192	19113	2.1975	1	0.908797	48.3924
INTERPRO	IPR017986:WD40 repeat, region	12	2.5641	0.0428132	ARPC1A, BRWD3, WDR75, COPB2, ARPC1B, STRAP, WDR5, KATNB1, FBXW11, WDR34, GNB2L1, IFT140	427	238	16659	1.9671	1	0.935799	48.6406
INTERPRO	IPR019781:WD40 repeat, subgroup	12	2.5641	0.0468358	ARPC1A, BRWD3, WDR75, COPB2, ARPC1B, STRAP, WDR5, KATNB1, FBXW11, WDR34, GNB2L1, IFT140	427	242	16659	1.93458	1	0.924226	51.8309
INTERPRO	IPR019775:WD40 repeat, conserved site	13	2.77778	0.0528157	STRAP, WDR5, KATNB1, BRWD3, ARPC1A, COPB2, ARPC1B, WDR75, EIF3B, GNB2L1, FBXW11, WDR34, IFT140	427	277	16659	1.83098	1	0.922206	56.233
INTERPRO	IPR019782:WD40 repeat 2	11	2.35043	0.0651227	ARPC1A, BRWD3, WDR75, COPB2, ARPC1B, STRAP, WDR5, KATNB1, FBXW11, GNB2L1, IFT140	427	226	16659	1.89891	1	0.940218	64.1364
INTERPRO	IPR001680:WD40 repeat	12	2.5641	0.0800202	ARPC1A, BRWD3, WDR75, COPB2, ARPC1B, STRAP, WDR5, KATNB1, FBXW11, WDR34, GNB2L1, IFT140	427	266	16659	1.76003	1	0.942425	71.9186
INTERPRO	IPR015943:WD40/YVTN repeat-like	13	2.77778	0.0842565	STRAP, WDR5, KATNB1, BRWD3, ARPC1A, COPB2, ARPC1B, WDR75, EIF3B, GNB2L1, FBXW11, WDR34, IFT140	427	300	16659	1.69061	1	0.936809	73.8245
SMART	SM00320:WD40	12	2.5641	0.117423	ARPC1A, BRWD3, WDR75, COPB2, ARPC1B, STRAP, WDR5, KATNB1, FBXW11, WDR34, GNB2L1, IFT140	251	266	9079	1.63179	1	0.946413	78.0109
UP_SEQ_FEATURE	repeat:WD 7	7	1.49573	0.145558	BRWD3, WDR75, COPB2, STRAP, WDR5, FBXW11, GNB2L1	453	150	19113	1.96896	1	0.993293	92.4573
Annotation Cluster 21	Enrichment Score: 1.3217317588808335
Category	Term	Count	%	PValue	Genes	List Total	Pop Hits	Pop Total	Fold Enrichment	Bonferroni	Benjamini	FDR
SP_PIR_KEYWORDS	nucleotide-binding	63	13.4615	0.00027019	PRPF4B, UBE2G2, GTPBP10, RHOQ, SLFN5, MTHFD1, ACTG1, CLK2, TLK2, ARL5B, RHOG, MAP2K5, RAP2A, GTPBP4, RAN, STK24, G3BP1, EIF2S3, ABCC10, PRKCE, MFN2, TARS, EIF4A3, ASCC3, EIF4A2, REM2, BMP2K, RAB14, PEBP1, RAB13, SEPT7, PCCA, SLC27A4, RRAGA, UBE2R2, IARS, VRK2, HSPA2, CAMK2D, HSPA4, CERK, ERCC2, GIMAP7, TAOK3, ATP11A, MMAA, HYOU1, PAPOLA, PLK4, PLK3, PSMC4, ATP2A2, PSMC3, MAPK13, RAB35, ARF4, ABCC…	453	1686	19235	1.58663	0.0973459	0.00728873	0.373256
GOTERM_MF_FAT	GO:0000166~nucleotide binding	81	17.3077	0.0045158	RALY, HNRNPA1L2, PRPF4B, UBE2G2, GTPBP10, ZNF12, RHOQ, SLFN5, MTHFD1, ACTG1, CLK2, U2AF1, TLK2, ACAD9, DUS1L, ARL5B, RHOG, MAP2K5, RAP2A, GTPBP4, STK24, RAN, G3BP1, EIF2S3, ABCC10, CBR4, PRKCE, NCL, MFN2, TARS, EIF4A3, ASCC3, TIAL1, EIF4A2, REM2, BMP2K, RAB14, PEBP1, RAB13, SEPT7, PCCA, SLC27A4, RRAGA, IGF2BP2, UBE2R2, HNRNPA3, IARS, VRK2, EIF3B, HSPA2, HNRNPF, CAMK2D, HNRNPD, HSPA4, CERK, ERCC2,…	352	2245	12983	1.33076	0.918889	0.243539	6.39931
SP_PIR_KEYWORDS	atp-binding	45	9.61538	0.0130466	PRPF4B, UBE2G2, SLFN5, UBE2R2, MTHFD1, ACTG1, IARS, VRK2, HSPA2, CLK2, CAMK2D, HSPA4, TLK2, CERK, MAP2K5, ERCC2, STK24, TAOK3, G3BP1, ABCC10, ATP11A, PRKCE, MMAA, EIF4A3, HYOU1, TARS, PLK4, PAPOLA, PLK3, ATP2A2, PSMC4, MAPK13, ASCC3, PSMC3, EIF4A2, BMP2K, PEBP1, ABCC2, HSPA13, KATNAL1, IPPK, CLCN7, PCCA, CDC42BPB, BMPR1A	453	1326	19235	1.441	0.993107	0.157707	16.6177
GOTERM_MF_FAT	GO:0032555~purine ribonucleotide binding	64	13.6752	0.0255144	PRPF4B, UBE2G2, GTPBP10, ZNF12, RHOQ, SLFN5, MTHFD1, ACTG1, CLK2, TLK2, ARL5B, RHOG, MAP2K5, RAP2A, GTPBP4, STK24, RAN, G3BP1, EIF2S3, ABCC10, PRKCE, MFN2, TARS, EIF4A3, ASCC3, EIF4A2, REM2, BMP2K, RAB14, PEBP1, RAB13, SEPT7, PCCA, RRAGA, UBE2R2, IARS, VRK2, HSPA2, CAMK2D, HSPA4, CERK, ERCC2, GIMAP7, TAOK3, ATP11A, MMAA, HYOU1, PAPOLA, PLK4, PLK3, PSMC4, ATP2A2, PSMC3, SEPT7P2, MAPK13, RAB35, ARF…	352	1836	12983	1.2857	0.999999	0.479004	31.4526
GOTERM_MF_FAT	GO:0032553~ribonucleotide binding	64	13.6752	0.0255144	PRPF4B, UBE2G2, GTPBP10, ZNF12, RHOQ, SLFN5, MTHFD1, ACTG1, CLK2, TLK2, ARL5B, RHOG, MAP2K5, RAP2A, GTPBP4, STK24, RAN, G3BP1, EIF2S3, ABCC10, PRKCE, MFN2, TARS, EIF4A3, ASCC3, EIF4A2, REM2, BMP2K, RAB14, PEBP1, RAB13, SEPT7, PCCA, RRAGA, UBE2R2, IARS, VRK2, HSPA2, CAMK2D, HSPA4, CERK, ERCC2, GIMAP7, TAOK3, ATP11A, MMAA, HYOU1, PAPOLA, PLK4, PLK3, PSMC4, ATP2A2, PSMC3, SEPT7P2, MAPK13, RAB35, ARF…	352	1836	12983	1.2857	0.999999	0.479004	31.4526
GOTERM_MF_FAT	GO:0017076~purine nucleotide binding	66	14.1026	0.0295323	PRPF4B, UBE2G2, GTPBP10, ZNF12, RHOQ, SLFN5, MTHFD1, ACTG1, CLK2, TLK2, ACAD9, DUS1L, ARL5B, RHOG, MAP2K5, RAP2A, GTPBP4, STK24, RAN, G3BP1, EIF2S3, ABCC10, PRKCE, MFN2, TARS, EIF4A3, ASCC3, EIF4A2, REM2, BMP2K, RAB14, PEBP1, RAB13, SEPT7, PCCA, RRAGA, UBE2R2, IARS, VRK2, HSPA2, CAMK2D, HSPA4, CERK, ERCC2, GIMAP7, TAOK3, ATP11A, MMAA, HYOU1, PAPOLA, PLK4, PLK3, PSMC4, ATP2A2, PSMC3, SEPT7P2, MAPK…	352	1918	12983	1.26919	1	0.514881	35.4683
UP_SEQ_FEATURE	binding site:ATP	18	3.84615	0.14551	PRPF4B, STK24, TAOK3, PRKCE, IARS, EIF4A3, PLK4, PLK3, VRK2, CLK2, MAPK13, BMP2K, CAMK2D, TLK2, PCCA, MAP2K5, BMPR1A, CDC42BPB	453	542	19113	1.40121	1	0.994035	92.4503
GOTERM_MF_FAT	GO:0005524~ATP binding	47	10.0427	0.172539	PRPF4B, UBE2G2, ZNF12, SLFN5, UBE2R2, MTHFD1, ACTG1, IARS, VRK2, HSPA2, CLK2, CAMK2D, HSPA4, TLK2, CERK, MAP2K5, ERCC2, STK24, TAOK3, G3BP1, ATP11A, ABCC10, PRKCE, MMAA, EIF4A3, HYOU1, TARS, PLK4, PAPOLA, PLK3, ATP2A2, PSMC4, MAPK13, ASCC3, PSMC3, EIF4A2, REM2, BMP2K, PEBP1, ABCC2, HSPA13, KATNAL1, IPPK, CLCN7, PCCA, CDC42BPB, BMPR1A	352	1477	12983	1.17368	1	0.932471	93.7171
GOTERM_MF_FAT	GO:0032559~adenyl ribonucleotide binding	47	10.0427	0.19637	PRPF4B, UBE2G2, ZNF12, SLFN5, UBE2R2, MTHFD1, ACTG1, IARS, VRK2, HSPA2, CLK2, CAMK2D, HSPA4, TLK2, CERK, MAP2K5, ERCC2, STK24, TAOK3, G3BP1, ATP11A, ABCC10, PRKCE, MMAA, EIF4A3, HYOU1, TARS, PLK4, PAPOLA, PLK3, ATP2A2, PSMC4, MAPK13, ASCC3, PSMC3, EIF4A2, REM2, BMP2K, PEBP1, ABCC2, HSPA13, KATNAL1, IPPK, CLCN7, PCCA, CDC42BPB, BMPR1A	352	1497	12983	1.158	1	0.936553	95.9007
GOTERM_MF_FAT	GO:0030554~adenyl nucleotide binding	49	10.4701	0.211968	PRPF4B, UBE2G2, ZNF12, SLFN5, ACTG1, MTHFD1, CLK2, TLK2, ACAD9, DUS1L, MAP2K5, STK24, G3BP1, ABCC10, PRKCE, TARS, EIF4A3, ASCC3, EIF4A2, REM2, BMP2K, PEBP1, PCCA, UBE2R2, IARS, VRK2, HSPA2, CAMK2D, HSPA4, CERK, ERCC2, TAOK3, ATP11A, MMAA, HYOU1, PLK4, PAPOLA, PLK3, PSMC4, ATP2A2, MAPK13, PSMC3, ABCC2, HSPA13, IPPK, KATNAL1, CLCN7, BMPR1A, CDC42BPB	352	1577	12983	1.14603	1	0.936352	96.9215
GOTERM_MF_FAT	GO:0001883~purine nucleoside binding	49	10.4701	0.239302	PRPF4B, UBE2G2, ZNF12, SLFN5, ACTG1, MTHFD1, CLK2, TLK2, ACAD9, DUS1L, MAP2K5, STK24, G3BP1, ABCC10, PRKCE, TARS, EIF4A3, ASCC3, EIF4A2, REM2, BMP2K, PEBP1, PCCA, UBE2R2, IARS, VRK2, HSPA2, CAMK2D, HSPA4, CERK, ERCC2, TAOK3, ATP11A, MMAA, HYOU1, PLK4, PAPOLA, PLK3, PSMC4, ATP2A2, MAPK13, PSMC3, ABCC2, HSPA13, IPPK, KATNAL1, CLCN7, BMPR1A, CDC42BPB	352	1601	12983	1.12885	1	0.951976	98.1621
GOTERM_MF_FAT	GO:0001882~nucleoside binding	49	10.4701	0.258533	PRPF4B, UBE2G2, ZNF12, SLFN5, ACTG1, MTHFD1, CLK2, TLK2, ACAD9, DUS1L, MAP2K5, STK24, G3BP1, ABCC10, PRKCE, TARS, EIF4A3, ASCC3, EIF4A2, REM2, BMP2K, PEBP1, PCCA, UBE2R2, IARS, VRK2, HSPA2, CAMK2D, HSPA4, CERK, ERCC2, TAOK3, ATP11A, MMAA, HYOU1, PLK4, PAPOLA, PLK3, PSMC4, ATP2A2, MAPK13, PSMC3, ABCC2, HSPA13, IPPK, KATNAL1, CLCN7, BMPR1A, CDC42BPB	352	1612	12983	1.12115	1	0.958934	98.7358
UP_SEQ_FEATURE	nucleotide phosphate-binding region:ATP	26	5.55556	0.331994	PRPF4B, SLFN5, MTHFD1, VRK2, CLK2, CAMK2D, TLK2, ERCC2, MAP2K5, STK24, TAOK3, PRKCE, MMAA, EIF4A3, PLK4, PLK3, PSMC4, PSMC3, ASCC3, MAPK13, EIF4A2, BMP2K, KATNAL1, CLCN7, BMPR1A, CDC42BPB	453	962	19113	1.14033	1	0.999479	99.8678
Annotation Cluster 22	Enrichment Score: 1.2855370653718123
Category	Term	Count	%	PValue	Genes	List Total	Pop Hits	Pop Total	Fold Enrichment	Bonferroni	Benjamini	FDR
UP_SEQ_FEATURE	zinc finger region:PHD-type	6	1.28205	0.00754774	ZMYND11, KDM2B, PHF2, PHF13, TRIM28, ING1	453	52	19113	4.86831	0.999968	0.683872	11.7045
INTERPRO	IPR019787:Zinc finger, PHD-finger	6	1.28205	0.0666704	ZMYND11, KDM2B, PHF2, PHF13, TRIM28, ING1	427	85	16659	2.75393	1	0.93507	65.0299
INTERPRO	IPR001965:Zinc finger, PHD-type	6	1.28205	0.0807961	ZMYND11, KDM2B, PHF2, PHF13, TRIM28, ING1	427	90	16659	2.60094	1	0.936593	72.2771
INTERPRO	IPR019786:Zinc finger, PHD-type, conserved site	6	1.28205	0.0899778	ZMYND11, KDM2B, PHF2, PHF13, TRIM28, ING1	427	93	16659	2.51704	1	0.934825	76.2071
SMART	SM00249:PHD	6	1.28205	0.102103	ZMYND11, KDM2B, PHF2, PHF13, TRIM28, ING1	251	90	9079	2.41142	1	0.97077	72.9085
Annotation Cluster 23	Enrichment Score: 1.2628061585372314
Category	Term	Count	%	PValue	Genes	List Total	Pop Hits	Pop Total	Fold Enrichment	Bonferroni	Benjamini	FDR
UP_SEQ_FEATURE	nucleotide phosphate-binding region:GTP	17	3.63248	0.00186794	RAP2A, GTPBP4, RAN, GIMAP7, GTPBP10, EIF2S3, RRAGA, RHOQ, MFN2, RAB35, ARF4, REM2, RAB14, RAB13, SEPT7, ARL5B, RHOG	453	295	19113	2.43141	0.92252	0.472409	3.02523
SP_PIR_KEYWORDS	gtp-binding	17	3.63248	0.00512559	RAP2A, GTPBP4, RAN, GIMAP7, GTPBP10, EIF2S3, RRAGA, RHOQ, MFN2, RAB35, ARF4, REM2, RAB14, RAB13, SEPT7, ARL5B, RHOG	453	329	19235	2.19405	0.857383	0.0885719	6.86435
INTERPRO	IPR005225:Small GTP-binding protein	11	2.35043	0.0108696	RAP2A, GTPBP4, RAN, RAB35, ARF4, REM2, RAB14, RHOQ, RAB13, ARL5B, RHOG	427	167	16659	2.56979	0.999733	0.642528	15.3315
GOTERM_MF_FAT	GO:0003924~GTPase activity	13	2.77778	0.0123016	RAP2A, GTPBP4, RAP1GAP, RAN, RHOQ, EIF2S3, MFN2, RAB35, REM2, ARF4, RAB14, RAB13, RHOG	352	211	12983	2.27244	0.998961	0.387799	16.5448
GOTERM_MF_FAT	GO:0005525~GTP binding	18	3.84615	0.0249582	RAP2A, GTPBP4, RAN, GIMAP7, GTPBP10, EIF2S3, RRAGA, RHOQ, MFN2, SEPT7P2, RAB35, ARF4, REM2, RAB14, RAB13, SEPT7, ARL5B, RHOG	352	372	12983	1.78469	0.999999	0.487258	30.8788
GOTERM_MF_FAT	GO:0019001~guanyl nucleotide binding	18	3.84615	0.0307088	RAP2A, GTPBP4, RAN, GIMAP7, GTPBP10, EIF2S3, RRAGA, RHOQ, MFN2, SEPT7P2, RAB35, ARF4, REM2, RAB14, RAB13, SEPT7, ARL5B, RHOG	352	382	12983	1.73797	1	0.513867	36.602
GOTERM_MF_FAT	GO:0032561~guanyl ribonucleotide binding	18	3.84615	0.0307088	RAP2A, GTPBP4, RAN, GIMAP7, GTPBP10, EIF2S3, RRAGA, RHOQ, MFN2, SEPT7P2, RAB35, ARF4, REM2, RAB14, RAB13, SEPT7, ARL5B, RHOG	352	382	12983	1.73797	1	0.513867	36.602
SP_PIR_KEYWORDS	prenylation	9	1.92308	0.0313039	PHKA2, RAP2A, RAB35, DNAJA1, RAB14, RHOQ, RAB13, RHOG, USP32	453	156	19235	2.44969	0.999994	0.28454	35.6045
GOTERM_BP_FAT	GO:0007264~small GTPase mediated signal transduction	15	3.20513	0.0313815	RAP2A, GDI2, G3BP1, RHOQ, DOCK1, CDC42EP1, MAPK13, RAB35, REM2, ARF4, RAB14, RAB13, ARL5B, RAPGEF1, RHOG	357	305	13528	1.86362	1	0.667025	41.5741
INTERPRO	IPR013753:Ras	8	1.7094	0.0415902	RAP2A, RAN, RAB35, REM2, RAB14, RHOQ, RAB13, RHOG	427	125	16659	2.4969	1	0.945412	47.6323
UP_SEQ_FEATURE	short sequence motif:Effector region	6	1.28205	0.0747829	RAP2A, RAB35, RAB14, RHOQ, RAB13, RHOG	453	95	19113	2.66476	1	0.974436	72.1146
INTERPRO	IPR001806:Ras GTPase	7	1.49573	0.132691	RAP2A, RAB35, REM2, RAB14, RHOQ, RAB13, RHOG	427	135	16659	2.02295	1	0.968507	88.5577
SP_PIR_KEYWORDS	lipoprotein	17	3.63248	0.432107	PHKA2, RAP2A, PPP3R1, CD109, RHOQ, RAB35, ARF4, DNAJA1, PCMTD1, RAB14, PEBP1, DNAJC5, RAB13, ARL5B, GPC1, RHOG, USP32	453	642	19235	1.12437	1	0.900329	99.9602
UP_SEQ_FEATURE	lipid moiety-binding region:S-geranylgeranyl cysteine	4	0.854701	0.435027	RAB35, RAB14, RAB13, RHOG	453	102	19113	1.65459	1	0.999927	99.9916
INTERPRO	IPR003579:Ras small GTPase, Rab type	3	0.641026	0.464714	RAB35, RAB14, RAB13	427	61	16659	1.91872	1	0.99943	99.9926
SMART	SM00175:RAB	3	0.641026	0.504095	RAB35, RAB14, RAB13	251	61	9079	1.77892	1	0.993269	99.9797
UP_SEQ_FEATURE	propeptide:Removed in mature form	6	1.28205	0.633232	RAP2A, CD109, RHOQ, RAB13, GPC1, RHOG	453	229	19113	1.10547	1	0.999999	100
Annotation Cluster 24	Enrichment Score: 1.260687004960776
Category	Term	Count	%	PValue	Genes	List Total	Pop Hits	Pop Total	Fold Enrichment	Bonferroni	Benjamini	FDR
SP_PIR_KEYWORDS	nucleotide binding	7	1.49573	0.0405333	EIF4A3, RAB35, ARF4, EIF2S3, RAB13, ABCC2, SEPT7	453	107	19235	2.77785	1	0.338131	43.5947
SP_PIR_KEYWORDS	P-loop	7	1.49573	0.0560551	EIF4A3, RAB35, ARF4, EIF2S3, RAB13, ABCC2, SEPT7	453	116	19235	2.56232	1	0.413309	54.9912
SP_PIR_KEYWORDS	GTP binding	5	1.06838	0.0726962	RAB35, ARF4, EIF2S3, RAB13, SEPT7	453	67	19235	3.16876	1	0.455893	64.8116
Annotation Cluster 25	Enrichment Score: 1.2481294939064476
Category	Term	Count	%	PValue	Genes	List Total	Pop Hits	Pop Total	Fold Enrichment	Bonferroni	Benjamini	FDR
GOTERM_BP_FAT	GO:0030036~actin cytoskeleton organization	13	2.77778	0.0166556	CXCL1, INF2, LIMA1, FSCN1, FERMT2, DIAPH3, RHOQ, ABI2, TMSB10, ARPC1A, ACTG1, CAPN10, CDC42BPB	357	226	13528	2.17972	1	0.576901	24.6551
GOTERM_BP_FAT	GO:0030029~actin filament-based process	13	2.77778	0.0260057	CXCL1, INF2, LIMA1, FSCN1, FERMT2, DIAPH3, RHOQ, ABI2, TMSB10, ARPC1A, ACTG1, CAPN10, CDC42BPB	357	241	13528	2.04405	1	0.636535	35.8615
GOTERM_BP_FAT	GO:0007010~cytoskeleton organization	17	3.63248	0.114124	CXCL1, INF2, LIMA1, RAN, DIAPH3, FSCN1, FERMT2, ABI2, RHOQ, TMSB10, ACTG1, ARPC1A, CAPN10, CKS2, DNAJB6, KLHL20, CDC42BPB	357	436	13528	1.4775	1	0.905004	87.029
GOTERM_MF_FAT	GO:0008092~cytoskeletal protein binding	18	3.84615	0.205816	INF2, LIMA1, INPPL1, DIAPH3, FSCN1, KATNB1, ABI2, TMSB10, FLNC, NEXN, ARPC1A, ARPC1B, RAB11FIP5, CAPN10, ARPC2, ARPC5L, MAPK8IP3, KLHL20	352	504	12983	1.31727	1	0.934201	96.551
Annotation Cluster 26	Enrichment Score: 1.1967189923169825
Category	Term	Count	%	PValue	Genes	List Total	Pop Hits	Pop Total	Fold Enrichment	Bonferroni	Benjamini	FDR
GOTERM_CC_FAT	GO:0031968~organelle outer membrane	7	1.49573	0.0327814	MFN2, RAB11FIP5, SAMM50, DHCR7, PEBP1, BNIP3, VDAC1	295	104	12782	2.91636	0.99999	0.490567	36.5352
GOTERM_CC_FAT	GO:0019867~outer membrane	7	1.49573	0.0383665	MFN2, RAB11FIP5, SAMM50, DHCR7, PEBP1, BNIP3, VDAC1	295	108	12782	2.80835	0.999999	0.473158	41.3561
GOTERM_CC_FAT	GO:0031966~mitochondrial membrane	16	3.4188	0.0390539	UQCRC2, COX7A2, SAMM50, NDUFA9, BNIP3, ALDH3A2, NDUFA12, VDAC1, MFN2, NDUFV3, RAB11FIP5, SLC25A10, SLC25A35, PEBP1, SLC25A44, ATPIF1	295	394	12782	1.75955	0.999999	0.463617	41.9254
GOTERM_BP_FAT	GO:0007006~mitochondrial membrane organization	4	0.854701	0.0510802	MFN2, SAMM50, BNIP3, HSPA4	357	32	13528	4.73669	1	0.760492	58.6759
GOTERM_CC_FAT	GO:0005741~mitochondrial outer membrane	6	1.28205	0.0563769	MFN2, RAB11FIP5, SAMM50, PEBP1, BNIP3, VDAC1	295	90	12782	2.88859	1	0.485929	54.6882
GOTERM_CC_FAT	GO:0005740~mitochondrial envelope	16	3.4188	0.0602806	UQCRC2, COX7A2, SAMM50, NDUFA9, BNIP3, ALDH3A2, NDUFA12, VDAC1, MFN2, NDUFV3, RAB11FIP5, SLC25A10, SLC25A35, PEBP1, SLC25A44, ATPIF1	295	419	12782	1.65456	1	0.487457	57.1795
SP_PIR_KEYWORDS	mitochondrion outer membrane	3	0.641026	0.492255	MFN2, SAMM50, VDAC1	453	70	19235	1.81977	1	0.927284	99.9916
Annotation Cluster 27	Enrichment Score: 1.1639152454194788
Category	Term	Count	%	PValue	Genes	List Total	Pop Hits	Pop Total	Fold Enrichment	Bonferroni	Benjamini	FDR
GOTERM_BP_FAT	GO:0016032~viral reproduction	6	1.28205	0.0389104	PPIA, TSG101, RRAGA, HCFC2, SUPT5H, UBP1	357	71	13528	3.20227	1	0.70462	48.7746
GOTERM_BP_FAT	GO:0022415~viral reproductive process	5	1.06838	0.0801766	PPIA, TSG101, RRAGA, SUPT5H, UBP1	357	62	13528	3.05593	1	0.863207	75.5522
GOTERM_BP_FAT	GO:0019058~viral infectious cycle	4	0.854701	0.10331	PPIA, TSG101, SUPT5H, UBP1	357	43	13528	3.52498	1	0.902969	84.0856
Annotation Cluster 28	Enrichment Score: 1.1163651455681924
Category	Term	Count	%	PValue	Genes	List Total	Pop Hits	Pop Total	Fold Enrichment	Bonferroni	Benjamini	FDR
UP_SEQ_FEATURE	DNA-binding region:Basic motif	12	2.5641	0.00159311	BACH1, XBP1, CREB1, NFE2L1, MXD1, NFIL3, MYC, ATF1, MXD3, ARNT, ATF2, TWIST1	453	161	19113	3.14475	0.887084	0.51666	2.58558
INTERPRO	IPR001092:Basic helix-loop-helix dimerisation region bHLH	6	1.28205	0.167752	EBF1, MXD1, MYC, MXD3, ARNT, TWIST1	427	114	16659	2.05337	1	0.982867	93.896
INTERPRO	IPR011598:Helix-loop-helix DNA-binding	5	1.06838	0.167943	MXD1, MYC, MXD3, ARNT, TWIST1	427	84	16659	2.32226	1	0.980851	93.9173
SMART	SM00353:HLH	6	1.28205	0.205499	EBF1, MXD1, MYC, MXD3, ARNT, TWIST1	251	114	9079	1.90375	1	0.984882	93.8544
UP_SEQ_FEATURE	domain:Helix-loop-helix motif	5	1.06838	0.283981	MXD1, MYC, MXD3, ARNT, TWIST1	453	114	19113	1.85053	1	0.999115	99.5866
Annotation Cluster 29	Enrichment Score: 1.097294923531576
Category	Term	Count	%	PValue	Genes	List Total	Pop Hits	Pop Total	Fold Enrichment	Bonferroni	Benjamini	FDR
GOTERM_BP_FAT	GO:0001701~in utero embryonic development	11	2.35043	0.0181287	MFN2, PLK4, SP1, PSMC4, PSMC3, ANKRD11, MAPK8IP3, BTF3, YBX1, ARNT, ERCC2	357	176	13528	2.36835	1	0.586621	26.5352
GOTERM_BP_FAT	GO:0043009~chordate embryonic development	13	2.77778	0.164503	YBX1, ARNT, MFN2, HOXB4, PLK4, PSMC4, SP1, PSMC3, ANKRD11, BTF3, MAPK8IP3, TWIST1, ERCC2	357	331	13528	1.48827	1	0.935198	95.1652
GOTERM_BP_FAT	GO:0009792~embryonic development ending in birth or egg hatching	13	2.77778	0.171227	YBX1, ARNT, MFN2, HOXB4, PLK4, PSMC4, SP1, PSMC3, ANKRD11, BTF3, MAPK8IP3, TWIST1, ERCC2	357	334	13528	1.4749	1	0.938221	95.7808
Annotation Cluster 30	Enrichment Score: 1.092053190107199
Category	Term	Count	%	PValue	Genes	List Total	Pop Hits	Pop Total	Fold Enrichment	Bonferroni	Benjamini	FDR
GOTERM_BP_FAT	GO:0016568~chromatin modification	14	2.99145	0.0296476	C11ORF30, RCOR1, EZH2, BNIP3, TRIM16, CTCF, SUV39H2, TAF12, KDM2B, RTF1, RNF168, TLK2, RBM14, SUPT5H	357	274	13528	1.93617	1	0.677054	39.7861
GOTERM_BP_FAT	GO:0006325~chromatin organization	17	3.63248	0.0429597	HIST2H2AA4, C11ORF30, RCOR1, EZH2, BNIP3, CTCF, TRIM16, SUV39H2, SET, TAF12, KDM2B, RTF1, RNF168, TLK2, SUPT5H, RBM14, HIST1H4H	357	378	13528	1.70421	1	0.721807	52.2933
GOTERM_BP_FAT	GO:0016570~histone modification	7	1.49573	0.102925	TAF12, RTF1, EZH2, RNF168, TRIM16, RBM14, SUV39H2	357	122	13528	2.17422	1	0.90781	83.9701
GOTERM_BP_FAT	GO:0016569~covalent chromatin modification	7	1.49573	0.115323	TAF12, RTF1, EZH2, RNF168, TRIM16, RBM14, SUV39H2	357	126	13528	2.1052	1	0.902388	87.3219
SP_PIR_KEYWORDS	chromatin regulator	9	1.92308	0.130464	KDM2B, C11ORF30, RCOR1, WDR5, EZH2, RNF168, CTCF, TLK2, SUV39H2	453	213	19235	1.79414	1	0.611753	85.5513
GOTERM_BP_FAT	GO:0051276~chromosome organization	18	3.84615	0.142136	HIST2H2AA4, C11ORF30, RCOR1, EZH2, PAPD7, BNIP3, CTCF, TRIM16, SUV39H2, KDM2B, SET, TAF12, RTF1, RNF168, TLK2, SUPT5H, RBM14, HIST1H4H	357	485	13528	1.40636	1	0.92505	92.4531
Annotation Cluster 31	Enrichment Score: 1.051775492081199
Category	Term	Count	%	PValue	Genes	List Total	Pop Hits	Pop Total	Fold Enrichment	Bonferroni	Benjamini	FDR
SP_PIR_KEYWORDS	protein transport	21	4.48718	0.0112685	EIF4ENIF1, ARFGAP3, RAN, TSG101, AP1G1, AP1AR, STXBP1, RUFY1, NUP85, LMAN1, RAB11FIP5, COPB2, TRAM2, RAB35, ARF4, RAB14, RAB13, SLC15A4, VPS36, KPNB1, SEC61G	453	485	19235	1.83853	0.986364	0.15227	14.5147
GOTERM_BP_FAT	GO:0015031~protein transport	27	5.76923	0.104856	ARFGAP3, AP1G1, TSG101, AP1AR, KATNB1, PDIA4, LMAN1, COPB2, TRAM2, KPNB1, VPS36, EIF4ENIF1, GDI2, RAN, RUFY1, STXBP1, NUP85, MFN2, RAB11FIP5, RAB11FIP3, RAB35, ARF4, PTTG1IP, RAB14, RAB13, SLC15A4, SEC61G	357	762	13528	1.34269	1	0.898018	84.5419
GOTERM_BP_FAT	GO:0045184~establishment of protein localization	27	5.76923	0.114555	ARFGAP3, AP1G1, TSG101, AP1AR, KATNB1, PDIA4, LMAN1, COPB2, TRAM2, KPNB1, VPS36, EIF4ENIF1, GDI2, RAN, RUFY1, STXBP1, NUP85, MFN2, RAB11FIP5, RAB11FIP3, RAB35, ARF4, PTTG1IP, RAB14, RAB13, SLC15A4, SEC61G	357	769	13528	1.33046	1	0.903337	87.1351
GOTERM_BP_FAT	GO:0008104~protein localization	29	6.19658	0.173658	ARFGAP3, AP1G1, TSG101, AP1AR, KATNB1, PDIA4, LMAN1, COPB2, TRAM2, KPNB1, VPS36, EIF4ENIF1, GDI2, RAN, RUFY1, STXBP1, NUP85, TMSB10, MFN2, RAB11FIP5, RAB11FIP3, RAB35, ARF4, PTTG1IP, RAB14, MAPK8IP3, RAB13, SLC15A4, SEC61G	357	882	13528	1.24593	1	0.937898	95.9846
SP_PIR_KEYWORDS	transport	45	9.61538	0.234397	UQCRC2, HNRNPA1L2, ARFGAP3, TSG101, AP1G1, AP1AR, LMAN1, SLC19A2, COPB2, TRAM2, MAGOHB, SLC25A44, VPS36, KPNB1, XPOT, EIF4ENIF1, CNNM3, SLC12A9, NDUFA9, RAN, SLC33A1, G3BP1, STXBP1, RUFY1, ABCC10, NUP85, NDUFA12, VDAC1, NDUFV3, EIF4A3, RAB11FIP5, RAB11FIP3, ATP2A2, RAB35, SLC25A10, ARF4, SLC25A35, RAB14, CACNA1F, RAB13, ABCC2, SLC15A4, CLCN7, SEC61G, SLC27A4	453	1670	19235	1.14417	1	0.75967	97.5181
Annotation Cluster 32	Enrichment Score: 1.0426852769064388
Category	Term	Count	%	PValue	Genes	List Total	Pop Hits	Pop Total	Fold Enrichment	Bonferroni	Benjamini	FDR
GOTERM_CC_FAT	GO:0005694~chromosome	18	3.84615	0.0378332	HIST2H2AA4, PRPF4B, RAN, CREB1, TRIM28, NUP85, TOPBP1, CTCF, HMGN4, PURB, SUV39H2, CENPB, PRIM2, HNRNPD, RNF168, SEPT7, HIST1H4H, STAG1	295	460	12782	1.69548	0.999998	0.484883	40.9109
GOTERM_CC_FAT	GO:0044427~chromosomal part	14	2.99145	0.110545	HIST2H2AA4, RAN, CREB1, TRIM28, CTCF, NUP85, HMGN4, PURB, SUV39H2, CENPB, PRIM2, SEPT7, HIST1H4H, STAG1	295	386	12782	1.57151	1	0.625772	79.7714
GOTERM_CC_FAT	GO:0000785~chromatin	8	1.7094	0.178045	HIST2H2AA4, RAN, CREB1, TRIM28, HMGN4, STAG1, SUV39H2, HIST1H4H	295	200	12782	1.73315	1	0.719899	93.1074
Annotation Cluster 33	Enrichment Score: 1.0219357610878024
Category	Term	Count	%	PValue	Genes	List Total	Pop Hits	Pop Total	Fold Enrichment	Bonferroni	Benjamini	FDR
SP_PIR_KEYWORDS	lipid synthesis	7	1.49573	0.0280546	ELOVL1, HSD17B1, DHCR7, UGCG, FDPS, CBR4, IDI1	453	98	19235	3.03295	0.999979	0.271812	32.5501
GOTERM_BP_FAT	GO:0006695~cholesterol biosynthetic process	4	0.854701	0.030024	CNBP, DHCR7, FDPS, IDI1	357	26	13528	5.82978	1	0.665837	40.1786
GOTERM_BP_FAT	GO:0016126~sterol biosynthetic process	4	0.854701	0.0636777	CNBP, DHCR7, FDPS, IDI1	357	35	13528	4.33069	1	0.819258	67.0106
SP_PIR_KEYWORDS	Steroid biosynthesis	4	0.854701	0.0672084	HSD17B1, DHCR7, FDPS, IDI1	453	40	19235	4.24614	1	0.450794	61.8177
SP_PIR_KEYWORDS	Cholesterol biosynthesis	3	0.641026	0.0724314	DHCR7, FDPS, IDI1	453	19	19235	6.70443	1	0.46178	64.6723
GOTERM_BP_FAT	GO:0006694~steroid biosynthetic process	6	1.28205	0.073294	CNBP, ADM, HSD17B1, DHCR7, FDPS, IDI1	357	85	13528	2.67484	1	0.840821	72.2791
SP_PIR_KEYWORDS	sterol biosynthesis	3	0.641026	0.116064	DHCR7, FDPS, IDI1	453	25	19235	5.09536	1	0.586135	81.864
GOTERM_BP_FAT	GO:0008203~cholesterol metabolic process	5	1.06838	0.223602	CNBP, DHCR7, INSIG1, FDPS, IDI1	357	92	13528	2.05943	1	0.958909	98.596
GOTERM_BP_FAT	GO:0016125~sterol metabolic process	5	1.06838	0.275318	CNBP, DHCR7, INSIG1, FDPS, IDI1	357	101	13528	1.87592	1	0.972135	99.5607
GOTERM_BP_FAT	GO:0008202~steroid metabolic process	7	1.49573	0.441322	CNBP, ADM, HSD17B1, DHCR7, INSIG1, FDPS, IDI1	357	202	13528	1.31314	1	0.990974	99.9945
Annotation Cluster 34	Enrichment Score: 1.0141431348947927
Category	Term	Count	%	PValue	Genes	List Total	Pop Hits	Pop Total	Fold Enrichment	Bonferroni	Benjamini	FDR
GOTERM_CC_FAT	GO:0012505~endomembrane system	27	5.76923	0.037404	AP1G1, BNIP3, SGMS1, ANKLE2, LMAN1, EDEM1, ST3GAL1, COPB2, PIGK, TRAM2, ST6GALNAC4, DHCR7, PEMT, CAMK2D, KPNB1, XPOT, SLC33A1, RAN, SCRN1, DPAGT1, NUP85, APPL1, ATP2A2, RAB35, RAB14, MAPK8IP3, SEC61G	295	782	12782	1.49601	0.999998	0.498524	40.5503
GOTERM_CC_FAT	GO:0005783~endoplasmic reticulum	31	6.62393	0.0527091	CNBP, UBE2G2, PDIA4, SGMS1, LMAN1, EDEM1, ALDH3A2, ELOVL1, PIGK, TMED4, SERINC5, TRAM2, VRK2, SET, DHCR7, INSIG1, ANP32A, PEMT, ZMPSTE24, DNAJC3, SLC33A1, UGCG, DPAGT1, HYOU1, ATP2A2, RAB14, PEBP1, MAPK8IP3, CTSC, HSPA13, SEC61G	295	960	12782	1.39916	1	0.47393	52.2257
SP_PIR_KEYWORDS	endoplasmic reticulum	23	4.91453	0.117955	CNBP, SLC33A1, UGCG, DPAGT1, PDIA4, LPIN2, LMAN1, EDEM1, ALDH3A2, ELOVL1, PIGK, HYOU1, TMED4, SERINC5, SET, ATP2A2, DHCR7, INSIG1, PEMT, ZMPSTE24, HSPA13, DNAJC3, SEC61G	453	713	19235	1.36972	1	0.585594	82.3936
GOTERM_CC_FAT	GO:0042175~nuclear envelope-endoplasmic reticulum network	11	2.35043	0.119433	PIGK, TRAM2, ATP2A2, SLC33A1, DHCR7, PEMT, RAB14, DPAGT1, LMAN1, EDEM1, SEC61G	295	284	12782	1.67823	1	0.647159	82.3611
GOTERM_CC_FAT	GO:0005789~endoplasmic reticulum membrane	10	2.13675	0.16788	PIGK, TRAM2, ATP2A2, SLC33A1, DHCR7, PEMT, DPAGT1, LMAN1, EDEM1, SEC61G	295	269	12782	1.61074	1	0.724786	91.8491
GOTERM_CC_FAT	GO:0044432~endoplasmic reticulum part	12	2.5641	0.176399	HYOU1, PIGK, TRAM2, ATP2A2, SLC33A1, DHCR7, PEMT, DPAGT1, PDIA4, LMAN1, EDEM1, SEC61G	295	347	12782	1.4984	1	0.72303	92.9167
Annotation Cluster 35	Enrichment Score: 0.9328779481685574
Category	Term	Count	%	PValue	Genes	List Total	Pop Hits	Pop Total	Fold Enrichment	Bonferroni	Benjamini	FDR
GOTERM_CC_FAT	GO:0001725~stress fiber	3	0.641026	0.104539	LIMA1, FERMT2, SEPT7	295	24	12782	5.4161	1	0.613098	77.8263
GOTERM_CC_FAT	GO:0032432~actin filament bundle	3	0.641026	0.119539	LIMA1, FERMT2, SEPT7	295	26	12782	4.99948	1	0.638854	82.39
GOTERM_CC_FAT	GO:0042641~actomyosin	3	0.641026	0.127227	LIMA1, FERMT2, SEPT7	295	27	12782	4.81431	1	0.646635	84.3758
Annotation Cluster 36	Enrichment Score: 0.9180456206337357
Category	Term	Count	%	PValue	Genes	List Total	Pop Hits	Pop Total	Fold Enrichment	Bonferroni	Benjamini	FDR
GOTERM_BP_FAT	GO:0051259~protein oligomerization	9	1.92308	0.089103	SCUBE3, PEBP1, DPAGT1, SKI, CBR4, ATPIF1, ANXA5, SEPT7, PDSS2	357	174	13528	1.96001	1	0.884738	79.2578
GOTERM_BP_FAT	GO:0006461~protein complex assembly	19	4.05983	0.120644	SCUBE3, SAMM50, DPAGT1, CBR4, SKI, ANXA5, SKAP2, PDSS2, TAF12, RTF1, TCEB2, PEBP1, HSPA4, ATPIF1, FANCA, SEPT7, KPNB1, MYC, ERCC2	357	505	13528	1.4257	1	0.910559	88.5476
GOTERM_BP_FAT	GO:0070271~protein complex biogenesis	19	4.05983	0.120644	SCUBE3, SAMM50, DPAGT1, CBR4, SKI, ANXA5, SKAP2, PDSS2, TAF12, RTF1, TCEB2, PEBP1, HSPA4, ATPIF1, FANCA, SEPT7, KPNB1, MYC, ERCC2	357	505	13528	1.4257	1	0.910559	88.5476
GOTERM_BP_FAT	GO:0043933~macromolecular complex subunit organization	25	5.34188	0.124155	HIST2H2AA4, SAMM50, ABI2, CTCF, SKAP2, PDSS2, SET, RTF1, HSPA4, FANCA, MYC, KPNB1, ERCC2, HIST1H4H, CLNS1A, SCUBE3, DPAGT1, SKI, CBR4, ANXA5, TAF12, TCEB2, PEBP1, ATPIF1, SEPT7	357	710	13528	1.33428	1	0.90776	89.2943
GOTERM_BP_FAT	GO:0065003~macromolecular complex assembly	23	4.91453	0.159553	CLNS1A, HIST2H2AA4, SCUBE3, SAMM50, DPAGT1, CBR4, SKI, ANXA5, SKAP2, PDSS2, TAF12, SET, RTF1, TCEB2, PEBP1, HSPA4, ATPIF1, FANCA, SEPT7, KPNB1, MYC, ERCC2, HIST1H4H	357	665	13528	1.3106	1	0.934124	94.659
Annotation Cluster 37	Enrichment Score: 0.9009644652170006
Category	Term	Count	%	PValue	Genes	List Total	Pop Hits	Pop Total	Fold Enrichment	Bonferroni	Benjamini	FDR
GOTERM_BP_FAT	GO:0006259~DNA metabolic process	21	4.48718	0.0460918	RAN, C11ORF30, PAPD7, ZNF12, BNIP3, TOPBP1, CTCF, RBX1, CDT1, ISG20, SET, MDC1, PPIA, PRIM2, TDG, RNF168, RBM14, KCTD13, FANCA, MYC, ERCC2	357	506	13528	1.57266	1	0.735291	54.8577
SP_PIR_KEYWORDS	DNA damage	10	2.13675	0.0539653	SPDYA, C11ORF30, MDC1, TDG, RNF168, TOPBP1, TLK2, FANCA, RBX1, ERCC2	453	205	19235	2.07129	1	0.40882	53.5925
SP_PIR_KEYWORDS	dna repair	9	1.92308	0.082657	C11ORF30, MDC1, TDG, ZNF12, RNF168, TOPBP1, FANCA, RBX1, ERCC2	453	191	19235	2.0008	1	0.486909	69.6964
GOTERM_BP_FAT	GO:0006281~DNA repair	11	2.35043	0.216368	C11ORF30, MDC1, TDG, PAPD7, ZNF12, RNF168, TOPBP1, RBM14, FANCA, RBX1, ERCC2	357	284	13528	1.46771	1	0.956951	98.3584
GOTERM_BP_FAT	GO:0006974~response to DNA damage stimulus	13	2.77778	0.275609	C11ORF30, PAPD7, ZNF12, TOPBP1, RBX1, SPDYA, MDC1, TDG, RNF168, TLK2, RBM14, FANCA, ERCC2	357	373	13528	1.32069	1	0.971601	99.5636
GOTERM_BP_FAT	GO:0033554~cellular response to stress	18	3.84615	0.320411	C11ORF30, TAOK3, PAPD7, ZNF12, TOPBP1, ARNT, RBX1, SPDYA, ADM, MDC1, INSIG1, TDG, MAPK8IP3, RNF168, TLK2, RBM14, FANCA, ERCC2	357	566	13528	1.2051	1	0.978505	99.8512
Annotation Cluster 38	Enrichment Score: 0.8999518539044674
Category	Term	Count	%	PValue	Genes	List Total	Pop Hits	Pop Total	Fold Enrichment	Bonferroni	Benjamini	FDR
GOTERM_BP_FAT	GO:0051789~response to protein stimulus	8	1.7094	0.0228212	EGR1, HSPA2, KLF10, DNAJA1, HSPA4, DNAJC3, EDEM1, DNAJB6	357	107	13528	2.83316	1	0.622947	32.2339
GOTERM_BP_FAT	GO:0006986~response to unfolded protein	6	1.28205	0.0389104	HSPA2, DNAJA1, HSPA4, DNAJC3, EDEM1, DNAJB6	357	71	13528	3.20227	1	0.70462	48.7746
INTERPRO	IPR015609:Molecular chaperone, heat shock protein, Hsp40, DnaJ	4	0.854701	0.0867931	DNAJA1, DNAJC5, DNAJC3, DNAJB6	427	41	16659	3.80625	1	0.935085	74.9071
UP_SEQ_FEATURE	domain:J	4	0.854701	0.109322	DNAJA1, DNAJC5, DNAJC3, DNAJB6	453	49	19113	3.44425	1	0.990516	85.0754
INTERPRO	IPR001623:Heat shock protein DnaJ, N-terminal	4	0.854701	0.124025	DNAJA1, DNAJC5, DNAJC3, DNAJB6	427	48	16659	3.25117	1	0.971592	86.6872
INTERPRO	IPR018253:Heat shock protein DnaJ, conserved site	4	0.854701	0.129753	DNAJA1, DNAJC5, DNAJC3, DNAJB6	427	49	16659	3.18482	1	0.972911	87.9528
SMART	SM00271:DnaJ	4	0.854701	0.145242	DNAJA1, DNAJC5, DNAJC3, DNAJB6	251	48	9079	3.01428	1	0.959933	85.0877
SP_PIR_KEYWORDS	Chaperone	6	1.28205	0.31433	HYOU1, HSPA2, DNAJA1, DNAJC5, DNAJC3, DNAJB6	453	158	19235	1.61246	1	0.825204	99.4604
GOTERM_MF_FAT	GO:0031072~heat shock protein binding	4	0.854701	0.323454	DNAJA1, DNAJC5, DNAJC3, DNAJB6	352	74	12983	1.9937	1	0.964437	99.6686
GOTERM_BP_FAT	GO:0006457~protein folding	6	1.28205	0.499998	PIGK, PPIA, DNAJA1, DNAJC5, LMAN1, DNAJB6	357	177	13528	1.28453	1	0.994261	99.9992
Annotation Cluster 39	Enrichment Score: 0.8881453285176628
Category	Term	Count	%	PValue	Genes	List Total	Pop Hits	Pop Total	Fold Enrichment	Bonferroni	Benjamini	FDR
GOTERM_BP_FAT	GO:0015980~energy derivation by oxidation of organic compounds	9	1.92308	0.0365971	PHKA2, UQCRC2, SPDYA, NDUFV3, PPP1CA, GOT1, NDUFA9, CS, PDHB	357	144	13528	2.36835	1	0.68865	46.6563
GOTERM_BP_FAT	GO:0009060~aerobic respiration	3	0.641026	0.234766	UQCRC2, CS, PDHB	357	35	13528	3.24802	1	0.963144	98.9001
GOTERM_BP_FAT	GO:0045333~cellular respiration	5	1.06838	0.252047	UQCRC2, NDUFV3, NDUFA9, CS, PDHB	357	97	13528	1.95328	1	0.967683	99.2516
Annotation Cluster 40	Enrichment Score: 0.8805632307337574
Category	Term	Count	%	PValue	Genes	List Total	Pop Hits	Pop Total	Fold Enrichment	Bonferroni	Benjamini	FDR
SP_PIR_KEYWORDS	ribosome biogenesis	5	1.06838	0.0259637	NAF1, GTPBP4, FRG1, GTPBP10, NOP56	453	48	19235	4.42306	0.999953	0.260757	30.5141
GOTERM_BP_FAT	GO:0042254~ribosome biogenesis	8	1.7094	0.0422343	EIF4A3, NAF1, GTPBP4, SURF6, FRG1, GTPBP10, NOP56, RPS6	357	122	13528	2.48482	1	0.721802	51.6802
GOTERM_BP_FAT	GO:0022613~ribonucleoprotein complex biogenesis	9	1.92308	0.103132	CLNS1A, EIF4A3, NAF1, GTPBP4, SURF6, FRG1, GTPBP10, NOP56, RPS6	357	180	13528	1.89468	1	0.905422	84.0323
GOTERM_BP_FAT	GO:0034660~ncRNA metabolic process	10	2.13675	0.153871	IARS, EIF4A3, TARS, NAF1, FRG1, INTS6, NOP56, RPS6, TRMT61A, DUS1L	357	230	13528	1.64755	1	0.933803	94.0167
GOTERM_BP_FAT	GO:0034470~ncRNA processing	8	1.7094	0.22338	EIF4A3, NAF1, FRG1, INTS6, NOP56, RPS6, TRMT61A, DUS1L	357	187	13528	1.62111	1	0.959737	98.5892
GOTERM_BP_FAT	GO:0006364~rRNA processing	5	1.06838	0.223602	EIF4A3, NAF1, FRG1, NOP56, RPS6	357	92	13528	2.05943	1	0.958909	98.596
GOTERM_BP_FAT	GO:0016072~rRNA metabolic process	5	1.06838	0.246295	EIF4A3, NAF1, FRG1, NOP56, RPS6	357	96	13528	1.97362	1	0.966259	99.1484
SP_PIR_KEYWORDS	rrna processing	3	0.641026	0.421636	EIF4A3, NAF1, FRG1	453	61	19235	2.08826	1	0.897763	99.9488
Annotation Cluster 41	Enrichment Score: 0.8651564744648389
Category	Term	Count	%	PValue	Genes	List Total	Pop Hits	Pop Total	Fold Enrichment	Bonferroni	Benjamini	FDR
UP_SEQ_FEATURE	repeat:HEAT 8	3	0.641026	0.0732371	SF3B1, CAND1, KPNB1	453	19	19113	6.6619	1	0.975668	71.3392
UP_SEQ_FEATURE	repeat:HEAT 4	4	0.854701	0.0810036	HEATR6, SF3B1, CAND1, KPNB1	453	43	19113	3.92484	1	0.978762	75.0404
UP_SEQ_FEATURE	repeat:HEAT 7	3	0.641026	0.109549	SF3B1, CAND1, KPNB1	453	24	19113	5.27401	1	0.989273	85.1379
UP_SEQ_FEATURE	repeat:HEAT 3	4	0.854701	0.11437	HEATR6, SF3B1, CAND1, KPNB1	453	50	19113	3.37536	1	0.988786	86.406
UP_SEQ_FEATURE	repeat:HEAT 1	4	0.854701	0.157631	HEATR6, SF3B1, CAND1, KPNB1	453	58	19113	2.9098	1	0.995172	94.0298
UP_SEQ_FEATURE	repeat:HEAT 2	4	0.854701	0.157631	HEATR6, SF3B1, CAND1, KPNB1	453	58	19113	2.9098	1	0.995172	94.0298
UP_SEQ_FEATURE	repeat:HEAT 6	3	0.641026	0.157771	SF3B1, CAND1, KPNB1	453	30	19113	4.21921	1	0.994591	94.046
INTERPRO	IPR000357:HEAT	4	0.854701	0.16592	HEATR6, SF3B1, CAND1, KPNB1	427	55	16659	2.83739	1	0.984074	93.6881
UP_SEQ_FEATURE	repeat:HEAT 5	3	0.641026	0.200364	SF3B1, CAND1, KPNB1	453	35	19113	3.61646	1	0.997212	97.4619
INTERPRO	IPR011989:Armadillo-like helical	6	1.28205	0.230277	HEATR6, SF3B1, AP1G1, RAP1GDS1, CAND1, KPNB1	427	128	16659	1.82878	1	0.992751	98.1417
Annotation Cluster 42	Enrichment Score: 0.8512834296347379
Category	Term	Count	%	PValue	Genes	List Total	Pop Hits	Pop Total	Fold Enrichment	Bonferroni	Benjamini	FDR
GOTERM_CC_FAT	GO:0031090~organelle membrane	37	7.90598	0.018674	UQCRC2, SAMM50, AP1G1, BNIP3, SGMS1, LMAN1, EDEM1, ALDH3A2, ST3GAL1, PIGK, COPB2, TRAM2, ST6GALNAC4, DHCR7, CAMK2D, PEMT, SLC25A44, COX7A2, SLC33A1, NDUFA9, SCRN1, DPAGT1, NUP85, APPL1, NDUFA12, VDAC1, MFN2, NDUFV3, RAB11FIP5, ATP2A2, SLC25A10, SLC25A35, PEBP1, MAPK8IP3, ATPIF1, SLC15A4, SEC61G	295	1096	12782	1.46274	0.998473	0.39275	22.6749
GOTERM_CC_FAT	GO:0044455~mitochondrial membrane part	8	1.7094	0.0253539	UQCRC2, MFN2, NDUFV3, COX7A2, SAMM50, NDUFA9, BNIP3, ATPIF1	295	125	12782	2.77304	0.999854	0.467949	29.5544
GOTERM_CC_FAT	GO:0031967~organelle envelope	23	4.91453	0.0291578	UQCRC2, XPOT, COX7A2, SAMM50, NDUFA9, RAN, SCRN1, BNIP3, NUP85, ANKLE2, ALDH3A2, NDUFA12, VDAC1, MFN2, NDUFV3, RAB11FIP5, SLC25A10, DHCR7, SLC25A35, PEBP1, ATPIF1, SLC25A44, KPNB1	295	620	12782	1.60736	0.999962	0.492687	33.2138
GOTERM_CC_FAT	GO:0031975~envelope	23	4.91453	0.0303525	UQCRC2, XPOT, COX7A2, SAMM50, NDUFA9, RAN, SCRN1, BNIP3, NUP85, ANKLE2, ALDH3A2, NDUFA12, VDAC1, MFN2, NDUFV3, RAB11FIP5, SLC25A10, DHCR7, SLC25A35, PEBP1, ATPIF1, SLC25A44, KPNB1	295	622	12782	1.60219	0.999975	0.484536	34.3263
GOTERM_CC_FAT	GO:0031966~mitochondrial membrane	16	3.4188	0.0390539	UQCRC2, COX7A2, SAMM50, NDUFA9, BNIP3, ALDH3A2, NDUFA12, VDAC1, MFN2, NDUFV3, RAB11FIP5, SLC25A10, SLC25A35, PEBP1, SLC25A44, ATPIF1	295	394	12782	1.75955	0.999999	0.463617	41.9254
GOTERM_CC_FAT	GO:0005739~mitochondrion	35	7.47863	0.0401657	UQCRC2, SAMM50, BNIP3, ALDH3A2, PDHB, MTHFD1, AGPAT5, HSPA2, PEMT, SLC25A44, DNAJC5, ACAD9, COX7A2, NDUFA9, MMADHC, CREB1, TAOK3, CS, STXBP1, TMEM126A, CBR4, PISD, NDUFA12, MMAA, VDAC1, MFN2, NDUFV3, RAB11FIP5, PSMC4, HSDL2, SLC25A10, SLC25A35, PEBP1, ATPIF1, PCCA	295	1087	12782	1.39513	0.999999	0.444335	42.8352
KEGG_PATHWAY	hsa05016:Huntington's disease	10	2.13675	0.059121	UQCRC2, NDUFV3, PLCB3, NRF1, COX7A2, SP1, NDUFA9, RCOR1, CREB1, VDAC1	141	180	5085	2.00355	0.999763	0.938145	51.1447
GOTERM_CC_FAT	GO:0005740~mitochondrial envelope	16	3.4188	0.0602806	UQCRC2, COX7A2, SAMM50, NDUFA9, BNIP3, ALDH3A2, NDUFA12, VDAC1, MFN2, NDUFV3, RAB11FIP5, SLC25A10, SLC25A35, PEBP1, SLC25A44, ATPIF1	295	419	12782	1.65456	1	0.487457	57.1795
KEGG_PATHWAY	hsa05010:Alzheimer's disease	9	1.92308	0.0793667	UQCRC2, NDUFV3, PLCB3, CDK5R1, COX7A2, ATP2A2, NDUFA9, PPP3R1, CACNA1F	141	163	5085	1.99125	0.999988	0.80179	62.1671
SP_PIR_KEYWORDS	respiratory chain	5	1.06838	0.0858347	UQCRC2, NDUFV3, COX7A2, NDUFA9, NDUFA12	453	71	19235	2.99024	1	0.493514	71.1173
GOTERM_CC_FAT	GO:0044429~mitochondrial part	20	4.2735	0.0931891	UQCRC2, COX7A2, SAMM50, NDUFA9, CS, BNIP3, CBR4, ALDH3A2, NDUFA12, PDHB, VDAC1, MFN2, NDUFV3, RAB11FIP5, SLC25A10, SLC25A35, PEBP1, SLC25A44, ATPIF1, PCCA	295	595	12782	1.45643	1	0.597264	73.6695
GOTERM_CC_FAT	GO:0070469~respiratory chain	5	1.06838	0.094122	UQCRC2, NDUFV3, COX7A2, NDUFA9, NDUFA12	295	75	12782	2.88859	1	0.591334	74.0366
GOTERM_CC_FAT	GO:0005743~mitochondrial inner membrane	11	2.35043	0.168603	UQCRC2, NDUFV3, COX7A2, NDUFA9, SLC25A10, SLC25A35, ATPIF1, SLC25A44, ALDH3A2, NDUFA12, VDAC1	295	306	12782	1.55757	1	0.719274	91.9451
GOTERM_CC_FAT	GO:0005746~mitochondrial respiratory chain	4	0.854701	0.182278	UQCRC2, NDUFV3, COX7A2, NDUFA9	295	64	12782	2.70805	1	0.722499	93.5761
GOTERM_BP_FAT	GO:0006091~generation of precursor metabolites and energy	12	2.5641	0.204101	PHKA2, UQCRC2, SPDYA, NDUFV3, PPP1CA, NRF1, GOT1, NDUFA9, CS, ATPIF1, NDUFA12, PDHB	357	313	13528	1.45279	1	0.953201	97.8671
GOTERM_CC_FAT	GO:0019866~organelle inner membrane	11	2.35043	0.229782	UQCRC2, NDUFV3, COX7A2, NDUFA9, SLC25A10, SLC25A35, ATPIF1, SLC25A44, ALDH3A2, NDUFA12, VDAC1	295	329	12782	1.44868	1	0.77617	97.1606
GOTERM_BP_FAT	GO:0045333~cellular respiration	5	1.06838	0.252047	UQCRC2, NDUFV3, NDUFA9, CS, PDHB	357	97	13528	1.95328	1	0.967683	99.2516
KEGG_PATHWAY	hsa05012:Parkinson's disease	6	1.28205	0.276582	UQCRC2, NDUFV3, COX7A2, NDUFA9, UBE2G2, VDAC1	141	128	5085	1.69049	1	0.914926	97.7755
SP_PIR_KEYWORDS	mitochondrion	23	4.91453	0.30008	UQCRC2, COX7A2, SAMM50, NDUFA9, MMADHC, CS, BNIP3, PISD, CBR4, NDUFA12, PDHB, MMAA, VDAC1, MFN2, NDUFV3, RAB11FIP5, SLC25A10, SLC25A35, PEMT, ATPIF1, SLC25A44, ACAD9, PCCA	453	832	19235	1.17381	1	0.823358	99.2827
SP_PIR_KEYWORDS	mitochondrion inner membrane	7	1.49573	0.304026	UQCRC2, NDUFV3, COX7A2, SLC25A10, SLC25A35, SLC25A44, NDUFA12	453	193	19235	1.54005	1	0.82041	99.3367
SP_PIR_KEYWORDS	electron transport	4	0.854701	0.418462	UQCRC2, NDUFV3, NDUFA9, NDUFA12	453	100	19235	1.69845	1	0.897997	99.9448
GOTERM_BP_FAT	GO:0022900~electron transport chain	4	0.854701	0.580735	UQCRC2, NDUFV3, NDUFA9, NDUFA12	357	114	13528	1.3296	1	0.996707	100
UP_SEQ_FEATURE	transit peptide:Mitochondrion	11	2.35043	0.669604	UQCRC2, NDUFV3, COX7A2, MMADHC, NDUFA9, CS, ATPIF1, ACAD9, PCCA, PDHB, MMAA	453	467	19113	0.993817	1	1	100
SP_PIR_KEYWORDS	transit peptide	11	2.35043	0.684867	UQCRC2, NDUFV3, COX7A2, MMADHC, NDUFA9, CS, ATPIF1, ACAD9, PCCA, PDHB, MMAA	453	476	19235	0.98125	1	0.975496	100
KEGG_PATHWAY	hsa00190:Oxidative phosphorylation	4	0.854701	0.701108	UQCRC2, NDUFV3, COX7A2, NDUFA9	141	130	5085	1.10966	1	0.984018	99.9999
GOTERM_BP_FAT	GO:0006119~oxidative phosphorylation	3	0.641026	0.733746	UQCRC2, NDUFV3, NDUFA9	357	98	13528	1.16001	1	0.999392	100
Annotation Cluster 43	Enrichment Score: 0.8384996692653093
Category	Term	Count	%	PValue	Genes	List Total	Pop Hits	Pop Total	Fold Enrichment	Bonferroni	Benjamini	FDR
GOTERM_CC_FAT	GO:0005924~cell-substrate adherens junction	7	1.49573	0.0355032	LIMA1, ARPC2, MDC1, FERMT2, TRIM25, HCFC2, NEXN	295	106	12782	2.86134	0.999996	0.498847	38.9287
GOTERM_CC_FAT	GO:0030055~cell-substrate junction	7	1.49573	0.0445246	LIMA1, ARPC2, MDC1, FERMT2, TRIM25, HCFC2, NEXN	295	112	12782	2.70805	1	0.45262	46.2768
GOTERM_CC_FAT	GO:0005912~adherens junction	8	1.7094	0.0669536	LIMA1, ARPC2, MDC1, FERMT2, ABI2, TRIM25, HCFC2, NEXN	295	155	12782	2.23633	1	0.514416	61.1464
GOTERM_CC_FAT	GO:0005925~focal adhesion	6	1.28205	0.0860926	LIMA1, ARPC2, MDC1, FERMT2, TRIM25, HCFC2	295	102	12782	2.54875	1	0.587215	70.7152
GOTERM_CC_FAT	GO:0070161~anchoring junction	8	1.7094	0.102308	LIMA1, ARPC2, MDC1, FERMT2, ABI2, TRIM25, HCFC2, NEXN	295	172	12782	2.01529	1	0.614026	77.0608
GOTERM_CC_FAT	GO:0016323~basolateral plasma membrane	7	1.49573	0.324409	LIMA1, ARPC2, MDC1, FERMT2, TRIM25, HCFC2, NEXN	295	203	12782	1.4941	1	0.846443	99.5251
GOTERM_CC_FAT	GO:0030054~cell junction	12	2.5641	0.65034	LIMA1, ARPC2, MDC1, FERMT2, ABI2, TRIM25, HCFC2, RAB13, ABCC2, NEXN, CDC42BPB, IFT140	295	518	12782	1.00376	1	0.971098	99.9999
SP_PIR_KEYWORDS	cell junction	4	0.854701	0.99598	LIMA1, FERMT2, RAB13, NEXN	453	399	19235	0.425678	1	1	100
Annotation Cluster 44	Enrichment Score: 0.7576127781091352
Category	Term	Count	%	PValue	Genes	List Total	Pop Hits	Pop Total	Fold Enrichment	Bonferroni	Benjamini	FDR
GOTERM_BP_FAT	GO:0051236~establishment of RNA localization	6	1.28205	0.112558	XPOT, HNRNPA1L2, EIF4A3, RAN, MAGOHB, NUP85	357	97	13528	2.34393	1	0.904305	86.6371
GOTERM_BP_FAT	GO:0050658~RNA transport	6	1.28205	0.112558	XPOT, HNRNPA1L2, EIF4A3, RAN, MAGOHB, NUP85	357	97	13528	2.34393	1	0.904305	86.6371
GOTERM_BP_FAT	GO:0050657~nucleic acid transport	6	1.28205	0.112558	XPOT, HNRNPA1L2, EIF4A3, RAN, MAGOHB, NUP85	357	97	13528	2.34393	1	0.904305	86.6371
GOTERM_BP_FAT	GO:0006403~RNA localization	6	1.28205	0.123692	XPOT, HNRNPA1L2, EIF4A3, RAN, MAGOHB, NUP85	357	100	13528	2.27361	1	0.909228	89.1987
GOTERM_CC_FAT	GO:0046930~pore complex	5	1.06838	0.175236	XPOT, RAN, NUP85, KPNB1, VDAC1	295	95	12782	2.28046	1	0.727331	92.7789
GOTERM_BP_FAT	GO:0015931~nucleobase, nucleoside, nucleotide and nucleic acid transport	6	1.28205	0.17729	XPOT, HNRNPA1L2, EIF4A3, RAN, MAGOHB, NUP85	357	113	13528	2.01205	1	0.938883	96.2719
SP_PIR_KEYWORDS	mRNA transport	4	0.854701	0.252091	HNRNPA1L2, EIF4A3, MAGOHB, NUP85	453	74	19235	2.29521	1	0.783253	98.2042
GOTERM_CC_FAT	GO:0005643~nuclear pore	4	0.854701	0.273197	XPOT, RAN, NUP85, KPNB1	295	79	12782	2.19386	1	0.815254	98.7132
GOTERM_BP_FAT	GO:0051028~mRNA transport	4	0.854701	0.402414	HNRNPA1L2, EIF4A3, MAGOHB, NUP85	357	87	13528	1.74223	1	0.987379	99.983
Annotation Cluster 45	Enrichment Score: 0.7430199128542251
Category	Term	Count	%	PValue	Genes	List Total	Pop Hits	Pop Total	Fold Enrichment	Bonferroni	Benjamini	FDR
GOTERM_MF_FAT	GO:0030674~protein binding, bridging	6	1.28205	0.110919	SHB, TP53BP2, FSCN1, ABI2, SKAP2, RBM14	352	94	12983	2.35427	1	0.878133	82.0547
GOTERM_MF_FAT	GO:0005070~SH3/SH2 adaptor activity	4	0.854701	0.146116	SHB, TP53BP2, ABI2, SKAP2	352	49	12983	3.0109	1	0.918308	90.0546
UP_SEQ_FEATURE	domain:SH3	7	1.49573	0.242301	FNBP1, CTTN, DOCK1, TP53BP2, ABI2, SKAP2, ARHGAP12	453	177	19113	1.66861	1	0.998862	98.9526
GOTERM_MF_FAT	GO:0060090~molecular adaptor activity	4	0.854701	0.271556	SHB, TP53BP2, ABI2, SKAP2	352	67	12983	2.202	1	0.961476	99.0242
Annotation Cluster 46	Enrichment Score: 0.7162773879742637
Category	Term	Count	%	PValue	Genes	List Total	Pop Hits	Pop Total	Fold Enrichment	Bonferroni	Benjamini	FDR
SP_PIR_KEYWORDS	serine/threonine-protein kinase	15	3.20513	0.0683693	PRPF4B, STK24, TAOK3, PRKCE, PLK4, PLK3, VRK2, MAPK13, CLK2, BMP2K, CAMK2D, TLK2, MAP2K5, BMPR1A, CDC42BPB	453	381	19235	1.67171	1	0.449237	62.47
INTERPRO	IPR002290:Serine/threonine protein kinase	12	2.5641	0.0691182	PLK4, PRPF4B, PLK3, CLK2, MAPK13, STK24, TAOK3, CAMK2D, TLK2, PRKCE, CDC42BPB, MAP2K5	427	259	16659	1.8076	1	0.932566	66.4008
GOTERM_MF_FAT	GO:0004674~protein serine/threonine kinase activity	18	3.84615	0.0761694	PHKA2, CDK5R1, PRPF4B, STK24, TAOK3, PRKCE, PLK4, PLK3, VRK2, CLK2, MAPK13, BMP2K, CAMK2D, TLK2, MAP2K5, BMPR1A, CDC42BPB, ERCC2	352	430	12983	1.54396	1	0.792035	68.5769
SMART	SM00220:S_TKc	12	2.5641	0.10202	PLK4, PRPF4B, PLK3, CLK2, MAPK13, STK24, TAOK3, CAMK2D, TLK2, PRKCE, CDC42BPB, MAP2K5	251	259	9079	1.67589	1	0.987868	72.8779
INTERPRO	IPR008271:Serine/threonine protein kinase, active site	14	2.99145	0.121426	PRPF4B, STK24, TAOK3, PRKCE, PLK3, VRK2, MAPK13, CLK2, BMP2K, CAMK2D, TLK2, MAP2K5, BMPR1A, CDC42BPB	427	354	16659	1.54293	1	0.972958	86.0729
INTERPRO	IPR017442:Serine/threonine protein kinase-related	14	2.99145	0.130775	PRPF4B, STK24, TAOK3, PRKCE, PLK4, PLK3, MAPK13, CLK2, CAMK2D, BMP2K, TLK2, MAP2K5, BMPR1A, CDC42BPB	427	359	16659	1.52144	1	0.970336	88.1665
UP_SEQ_FEATURE	binding site:ATP	18	3.84615	0.14551	PRPF4B, STK24, TAOK3, PRKCE, IARS, EIF4A3, PLK4, PLK3, VRK2, CLK2, MAPK13, BMP2K, CAMK2D, TLK2, PCCA, MAP2K5, BMPR1A, CDC42BPB	453	542	19113	1.40121	1	0.994035	92.4503
UP_SEQ_FEATURE	domain:Protein kinase	15	3.20513	0.217534	PRPF4B, STK24, TAOK3, PRKCE, PLK4, PLK3, VRK2, MAPK13, CLK2, BMP2K, CAMK2D, TLK2, MAP2K5, BMPR1A, CDC42BPB	453	469	19113	1.34943	1	0.99776	98.2233
GOTERM_BP_FAT	GO:0006793~phosphorus metabolic process	30	6.41026	0.2688	UQCRC2, CDK5R1, PRPF4B, ABI2, VRK2, CLK2, CAMK2D, TLK2, MAP2K5, STK24, INPPL1, NDUFA9, CREB1, TAOK3, TRIM28, PRKCE, PTPN12, SPDYA, DUSP5, NDUFV3, PLK4, PPP1CA, PLK3, MAPK13, BMP2K, MAPK8IP3, IPPK, UGP2, BMPR1A, CDC42BPB	357	973	13528	1.16835	1	0.971982	99.4891
GOTERM_BP_FAT	GO:0006796~phosphate metabolic process	30	6.41026	0.2688	UQCRC2, CDK5R1, PRPF4B, ABI2, VRK2, CLK2, CAMK2D, TLK2, MAP2K5, STK24, INPPL1, NDUFA9, CREB1, TAOK3, TRIM28, PRKCE, PTPN12, SPDYA, DUSP5, NDUFV3, PLK4, PPP1CA, PLK3, MAPK13, BMP2K, MAPK8IP3, IPPK, UGP2, BMPR1A, CDC42BPB	357	973	13528	1.16835	1	0.971982	99.4891
SP_PIR_KEYWORDS	kinase	20	4.2735	0.270325	CDK5R1, PRPF4B, STK24, TAOK3, SGMS1, PRKCE, PLK4, PLK3, VRK2, CLK2, MAPK13, BMP2K, CKS2, CAMK2D, CERK, TLK2, IPPK, MAP2K5, BMPR1A, CDC42BPB	453	688	19235	1.23434	1	0.796601	98.7238
INTERPRO	IPR017441:Protein kinase, ATP binding site	15	3.20513	0.276251	PRPF4B, STK24, TAOK3, PRKCE, PLK4, PLK3, VRK2, MAPK13, CLK2, BMP2K, CAMK2D, TLK2, MAP2K5, BMPR1A, CDC42BPB	427	455	16659	1.28618	1	0.996962	99.2725
GOTERM_BP_FAT	GO:0016310~phosphorylation	25	5.34188	0.277995	UQCRC2, CDK5R1, PRPF4B, ABI2, VRK2, CLK2, CAMK2D, TLK2, MAP2K5, NDUFA9, STK24, CREB1, TRIM28, TAOK3, PRKCE, NDUFV3, PLK4, PLK3, MAPK13, BMP2K, MAPK8IP3, IPPK, UGP2, BMPR1A, CDC42BPB	357	800	13528	1.18417	1	0.97197	99.5872
UP_SEQ_FEATURE	active site:Proton acceptor	19	4.05983	0.290367	PRPF4B, STK24, HSD17B1, TAOK3, CBR4, PRKCE, PLK4, PLK3, VRK2, HSDL2, CLK2, MAPK13, BMP2K, CAMK2D, TLK2, ACAD9, MAP2K5, BMPR1A, CDC42BPB	453	658	19113	1.21831	1	0.999183	99.6432
INTERPRO	IPR000719:Protein kinase, core	15	3.20513	0.330159	PRPF4B, STK24, TAOK3, PRKCE, PLK4, PLK3, VRK2, MAPK13, CLK2, BMP2K, CAMK2D, TLK2, MAP2K5, BMPR1A, CDC42BPB	427	476	16659	1.22943	1	0.998371	99.7762
UP_SEQ_FEATURE	nucleotide phosphate-binding region:ATP	26	5.55556	0.331994	PRPF4B, SLFN5, MTHFD1, VRK2, CLK2, CAMK2D, TLK2, ERCC2, MAP2K5, STK24, TAOK3, PRKCE, MMAA, EIF4A3, PLK4, PLK3, PSMC4, PSMC3, ASCC3, MAPK13, EIF4A2, BMP2K, KATNAL1, CLCN7, BMPR1A, CDC42BPB	453	962	19113	1.14033	1	0.999479	99.8678
GOTERM_MF_FAT	GO:0004672~protein kinase activity	19	4.05983	0.375649	PHKA2, CDK5R1, PRPF4B, STK24, TAOK3, TRIM28, PRKCE, PLK4, VRK2, PLK3, CLK2, MAPK13, BMP2K, CAMK2D, TLK2, MAP2K5, BMPR1A, CDC42BPB, ERCC2	352	606	12983	1.15641	1	0.970778	99.8975
GOTERM_BP_FAT	GO:0006468~protein amino acid phosphorylation	20	4.2735	0.386513	CDK5R1, PRPF4B, STK24, CREB1, TAOK3, TRIM28, ABI2, PRKCE, PLK4, PLK3, VRK2, CLK2, MAPK13, BMP2K, CAMK2D, MAPK8IP3, TLK2, MAP2K5, BMPR1A, CDC42BPB	357	667	13528	1.13624	1	0.986742	99.9735
Annotation Cluster 47	Enrichment Score: 0.7076387373012839
Category	Term	Count	%	PValue	Genes	List Total	Pop Hits	Pop Total	Fold Enrichment	Bonferroni	Benjamini	FDR
GOTERM_BP_FAT	GO:0030518~steroid hormone receptor signaling pathway	5	1.06838	0.0660374	RNF4, RAN, DNAJA1, RBM14, NRIP1	357	58	13528	3.26669	1	0.826118	68.3842
GOTERM_BP_FAT	GO:0030521~androgen receptor signaling pathway	4	0.854701	0.0681664	RNF4, RAN, DNAJA1, NRIP1	357	36	13528	4.2104	1	0.827031	69.5772
GOTERM_BP_FAT	GO:0030522~intracellular receptor-mediated signaling pathway	5	1.06838	0.135175	RNF4, RAN, DNAJA1, RBM14, NRIP1	357	75	13528	2.52624	1	0.918279	91.3518
GOTERM_MF_FAT	GO:0050681~androgen receptor binding	3	0.641026	0.155248	RNF4, RAN, NRIP1	352	26	12983	4.25579	1	0.9258	91.5005
GOTERM_MF_FAT	GO:0035258~steroid hormone receptor binding	3	0.641026	0.274415	RNF4, RAN, NRIP1	352	38	12983	2.91186	1	0.958378	99.0786
GOTERM_MF_FAT	GO:0035257~nuclear hormone receptor binding	3	0.641026	0.620335	RNF4, RAN, NRIP1	352	77	12983	1.43702	1	0.994854	99.9999
GOTERM_MF_FAT	GO:0051427~hormone receptor binding	3	0.641026	0.692166	RNF4, RAN, NRIP1	352	88	12983	1.25739	1	0.997906	100
Annotation Cluster 48	Enrichment Score: 0.7050966184952049
Category	Term	Count	%	PValue	Genes	List Total	Pop Hits	Pop Total	Fold Enrichment	Bonferroni	Benjamini	FDR
GOTERM_MF_FAT	GO:0017124~SH3 domain binding	6	1.28205	0.118442	DOCK1, TP53BP2, INPPL1, ABI2, RAPGEF1, PTPN12	352	96	12983	2.30522	1	0.887683	84.15
SP_PIR_KEYWORDS	sh3-binding	4	0.854701	0.172731	DOCK1, TP53BP2, INPPL1, RAPGEF1	453	61	19235	2.78435	1	0.692156	92.7498
UP_SEQ_FEATURE	short sequence motif:SH3-binding	3	0.641026	0.374831	TP53BP2, INPPL1, RAPGEF1	453	55	19113	2.30138	1	0.999787	99.9555
Annotation Cluster 49	Enrichment Score: 0.68181589697617
Category	Term	Count	%	PValue	Genes	List Total	Pop Hits	Pop Total	Fold Enrichment	Bonferroni	Benjamini	FDR
SP_PIR_KEYWORDS	methyltransferase	7	1.49573	0.130198	EZH2, PEMT, PCMTD1, METTL2B, TRMT61A, NNMT, SUV39H2	453	146	19235	2.03582	1	0.617569	85.49
GOTERM_MF_FAT	GO:0008170~N-methyltransferase activity	4	0.854701	0.172264	EZH2, PEMT, NNMT, SUV39H2	352	53	12983	2.78366	1	0.93679	93.6866
GOTERM_BP_FAT	GO:0006730~one-carbon metabolic process	6	1.28205	0.172886	MTHFD1, MTHFD2L, EZH2, CTCF, TRMT61A, SUV39H2	357	112	13528	2.03001	1	0.938544	95.9209
GOTERM_MF_FAT	GO:0003682~chromatin binding	7	1.49573	0.220592	SF3B1, RAN, CENPB, EZH2, RNF168, CTCF, SUV39H2	352	150	12983	1.72123	1	0.940561	97.3787
SP_PIR_KEYWORDS	s-adenosyl-l-methionine	5	1.06838	0.223736	EZH2, PEMT, TRMT61A, NNMT, SUV39H2	453	103	19235	2.06123	1	0.756238	96.9947
GOTERM_BP_FAT	GO:0043414~biopolymer methylation	4	0.854701	0.272783	EZH2, CTCF, TRMT61A, SUV39H2	357	69	13528	2.19673	1	0.972368	99.534
GOTERM_BP_FAT	GO:0032259~methylation	4	0.854701	0.323286	EZH2, CTCF, TRMT61A, SUV39H2	357	76	13528	1.9944	1	0.977957	99.8615
Annotation Cluster 50	Enrichment Score: 0.6783796403706804
Category	Term	Count	%	PValue	Genes	List Total	Pop Hits	Pop Total	Fold Enrichment	Bonferroni	Benjamini	FDR
SP_PIR_KEYWORDS	cytoskeleton	23	4.91453	0.0467585	CLNS1A, LIMA1, INPPL1, FERMT2, SMEK2, KATNB1, ABI2, TOPBP1, NUP85, TMSB10, FLNC, NEXN, ARPC1A, ACTG1, ARPC1B, PLK4, CTTN, FNBP1, RAB11FIP3, CDC42EP1, ARPC2, ARPC5L, SEPT7	453	636	19235	1.53555	1	0.372093	48.4536
GOTERM_CC_FAT	GO:0005856~cytoskeleton	37	7.90598	0.235204	LIMA1, FERMT2, KATNB1, RHOQ, ABI2, IGF2BP2, ACTG1, CTTN, CDC42EP1, ARPC2, MDC1, CAMSAP1, INTS6, MYC, ZNF701, KLHL20, MAP2K5, CLNS1A, INPPL1, FSCN1, SMEK2, NUP85, TMSB10, TOPBP1, FLNC, NEXN, ARPC1A, MFN2, ARPC1B, PLK4, FNBP1, SEPT7P2, ARPC5L, PEBP1, KATNAL1, SEPT7, CDC42BPB	295	1381	12782	1.16087	1	0.779569	97.4215
GOTERM_CC_FAT	GO:0044430~cytoskeletal part	19	4.05983	0.838601	LIMA1, INPPL1, FERMT2, SMEK2, KATNB1, RHOQ, TOPBP1, NUP85, IGF2BP2, ARPC1B, PLK4, SEPT7P2, ARPC2, CAMSAP1, KATNAL1, SEPT7, ZNF701, MYC, MAP2K5	295	952	12782	0.864756	1	0.994869	100
Annotation Cluster 51	Enrichment Score: 0.6666429343604992
Category	Term	Count	%	PValue	Genes	List Total	Pop Hits	Pop Total	Fold Enrichment	Bonferroni	Benjamini	FDR
KEGG_PATHWAY	hsa04114:Oocyte meiosis	7	1.49573	0.0817642	SPDYA, PPP1CA, CAMK2D, PPP3R1, SKP1, FBXW11, RBX1	141	110	5085	2.29497	0.999992	0.767945	63.3092
KEGG_PATHWAY	hsa04720:Long-term potentiation	5	1.06838	0.116595	SPDYA, PPP1CA, PLCB3, CAMK2D, PPP3R1	141	68	5085	2.65175	1	0.757158	76.7109
GOTERM_MF_FAT	GO:0004722~protein serine/threonine phosphatase activity	3	0.641026	0.344539	SPDYA, PPP1CA, PPP3R1	352	45	12983	2.4589	1	0.96655	99.7913
GOTERM_MF_FAT	GO:0004721~phosphoprotein phosphatase activity	5	1.06838	0.656063	SPDYA, DUSP5, PPP1CA, PPP3R1, PTPN12	352	165	12983	1.11768	1	0.99664	100
Annotation Cluster 52	Enrichment Score: 0.6497302543801602
Category	Term	Count	%	PValue	Genes	List Total	Pop Hits	Pop Total	Fold Enrichment	Bonferroni	Benjamini	FDR
GOTERM_BP_FAT	GO:0015980~energy derivation by oxidation of organic compounds	9	1.92308	0.0365971	PHKA2, UQCRC2, SPDYA, NDUFV3, PPP1CA, GOT1, NDUFA9, CS, PDHB	357	144	13528	2.36835	1	0.68865	46.6563
SP_PIR_KEYWORDS	glycogen metabolism	3	0.641026	0.0934979	PHKA2, SPDYA, PPP1CA	453	22	19235	5.79019	1	0.511028	74.2933
GOTERM_BP_FAT	GO:0044264~cellular polysaccharide metabolic process	4	0.854701	0.162953	PHKA2, SPDYA, PPP1CA, NANS	357	53	13528	2.85989	1	0.936574	95.0117
GOTERM_BP_FAT	GO:0006006~glucose metabolic process	7	1.49573	0.216026	PHKA2, SPDYA, PPP1CA, SLC25A10, MYC, PDHB, UGP2	357	153	13528	1.73369	1	0.957741	98.3463
GOTERM_BP_FAT	GO:0005977~glycogen metabolic process	3	0.641026	0.234766	PHKA2, SPDYA, PPP1CA	357	35	13528	3.24802	1	0.963144	98.9001
GOTERM_BP_FAT	GO:0044042~glucan metabolic process	3	0.641026	0.244566	PHKA2, SPDYA, PPP1CA	357	36	13528	3.1578	1	0.967764	99.1149
GOTERM_BP_FAT	GO:0006073~cellular glucan metabolic process	3	0.641026	0.244566	PHKA2, SPDYA, PPP1CA	357	36	13528	3.1578	1	0.967764	99.1149
SP_PIR_KEYWORDS	carbohydrate metabolism	4	0.854701	0.264783	PHKA2, SPDYA, PPP1CA, PGP	453	76	19235	2.23481	1	0.793066	98.583
GOTERM_BP_FAT	GO:0006112~energy reserve metabolic process	3	0.641026	0.313203	PHKA2, SPDYA, PPP1CA	357	43	13528	2.64374	1	0.978183	99.8223
KEGG_PATHWAY	hsa04910:Insulin signaling pathway	6	1.28205	0.31441	PHKA2, SPDYA, PPP1CA, RHOQ, RPS6, RAPGEF1	141	135	5085	1.60284	1	0.924657	98.8168
GOTERM_BP_FAT	GO:0005996~monosaccharide metabolic process	8	1.7094	0.366029	PHKA2, SPDYA, PPP1CA, SLC25A10, DPAGT1, MYC, PDHB, UGP2	357	222	13528	1.36553	1	0.985137	99.9539
GOTERM_BP_FAT	GO:0019318~hexose metabolic process	7	1.49573	0.393871	PHKA2, SPDYA, PPP1CA, SLC25A10, MYC, PDHB, UGP2	357	192	13528	1.38154	1	0.986659	99.9784
GOTERM_BP_FAT	GO:0005976~polysaccharide metabolic process	4	0.854701	0.562576	PHKA2, SPDYA, PPP1CA, NANS	357	111	13528	1.36553	1	0.996179	99.9999
Annotation Cluster 53	Enrichment Score: 0.6495776118396083
Category	Term	Count	%	PValue	Genes	List Total	Pop Hits	Pop Total	Fold Enrichment	Bonferroni	Benjamini	FDR
GOTERM_CC_FAT	GO:0042470~melanosome	5	1.06838	0.148775	RAN, RAB35, PEBP1, DNAJC5, PDIA4	295	89	12782	2.4342	1	0.692401	88.8905
GOTERM_CC_FAT	GO:0048770~pigment granule	5	1.06838	0.148775	RAN, RAB35, PEBP1, DNAJC5, PDIA4	295	89	12782	2.4342	1	0.692401	88.8905
GOTERM_CC_FAT	GO:0016023~cytoplasmic membrane-bounded vesicle	14	2.99145	0.508404	RAN, AP1G1, AP1AR, STXBP1, HERC3, PDIA4, COPB2, FNBP1, RAB35, CAMK2D, RAB14, PEBP1, DNAJC5, FN1	295	550	12782	1.10292	1	0.939659	99.9938
Annotation Cluster 54	Enrichment Score: 0.6459898257494593
Category	Term	Count	%	PValue	Genes	List Total	Pop Hits	Pop Total	Fold Enrichment	Bonferroni	Benjamini	FDR
INTERPRO	IPR003593:ATPase, AAA+ type, core	7	1.49573	0.16412	PSMC4, ASCC3, PSMC3, ABCC10, ABCC2, KATNAL1, MMAA	427	144	16659	1.89652	1	0.985279	93.4775
SMART	SM00382:AAA	7	1.49573	0.205858	PSMC4, ASCC3, PSMC3, ABCC10, ABCC2, KATNAL1, MMAA	251	144	9079	1.75833	1	0.977179	93.888
INTERPRO	IPR003960:ATPase, AAA-type, conserved site	3	0.641026	0.215654	PSMC4, PSMC3, KATNAL1	427	34	16659	3.44242	1	0.991879	97.525
INTERPRO	IPR003959:ATPase, AAA-type, core	3	0.641026	0.357729	PSMC4, PSMC3, KATNAL1	427	49	16659	2.38862	1	0.998551	99.882
Annotation Cluster 55	Enrichment Score: 0.6257535776714894
Category	Term	Count	%	PValue	Genes	List Total	Pop Hits	Pop Total	Fold Enrichment	Bonferroni	Benjamini	FDR
GOTERM_BP_FAT	GO:0032268~regulation of cellular protein metabolic process	17	3.63248	0.188984	GTPBP4, IGF2BP2, SKP1, PRKCE, SELT, EIF4B, EIF4A3, SET, EIF3B, PSMC4, PSMC3, EIF4A2, PEMT, MAPK8IP3, PEBP1, PSMD7, BMPR1A	357	474	13528	1.35905	1	0.94766	97.0712
GOTERM_BP_FAT	GO:0010608~posttranscriptional regulation of gene expression	9	1.92308	0.193052	EIF4B, EIF4A3, GTPBP4, EIF3B, EIF4A2, HNRNPD, IGF2BP2, SELT, YBX1	357	211	13528	1.61631	1	0.950006	97.3092
GOTERM_BP_FAT	GO:0006417~regulation of translation	6	1.28205	0.293124	EIF4B, EIF4A3, EIF3B, EIF4A2, IGF2BP2, SELT	357	137	13528	1.65957	1	0.974374	99.7111
GOTERM_BP_FAT	GO:0006446~regulation of translational initiation	3	0.641026	0.293653	EIF4B, EIF3B, EIF4A2	357	41	13528	2.7727	1	0.973989	99.7148
Annotation Cluster 56	Enrichment Score: 0.5903721748663686
Category	Term	Count	%	PValue	Genes	List Total	Pop Hits	Pop Total	Fold Enrichment	Bonferroni	Benjamini	FDR
UP_SEQ_FEATURE	repeat:WD 7	7	1.49573	0.145558	BRWD3, WDR75, COPB2, STRAP, WDR5, FBXW11, GNB2L1	453	150	19113	1.96896	1	0.993293	92.4573
UP_SEQ_FEATURE	repeat:WD 9	3	0.641026	0.279324	BRWD3, WDR75, COPB2	453	44	19113	2.87673	1	0.99909	99.5401
UP_SEQ_FEATURE	repeat:WD 8	3	0.641026	0.416619	BRWD3, WDR75, COPB2	453	60	19113	2.1096	1	0.999889	99.9857
Annotation Cluster 57	Enrichment Score: 0.5842396713349505
Category	Term	Count	%	PValue	Genes	List Total	Pop Hits	Pop Total	Fold Enrichment	Bonferroni	Benjamini	FDR
GOTERM_CC_FAT	GO:0000151~ubiquitin ligase complex	6	1.28205	0.0563769	RNF168, CAND1, CBLL1, SKP1, FBXW11, RBX1	295	90	12782	2.88859	1	0.485929	54.6882
KEGG_PATHWAY	hsa04120:Ubiquitin mediated proteolysis	8	1.7094	0.0826124	TRIM37, UBE2G2, TCEB2, HERC3, SKP1, FBXW11, RBX1, UBE2R2	141	137	5085	2.10592	0.999993	0.730864	63.7056
GOTERM_BP_FAT	GO:0070647~protein modification by small protein conjugation or removal	7	1.49573	0.246028	COPS5, TSG101, RNF168, CAND1, CBLL1, FBXW11, RBX1	357	160	13528	1.65784	1	0.966925	99.1433
GOTERM_BP_FAT	GO:0032446~protein modification by small protein conjugation	6	1.28205	0.267737	TSG101, RNF168, CAND1, CBLL1, FBXW11, RBX1	357	132	13528	1.72243	1	0.972194	99.4764
INTERPRO	IPR000608:Ubiquitin-conjugating enzyme, E2	3	0.641026	0.282278	TSG101, UBE2G2, UBE2R2	427	41	16659	2.85469	1	0.996573	99.3595
GOTERM_MF_FAT	GO:0016879~ligase activity, forming carbon-nitrogen bonds	9	1.92308	0.288356	MTHFD1, TSG101, UBE2G2, RNF168, HERC3, CBLL1, FBXW11, RBX1, UBE2R2	352	231	12983	1.43702	1	0.961425	99.3061
GOTERM_MF_FAT	GO:0019787~small conjugating protein ligase activity	7	1.49573	0.293179	TSG101, UBE2G2, RNF168, CBLL1, FBXW11, RBX1, UBE2R2	352	166	12983	1.55533	1	0.961762	99.3717
GOTERM_MF_FAT	GO:0016881~acid-amino acid ligase activity	8	1.7094	0.302089	TSG101, UBE2G2, RNF168, HERC3, CBLL1, FBXW11, RBX1, UBE2R2	352	201	12983	1.468	1	0.960028	99.478
SMART	SM00212:UBCc	3	0.641026	0.312292	TSG101, UBE2G2, UBE2R2	251	41	9079	2.64668	1	0.991112	98.9324
INTERPRO	IPR016135:Ubiquitin-conjugating enzyme/RWD-like	3	0.641026	0.348424	TSG101, UBE2G2, UBE2R2	427	48	16659	2.43838	1	0.998421	99.8531
GOTERM_BP_FAT	GO:0016567~protein ubiquitination	5	1.06838	0.382706	TSG101, RNF168, CAND1, CBLL1, FBXW11	357	119	13528	1.59217	1	0.986615	99.9706
UP_SEQ_FEATURE	active site:Glycyl thioester intermediate	3	0.641026	0.488038	UBE2G2, HERC3, UBE2R2	453	69	19113	1.83444	1	0.999973	99.9983
GOTERM_MF_FAT	GO:0004842~ubiquitin-protein ligase activity	5	1.06838	0.565176	UBE2G2, RNF168, CBLL1, FBXW11, UBE2R2	352	147	12983	1.25454	1	0.992291	99.9995
Annotation Cluster 58	Enrichment Score: 0.5665326344661151
Category	Term	Count	%	PValue	Genes	List Total	Pop Hits	Pop Total	Fold Enrichment	Bonferroni	Benjamini	FDR
INTERPRO	IPR013089:Kelch related	6	1.28205	0.0517029	BACH1, KLHL21, NFE2L1, SPOPL, KLHL20, BTBD9	427	79	16659	2.96309	1	0.9304	55.4435
UP_SEQ_FEATURE	domain:BACK	3	0.641026	0.157771	KLHL21, KLHL20, BTBD9	453	30	19113	4.21921	1	0.994591	94.046
UP_SEQ_FEATURE	domain:BTB	6	1.28205	0.24617	BACH1, KLHL21, SPOPL, KCTD13, KLHL20, BTBD9	453	142	19113	1.78276	1	0.998866	99.0371
INTERPRO	IPR011333:BTB/POZ fold	7	1.49573	0.317931	BACH1, KLHL21, SKP1, SPOPL, KCTD13, KLHL20, BTBD9	427	181	16659	1.50883	1	0.998095	99.7052
INTERPRO	IPR013069:BTB/POZ	5	1.06838	0.408958	BACH1, KLHL21, SPOPL, KLHL20, BTBD9	427	127	16659	1.53599	1	0.999346	99.9667
INTERPRO	IPR011705:BTB/Kelch-associated	3	0.641026	0.421317	KLHL21, KLHL20, BTBD9	427	56	16659	2.09004	1	0.999273	99.9759
INTERPRO	IPR000210:BTB/POZ-like	6	1.28205	0.484485	BACH1, KLHL21, SPOPL, KCTD13, KLHL20, BTBD9	427	179	16659	1.30773	1	0.999479	99.9959
SMART	SM00225:BTB	6	1.28205	0.550885	BACH1, KLHL21, SPOPL, KCTD13, KLHL20, BTBD9	251	179	9079	1.21245	1	0.995788	99.9939
Annotation Cluster 59	Enrichment Score: 0.566177032309192
Category	Term	Count	%	PValue	Genes	List Total	Pop Hits	Pop Total	Fold Enrichment	Bonferroni	Benjamini	FDR
GOTERM_CC_FAT	GO:0005770~late endosome	4	0.854701	0.137857	TSG101, AP1AR, RAB14, VPS36	295	56	12782	3.09492	1	0.670204	86.781
KEGG_PATHWAY	hsa04144:Endocytosis	8	1.7094	0.24287	RAB11FIP5, ARFGAP3, RAB11FIP3, HSPA2, TSG101, RUFY1, HLA-E, VPS36	141	184	5085	1.56799	1	0.907658	96.2003
SP_PIR_KEYWORDS	endosome	7	1.49573	0.371156	RAB11FIP5, RAB11FIP3, TSG101, AP1AR, RUFY1, APPL1, VPS36	453	209	19235	1.42215	1	0.870526	99.837
GOTERM_CC_FAT	GO:0005768~endosome	9	1.92308	0.437456	RAB11FIP5, RAB11FIP3, TSG101, AP1AR, RUFY1, RAB14, APPL1, VPS36, RAPGEF1	295	315	12782	1.23797	1	0.91573	99.9609
Annotation Cluster 60	Enrichment Score: 0.5602163539037114
Category	Term	Count	%	PValue	Genes	List Total	Pop Hits	Pop Total	Fold Enrichment	Bonferroni	Benjamini	FDR
GOTERM_BP_FAT	GO:0009067~aspartate family amino acid biosynthetic process	3	0.641026	0.0578596	MTHFD1, MTHFD2L, GOT1	357	15	13528	7.57871	1	0.792752	63.3799
GOTERM_BP_FAT	GO:0009066~aspartate family amino acid metabolic process	3	0.641026	0.130595	MTHFD1, MTHFD2L, GOT1	357	24	13528	4.73669	1	0.917054	90.5465
GOTERM_BP_FAT	GO:0009309~amine biosynthetic process	4	0.854701	0.359435	MTHFD1, ODC1, MTHFD2L, GOT1	357	81	13528	1.87129	1	0.984012	99.9451
GOTERM_BP_FAT	GO:0016053~organic acid biosynthetic process	6	1.28205	0.386836	ELOVL1, MTHFD1, MTHFD2L, GOT1, RNPEPL1, UGP2	357	155	13528	1.46685	1	0.986503	99.9737
GOTERM_BP_FAT	GO:0046394~carboxylic acid biosynthetic process	6	1.28205	0.386836	ELOVL1, MTHFD1, MTHFD2L, GOT1, RNPEPL1, UGP2	357	155	13528	1.46685	1	0.986503	99.9737
GOTERM_BP_FAT	GO:0008652~cellular amino acid biosynthetic process	3	0.641026	0.389825	MTHFD1, MTHFD2L, GOT1	357	51	13528	2.22903	1	0.986479	99.9758
GOTERM_BP_FAT	GO:0044271~nitrogen compound biosynthetic process	8	1.7094	0.756204	MTHFD1, ODC1, MTHFD2L, GOT1, ATP2A2, ADM, ATP11A, NFE2L1	357	325	13528	0.932764	1	0.999486	100
Annotation Cluster 61	Enrichment Score: 0.5578531826697314
Category	Term	Count	%	PValue	Genes	List Total	Pop Hits	Pop Total	Fold Enrichment	Bonferroni	Benjamini	FDR
UP_SEQ_FEATURE	metal ion-binding site:Manganese	3	0.641026	0.183141	SPDYA, PPP1CA, B4GALT6	453	33	19113	3.83564	1	0.996474	96.3979
SP_PIR_KEYWORDS	manganese	6	1.28205	0.286849	SPDYA, PPP1CA, NUDT15, B4GALT6, ISG20, BMPR1A	453	152	19235	1.67611	1	0.810614	99.0705
GOTERM_MF_FAT	GO:0030145~manganese ion binding	6	1.28205	0.403646	SPDYA, PPP1CA, NUDT15, B4GALT6, ISG20, BMPR1A	352	154	12983	1.43702	1	0.973525	99.9475
Annotation Cluster 62	Enrichment Score: 0.5552838536284256
Category	Term	Count	%	PValue	Genes	List Total	Pop Hits	Pop Total	Fold Enrichment	Bonferroni	Benjamini	FDR
SP_PIR_KEYWORDS	respiratory chain	5	1.06838	0.0858347	UQCRC2, NDUFV3, COX7A2, NDUFA9, NDUFA12	453	71	19235	2.99024	1	0.493514	71.1173
GOTERM_CC_FAT	GO:0070469~respiratory chain	5	1.06838	0.094122	UQCRC2, NDUFV3, COX7A2, NDUFA9, NDUFA12	295	75	12782	2.88859	1	0.591334	74.0366
GOTERM_MF_FAT	GO:0050136~NADH dehydrogenase (quinone) activity	3	0.641026	0.324664	NDUFV3, NDUFA9, NDUFA12	352	43	12983	2.57327	1	0.963152	99.6771
GOTERM_MF_FAT	GO:0003954~NADH dehydrogenase activity	3	0.641026	0.324664	NDUFV3, NDUFA9, NDUFA12	352	43	12983	2.57327	1	0.963152	99.6771
GOTERM_MF_FAT	GO:0008137~NADH dehydrogenase (ubiquinone) activity	3	0.641026	0.324664	NDUFV3, NDUFA9, NDUFA12	352	43	12983	2.57327	1	0.963152	99.6771
GOTERM_MF_FAT	GO:0016655~oxidoreductase activity, acting on NADH or NADPH, quinone or similar compound as acceptor	3	0.641026	0.383675	NDUFV3, NDUFA9, NDUFA12	352	49	12983	2.25817	1	0.970822	99.9151
GOTERM_MF_FAT	GO:0016651~oxidoreductase activity, acting on NADH or NADPH	4	0.854701	0.390113	NDUFV3, NDUFA9, CBR4, NDUFA12	352	83	12983	1.77752	1	0.971678	99.9272
SP_PIR_KEYWORDS	electron transport	4	0.854701	0.418462	UQCRC2, NDUFV3, NDUFA9, NDUFA12	453	100	19235	1.69845	1	0.897997	99.9448
GOTERM_BP_FAT	GO:0022900~electron transport chain	4	0.854701	0.580735	UQCRC2, NDUFV3, NDUFA9, NDUFA12	357	114	13528	1.3296	1	0.996707	100
Annotation Cluster 63	Enrichment Score: 0.5540948491316887
Category	Term	Count	%	PValue	Genes	List Total	Pop Hits	Pop Total	Fold Enrichment	Bonferroni	Benjamini	FDR
GOTERM_BP_FAT	GO:0006511~ubiquitin-dependent protein catabolic process	11	2.35043	0.106911	USP53, USP54, PSMC4, TSG101, PSMC3, UBE2G2, SKP1, EDEM1, PSMD7, USP42, USP32	357	242	13528	1.72243	1	0.897187	85.1294
INTERPRO	IPR001394:Peptidase C19, ubiquitin carboxyl-terminal hydrolase 2	4	0.854701	0.204621	USP53, USP54, USP42, USP32	427	61	16659	2.5583	1	0.990526	96.9384
GOTERM_MF_FAT	GO:0004221~ubiquitin thiolesterase activity	4	0.854701	0.330894	USP53, USP54, USP42, USP32	352	75	12983	1.96712	1	0.964151	99.718
INTERPRO	IPR018200:Peptidase C19, ubiquitin carboxyl-terminal hydrolase 2, conserved site	3	0.641026	0.447581	USP54, USP42, USP32	427	59	16659	1.98377	1	0.999342	99.9881
GOTERM_MF_FAT	GO:0016790~thiolester hydrolase activity	4	0.854701	0.523591	USP53, USP54, USP42, USP32	352	102	12983	1.44641	1	0.989667	99.998
Annotation Cluster 64	Enrichment Score: 0.5507918466775318
Category	Term	Count	%	PValue	Genes	List Total	Pop Hits	Pop Total	Fold Enrichment	Bonferroni	Benjamini	FDR
SP_PIR_KEYWORDS	sh3 domain	8	1.7094	0.22731	FNBP1, CTTN, DOCK1, NOXO1, TP53BP2, ABI2, SKAP2, ARHGAP12	453	210	19235	1.61758	1	0.752469	97.1806
UP_SEQ_FEATURE	domain:SH3	7	1.49573	0.242301	FNBP1, CTTN, DOCK1, TP53BP2, ABI2, SKAP2, ARHGAP12	453	177	19113	1.66861	1	0.998862	98.9526
INTERPRO	IPR001452:Src homology-3 domain	8	1.7094	0.305421	FNBP1, CTTN, DOCK1, NOXO1, TP53BP2, ABI2, SKAP2, ARHGAP12	427	213	16659	1.46532	1	0.997754	99.6112
SMART	SM00326:SH3	8	1.7094	0.372358	FNBP1, CTTN, DOCK1, NOXO1, TP53BP2, ABI2, SKAP2, ARHGAP12	251	213	9079	1.35855	1	0.993858	99.6476
Annotation Cluster 65	Enrichment Score: 0.5452253569859553
Category	Term	Count	%	PValue	Genes	List Total	Pop Hits	Pop Total	Fold Enrichment	Bonferroni	Benjamini	FDR
UP_SEQ_FEATURE	zinc finger region:RING-type	9	1.92308	0.126785	RNF4, TRIM7, TRIM28, RNF24, TRIM25, RNF168, ZNF598, CBLL1, RBX1	453	210	19113	1.80823	1	0.992408	89.2202
INTERPRO	IPR001841:Zinc finger, RING-type	11	2.35043	0.225348	TRIM37, ZMYND11, RNF4, TRIM7, TRIM28, RNF24, TRIM25, RNF168, ZNF598, CBLL1, RBX1	427	296	16659	1.44985	1	0.992774	97.952
SMART	SM00184:RING	11	2.35043	0.298911	TRIM37, ZMYND11, RNF4, TRIM7, TRIM28, RNF24, TRIM25, RNF168, ZNF598, CBLL1, RBX1	251	296	9079	1.3442	1	0.994981	98.6514
INTERPRO	IPR017907:Zinc finger, RING-type, conserved site	9	1.92308	0.42044	TRIM37, RNF4, TRIM7, TRIM28, RNF24, TRIM25, RNF168, ZNF598, CBLL1	427	280	16659	1.25402	1	0.999348	99.9753
INTERPRO	IPR018957:Zinc finger, C3HC4 RING-type	7	1.49573	0.523246	RNF4, TRIM7, TRIM28, RNF24, TRIM25, RNF168, RBX1	427	228	16659	1.1978	1	0.999758	99.9987
Annotation Cluster 66	Enrichment Score: 0.5418718762415737
Category	Term	Count	%	PValue	Genes	List Total	Pop Hits	Pop Total	Fold Enrichment	Bonferroni	Benjamini	FDR
KEGG_PATHWAY	hsa00600:Sphingolipid metabolism	4	0.854701	0.091056	UGCG, SGMS1, CERK, B4GALT6	141	39	5085	3.69885	0.999998	0.72963	67.4435
GOTERM_BP_FAT	GO:0006672~ceramide metabolic process	3	0.641026	0.30344	UGCG, SGMS1, CERK	357	42	13528	2.70668	1	0.976462	99.7745
GOTERM_BP_FAT	GO:0046519~sphingoid metabolic process	3	0.641026	0.332633	UGCG, SGMS1, CERK	357	45	13528	2.52624	1	0.979869	99.8904
GOTERM_BP_FAT	GO:0006643~membrane lipid metabolic process	4	0.854701	0.359435	ST6GALNAC4, UGCG, SGMS1, CERK	357	81	13528	1.87129	1	0.984012	99.9451
GOTERM_BP_FAT	GO:0006665~sphingolipid metabolic process	3	0.641026	0.591117	UGCG, SGMS1, CERK	357	75	13528	1.51574	1	0.997012	100
Annotation Cluster 67	Enrichment Score: 0.5343628615149426
Category	Term	Count	%	PValue	Genes	List Total	Pop Hits	Pop Total	Fold Enrichment	Bonferroni	Benjamini	FDR
GOTERM_BP_FAT	GO:0051130~positive regulation of cellular component organization	8	1.7094	0.200573	PLK4, CDC42EP1, ARPC2, KATNB1, PEBP1, RHOQ, CAND1, CBLL1	357	181	13528	1.67485	1	0.951519	97.7021
GOTERM_BP_FAT	GO:0051495~positive regulation of cytoskeleton organization	3	0.641026	0.332633	PLK4, ARPC2, KATNB1	357	45	13528	2.52624	1	0.979869	99.8904
GOTERM_BP_FAT	GO:0010638~positive regulation of organelle organization	4	0.854701	0.37383	PLK4, ARPC2, KATNB1, PEBP1	357	83	13528	1.8262	1	0.985458	99.9626
Annotation Cluster 68	Enrichment Score: 0.5219628884404277
Category	Term	Count	%	PValue	Genes	List Total	Pop Hits	Pop Total	Fold Enrichment	Bonferroni	Benjamini	FDR
GOTERM_BP_FAT	GO:0007049~cell cycle	31	6.62393	0.0223785	ZMYND11, TSG101, KATNB1, CDT1, HSPA2, MDC1, CAMK2D, TLK2, SUPT5H, ING1, MYC, PSMD7, FANCA, STAG1, TP53BP2, RAN, PAPD7, SKP1, APPL1, SUV39H2, SPDYA, MFN2, PPP1CA, PLK3, PSMC4, MAPK13, SEPT7P2, PSMC3, CKS2, SEPT7, TP53INP1	357	776	13528	1.51379	1	0.62497	31.7146
SP_PIR_KEYWORDS	cell cycle	19	4.05983	0.0251954	ZMYND11, RAN, TSG101, TP53BP2, PAPD7, KATNB1, APPL1, SUV39H2, CDT1, SPDYA, PPP1CA, RAB11FIP3, MAPK13, MDC1, CKS2, TLK2, ING1, SEPT7, STAG1	453	461	19235	1.75003	0.999937	0.260834	29.7519
GOTERM_BP_FAT	GO:0051301~cell division	12	2.5641	0.155703	SPDYA, HOXB4, PPP1CA, TSG101, RAN, RAB35, KATNB1, CKS2, PAPD7, SEPT7, STAG1, ERCC2	357	295	13528	1.54143	1	0.934397	94.2313
SP_PIR_KEYWORDS	cell division	10	2.13675	0.172046	SPDYA, PPP1CA, RAB11FIP3, TSG101, RAN, KATNB1, CKS2, PAPD7, SEPT7, STAG1	453	264	19235	1.60839	1	0.69656	92.6663
GOTERM_BP_FAT	GO:0022402~cell cycle process	19	4.05983	0.233337	RAN, TSG101, PAPD7, KATNB1, SKP1, SUV39H2, MFN2, SPDYA, HSPA2, PSMC4, PSMC3, CKS2, CAMK2D, FANCA, PSMD7, SEPT7, MYC, TP53INP1, STAG1	357	565	13528	1.2743	1	0.963184	98.865
SP_PIR_KEYWORDS	mitosis	6	1.28205	0.430561	ACTG1, RAN, KATNB1, PAPD7, SEPT7, STAG1	453	183	19235	1.39218	1	0.901701	99.9587
GOTERM_BP_FAT	GO:0000278~mitotic cell cycle	11	2.35043	0.511221	SPDYA, PSMC4, PSMC3, RAN, CAMK2D, KATNB1, PAPD7, SKP1, SEPT7, PSMD7, STAG1	357	370	13528	1.12657	1	0.994804	99.9994
GOTERM_BP_FAT	GO:0000279~M phase	9	1.92308	0.639891	HSPA2, RAN, KATNB1, CKS2, PAPD7, FANCA, SEPT7, STAG1, SUV39H2	357	329	13528	1.0366	1	0.998327	100
GOTERM_BP_FAT	GO:0022403~cell cycle phase	11	2.35043	0.654012	SPDYA, HSPA2, RAN, CAMK2D, KATNB1, CKS2, PAPD7, FANCA, SEPT7, STAG1, SUV39H2	357	414	13528	1.00683	1	0.998599	100
GOTERM_BP_FAT	GO:0007067~mitosis	5	1.06838	0.834903	RAN, KATNB1, PAPD7, SEPT7, STAG1	357	220	13528	0.861217	1	0.999853	100
GOTERM_BP_FAT	GO:0000280~nuclear division	5	1.06838	0.834903	RAN, KATNB1, PAPD7, SEPT7, STAG1	357	220	13528	0.861217	1	0.999853	100
GOTERM_BP_FAT	GO:0000087~M phase of mitotic cell cycle	5	1.06838	0.845011	RAN, KATNB1, PAPD7, SEPT7, STAG1	357	224	13528	0.845838	1	0.999883	100
GOTERM_BP_FAT	GO:0048285~organelle fission	5	1.06838	0.85691	RAN, KATNB1, PAPD7, SEPT7, STAG1	357	229	13528	0.82737	1	0.999902	100
Annotation Cluster 69	Enrichment Score: 0.5142228815539674
Category	Term	Count	%	PValue	Genes	List Total	Pop Hits	Pop Total	Fold Enrichment	Bonferroni	Benjamini	FDR
GOTERM_CC_FAT	GO:0031300~intrinsic to organelle membrane	7	1.49573	0.120661	MFN2, ST3GAL1, PIGK, ST6GALNAC4, BNIP3, SGMS1, EDEM1	295	146	12782	2.07741	1	0.634065	82.6938
GOTERM_CC_FAT	GO:0031301~integral to organelle membrane	6	1.28205	0.15381	ST3GAL1, PIGK, ST6GALNAC4, BNIP3, SGMS1, EDEM1	295	123	12782	2.1136	1	0.697874	89.7542
GOTERM_CC_FAT	GO:0000139~Golgi membrane	7	1.49573	0.254848	ST3GAL1, COPB2, ST6GALNAC4, AP1G1, MAPK8IP3, SGMS1, LMAN1	295	186	12782	1.63065	1	0.799361	98.1919
GOTERM_CC_FAT	GO:0030173~integral to Golgi membrane	3	0.641026	0.260126	ST3GAL1, ST6GALNAC4, SGMS1	295	43	12782	3.02294	1	0.801974	98.359
GOTERM_CC_FAT	GO:0031228~intrinsic to Golgi membrane	3	0.641026	0.285842	ST3GAL1, ST6GALNAC4, SGMS1	295	46	12782	2.82579	1	0.817874	98.9872
GOTERM_CC_FAT	GO:0044431~Golgi apparatus part	8	1.7094	0.516443	ST3GAL1, COPB2, ST6GALNAC4, AP1G1, RAB14, MAPK8IP3, SGMS1, LMAN1	295	294	12782	1.17902	1	0.937786	99.995
SP_PIR_KEYWORDS	golgi apparatus	14	2.99145	0.628366	ARFGAP3, RAP1GAP, AP1G1, AP1AR, SGMS1, LMAN1, ST3GAL1, COPB2, FAM198B, ST6GALNAC4, ARF4, RNF24, ZMPSTE24, B4GALT6	453	588	19235	1.01098	1	0.965944	99.9999
GOTERM_BP_FAT	GO:0048193~Golgi vesicle transport	4	0.854701	0.67428	COPB2, AP1G1, RAB14, LMAN1	357	131	13528	1.15706	1	0.99888	100
Annotation Cluster 70	Enrichment Score: 0.5114577082055131
Category	Term	Count	%	PValue	Genes	List Total	Pop Hits	Pop Total	Fold Enrichment	Bonferroni	Benjamini	FDR
GOTERM_BP_FAT	GO:0001892~embryonic placenta development	3	0.641026	0.130595	PLK4, SP1, ARNT	357	24	13528	4.73669	1	0.917054	90.5465
GOTERM_BP_FAT	GO:0001890~placenta development	3	0.641026	0.47116	PLK4, SP1, ARNT	357	60	13528	1.89468	1	0.992998	99.9978
GOTERM_BP_FAT	GO:0048568~embryonic organ development	6	1.28205	0.474824	HOXB4, PLK4, SP1, SOBP, MYC, ARNT	357	172	13528	1.32187	1	0.993212	99.9981
Annotation Cluster 71	Enrichment Score: 0.4834759177519706
Category	Term	Count	%	PValue	Genes	List Total	Pop Hits	Pop Total	Fold Enrichment	Bonferroni	Benjamini	FDR
SP_PIR_KEYWORDS	phospholipid biosynthesis	4	0.854701	0.0755062	SERINC5, AGPAT5, PEMT, PISD	453	42	19235	4.04394	1	0.461998	66.2588
GOTERM_BP_FAT	GO:0008654~phospholipid biosynthetic process	6	1.28205	0.131388	PIGK, SERINC5, AGPAT5, PEMT, PISD, SGMS1	357	102	13528	2.22903	1	0.916232	90.6909
GOTERM_BP_FAT	GO:0006644~phospholipid metabolic process	7	1.49573	0.384432	PIGK, SERINC5, PLCB3, AGPAT5, PEMT, PISD, SGMS1	357	190	13528	1.39608	1	0.986644	99.9719
GOTERM_BP_FAT	GO:0019637~organophosphate metabolic process	7	1.49573	0.431547	PIGK, SERINC5, PLCB3, AGPAT5, PEMT, PISD, SGMS1	357	200	13528	1.32627	1	0.990063	99.9927
GOTERM_BP_FAT	GO:0006650~glycerophospholipid metabolic process	3	0.641026	0.821188	PIGK, SERINC5, PEMT	357	118	13528	0.963396	1	0.999812	100
GOTERM_BP_FAT	GO:0046486~glycerolipid metabolic process	3	0.641026	0.929639	PIGK, SERINC5, PEMT	357	162	13528	0.701733	1	0.99999	100
Annotation Cluster 72	Enrichment Score: 0.46230186891454855
Category	Term	Count	%	PValue	Genes	List Total	Pop Hits	Pop Total	Fold Enrichment	Bonferroni	Benjamini	FDR
GOTERM_BP_FAT	GO:0007179~transforming growth factor beta receptor signaling pathway	4	0.854701	0.209485	KLF10, CREB1, TGFBRAP1, BMPR1A	357	60	13528	2.52624	1	0.955116	98.0977
GOTERM_BP_FAT	GO:0007178~transmembrane receptor protein serine/threonine kinase signaling pathway	5	1.06838	0.287087	KLF10, CREB1, SKI, TGFBRAP1, BMPR1A	357	103	13528	1.83949	1	0.973816	99.6666
GOTERM_BP_FAT	GO:0007167~enzyme linked receptor protein signaling pathway	9	1.92308	0.682225	KLF10, CREB1, ARF4, RHOQ, SKI, TGFBRAP1, APPL1, RAPGEF1, BMPR1A	357	342	13528	0.997199	1	0.998962	100
Annotation Cluster 73	Enrichment Score: 0.46228554913498143
Category	Term	Count	%	PValue	Genes	List Total	Pop Hits	Pop Total	Fold Enrichment	Bonferroni	Benjamini	FDR
GOTERM_CC_FAT	GO:0000323~lytic vacuole	8	1.7094	0.213009	FNBP1, GOT1, TIAL1, RAB14, CTSC, SLC15A4, CLCN7, VPS36	295	211	12782	1.6428	1	0.75257	96.1906
GOTERM_CC_FAT	GO:0005764~lysosome	8	1.7094	0.213009	FNBP1, GOT1, TIAL1, RAB14, CTSC, SLC15A4, CLCN7, VPS36	295	211	12782	1.6428	1	0.75257	96.1906
GOTERM_CC_FAT	GO:0005773~vacuole	8	1.7094	0.359212	FNBP1, GOT1, TIAL1, RAB14, CTSC, SLC15A4, CLCN7, VPS36	295	252	12782	1.37552	1	0.866608	99.7692
SP_PIR_KEYWORDS	lysosome	3	0.641026	0.868386	FNBP1, CTSC, CLCN7	453	149	19235	0.854927	1	0.997646	100
Annotation Cluster 74	Enrichment Score: 0.45490693239906516
Category	Term	Count	%	PValue	Genes	List Total	Pop Hits	Pop Total	Fold Enrichment	Bonferroni	Benjamini	FDR
UP_SEQ_FEATURE	zinc finger region:C2H2-type 12	10	2.13675	0.144878	ZNF546, ZNF778, HKR1, ZNF714, ZNF77, ZNF417, ZNF337, ZKSCAN5, ZNF343, ZNF41	453	252	19113	1.67429	1	0.994604	92.3579
UP_SEQ_FEATURE	zinc finger region:C2H2-type 13	8	1.7094	0.199886	ZNF546, ZNF778, HKR1, ZNF714, ZNF417, ZNF337, ZKSCAN5, ZNF41	453	201	19113	1.67929	1	0.997475	97.4369
UP_SEQ_FEATURE	zinc finger region:C2H2-type 11	10	2.13675	0.259314	ZNF546, ZNF778, HKR1, ZNF79, ZNF714, ZNF77, ZNF417, ZNF337, ZNF343, ZNF41	453	293	19113	1.44	1	0.999051	99.2788
UP_SEQ_FEATURE	zinc finger region:C2H2-type 17	4	0.854701	0.313099	ZNF546, ZNF778, ZNF337, ZNF41	453	83	19113	2.03335	1	0.999351	99.791
UP_SEQ_FEATURE	zinc finger region:C2H2-type 19	3	0.641026	0.374831	ZNF546, ZNF778, ZNF337	453	55	19113	2.30138	1	0.999787	99.9555
UP_SEQ_FEATURE	zinc finger region:C2H2-type 16	4	0.854701	0.441268	ZNF546, ZNF778, ZNF337, ZNF41	453	103	19113	1.63853	1	0.999932	99.993
UP_SEQ_FEATURE	zinc finger region:C2H2-type 18	3	0.641026	0.464828	ZNF546, ZNF337, ZNF41	453	66	19113	1.91782	1	0.999962	99.9965
UP_SEQ_FEATURE	zinc finger region:C2H2-type 15	4	0.854701	0.617392	ZNF546, ZNF778, ZNF337, ZNF41	453	134	19113	1.25946	1	0.999999	100
UP_SEQ_FEATURE	zinc finger region:C2H2-type 14	4	0.854701	0.721364	ZNF546, ZNF778, ZNF337, ZNF41	453	157	19113	1.07496	1	1	100
Annotation Cluster 75	Enrichment Score: 0.4477086879716966
Category	Term	Count	%	PValue	Genes	List Total	Pop Hits	Pop Total	Fold Enrichment	Bonferroni	Benjamini	FDR
UP_SEQ_FEATURE	domain:SET	3	0.641026	0.323175	EZH2, SMYD2, SUV39H2	453	49	19113	2.58319	1	0.999458	99.8361
INTERPRO	IPR001214:SET	3	0.641026	0.357729	EZH2, SMYD2, SUV39H2	427	49	16659	2.38862	1	0.998551	99.882
SMART	SM00317:SET	3	0.641026	0.392538	EZH2, SMYD2, SUV39H2	251	49	9079	2.21457	1	0.989343	99.7629
Annotation Cluster 76	Enrichment Score: 0.4473919315864992
Category	Term	Count	%	PValue	Genes	List Total	Pop Hits	Pop Total	Fold Enrichment	Bonferroni	Benjamini	FDR
GOTERM_BP_FAT	GO:0030324~lung development	5	1.06838	0.263633	PPP1CA, SP1, DHCR7, MAPK8IP3, BMPR1A	357	99	13528	1.91382	1	0.971754	99.4247
GOTERM_BP_FAT	GO:0030323~respiratory tube development	5	1.06838	0.281193	PPP1CA, SP1, DHCR7, MAPK8IP3, BMPR1A	357	102	13528	1.85753	1	0.972034	99.617
GOTERM_BP_FAT	GO:0060541~respiratory system development	5	1.06838	0.316788	PPP1CA, SP1, DHCR7, MAPK8IP3, BMPR1A	357	108	13528	1.75433	1	0.978338	99.8373
GOTERM_BP_FAT	GO:0035295~tube development	6	1.28205	0.691288	PPP1CA, SP1, DHCR7, MAPK8IP3, BMPR1A, TWIST1	357	220	13528	1.03346	1	0.999037	100
Annotation Cluster 77	Enrichment Score: 0.44112275469923734
Category	Term	Count	%	PValue	Genes	List Total	Pop Hits	Pop Total	Fold Enrichment	Bonferroni	Benjamini	FDR
SP_PIR_KEYWORDS	mitochondrion inner membrane	7	1.49573	0.304026	UQCRC2, NDUFV3, COX7A2, SLC25A10, SLC25A35, SLC25A44, NDUFA12	453	193	19235	1.54005	1	0.82041	99.3367
UP_SEQ_FEATURE	repeat:Solcar 3	3	0.641026	0.340543	SLC25A10, SLC25A35, SLC25A44	453	51	19113	2.48189	1	0.999546	99.893
UP_SEQ_FEATURE	repeat:Solcar 1	3	0.641026	0.366323	SLC25A10, SLC25A35, SLC25A44	453	54	19113	2.344	1	0.999757	99.9445
UP_SEQ_FEATURE	repeat:Solcar 2	3	0.641026	0.366323	SLC25A10, SLC25A35, SLC25A44	453	54	19113	2.344	1	0.999757	99.9445
INTERPRO	IPR001993:Mitochondrial substrate carrier	3	0.641026	0.385339	SLC25A10, SLC25A35, SLC25A44	427	52	16659	2.25081	1	0.99913	99.9396
INTERPRO	IPR018108:Mitochondrial substrate/solute carrier	3	0.641026	0.421317	SLC25A10, SLC25A35, SLC25A44	427	56	16659	2.09004	1	0.999273	99.9759
Annotation Cluster 78	Enrichment Score: 0.4245263808795565
Category	Term	Count	%	PValue	Genes	List Total	Pop Hits	Pop Total	Fold Enrichment	Bonferroni	Benjamini	FDR
GOTERM_BP_FAT	GO:0006511~ubiquitin-dependent protein catabolic process	11	2.35043	0.106911	USP53, USP54, PSMC4, TSG101, PSMC3, UBE2G2, SKP1, EDEM1, PSMD7, USP42, USP32	357	242	13528	1.72243	1	0.897187	85.1294
GOTERM_BP_FAT	GO:0051248~negative regulation of protein metabolic process	9	1.92308	0.121073	EIF4A3, GTPBP4, SET, PSMC4, PSMC3, RELA, PEBP1, IGF2BP2, PSMD7	357	187	13528	1.82375	1	0.908983	88.6414
GOTERM_BP_FAT	GO:0032269~negative regulation of cellular protein metabolic process	8	1.7094	0.196899	EIF4A3, GTPBP4, SET, PSMC4, PSMC3, PEBP1, IGF2BP2, PSMD7	357	180	13528	1.68416	1	0.949637	97.5174
GOTERM_BP_FAT	GO:0031400~negative regulation of protein modification process	6	1.28205	0.204561	GTPBP4, SET, PSMC4, PSMC3, PEBP1, PSMD7	357	119	13528	1.9106	1	0.952426	97.8878
GOTERM_BP_FAT	GO:0051437~positive regulation of ubiquitin-protein ligase activity during mitotic cell cycle	4	0.854701	0.265626	PSMC4, PSMC3, SKP1, PSMD7	357	68	13528	2.22903	1	0.971949	99.4504
GOTERM_BP_FAT	GO:0031396~regulation of protein ubiquitination	5	1.06838	0.269464	GTPBP4, PSMC4, PSMC3, SKP1, PSMD7	357	100	13528	1.89468	1	0.971596	99.4969
GOTERM_BP_FAT	GO:0051443~positive regulation of ubiquitin-protein ligase activity	4	0.854701	0.27996	PSMC4, PSMC3, SKP1, PSMD7	357	70	13528	2.16535	1	0.972156	99.6058
GOTERM_BP_FAT	GO:0043161~proteasomal ubiquitin-dependent protein catabolic process	5	1.06838	0.281193	PSMC4, PSMC3, UBE2G2, EDEM1, PSMD7	357	102	13528	1.85753	1	0.972034	99.617
GOTERM_BP_FAT	GO:0010498~proteasomal protein catabolic process	5	1.06838	0.281193	PSMC4, PSMC3, UBE2G2, EDEM1, PSMD7	357	102	13528	1.85753	1	0.972034	99.617
GOTERM_BP_FAT	GO:0051439~regulation of ubiquitin-protein ligase activity during mitotic cell cycle	4	0.854701	0.287155	PSMC4, PSMC3, SKP1, PSMD7	357	71	13528	2.13485	1	0.973233	99.6672
GOTERM_BP_FAT	GO:0051351~positive regulation of ligase activity	4	0.854701	0.301584	PSMC4, PSMC3, SKP1, PSMD7	357	73	13528	2.07636	1	0.976353	99.7642
GOTERM_BP_FAT	GO:0031397~negative regulation of protein ubiquitination	4	0.854701	0.308813	GTPBP4, PSMC4, PSMC3, PSMD7	357	74	13528	2.0483	1	0.977764	99.8021
GOTERM_BP_FAT	GO:0051438~regulation of ubiquitin-protein ligase activity	4	0.854701	0.337762	PSMC4, PSMC3, SKP1, PSMD7	357	78	13528	1.94326	1	0.980455	99.9038
GOTERM_BP_FAT	GO:0051340~regulation of ligase activity	4	0.854701	0.359435	PSMC4, PSMC3, SKP1, PSMD7	357	81	13528	1.87129	1	0.984012	99.9451
COG_ONTOLOGY	Posttranslational modification, protein turnover, chaperones	6	1.28205	0.370879	PSMC4, PSMC3, PTAR1, OSGEPL1, SKP1, RABGGTB	76	104	1950	1.48026	0.99985	0.99985	96.8981
GOTERM_BP_FAT	GO:0031399~regulation of protein modification process	10	2.13675	0.372208	GTPBP4, SET, PSMC4, PSMC3, MAPK8IP3, PEBP1, SKP1, PRKCE, PSMD7, BMPR1A	357	295	13528	1.28453	1	0.985447	99.9609
KEGG_PATHWAY	hsa03050:Proteasome	3	0.641026	0.372942	PSMC4, PSMC3, PSMD7	141	47	5085	2.30195	1	0.930343	99.5855
SP_PIR_KEYWORDS	proteasome	3	0.641026	0.380284	PSMC4, PSMC3, PSMD7	453	56	19235	2.27472	1	0.875628	99.8669
GOTERM_BP_FAT	GO:0031398~positive regulation of protein ubiquitination	4	0.854701	0.381005	PSMC4, PSMC3, SKP1, PSMD7	357	84	13528	1.80446	1	0.986591	99.9692
GOTERM_CC_FAT	GO:0000502~proteasome complex	3	0.641026	0.411157	PSMC4, PSMC3, PSMD7	295	61	12782	2.13093	1	0.903253	99.9272
GOTERM_BP_FAT	GO:0051436~negative regulation of ubiquitin-protein ligase activity during mitotic cell cycle	3	0.641026	0.513464	PSMC4, PSMC3, PSMD7	357	65	13528	1.74893	1	0.994623	99.9995
GOTERM_BP_FAT	GO:0031145~anaphase-promoting complex-dependent proteasomal ubiquitin-dependent protein catabolic process	3	0.641026	0.513464	PSMC4, PSMC3, PSMD7	357	65	13528	1.74893	1	0.994623	99.9995
GOTERM_BP_FAT	GO:0051352~negative regulation of ligase activity	3	0.641026	0.529751	PSMC4, PSMC3, PSMD7	357	67	13528	1.69673	1	0.995072	99.9997
GOTERM_BP_FAT	GO:0051444~negative regulation of ubiquitin-protein ligase activity	3	0.641026	0.529751	PSMC4, PSMC3, PSMD7	357	67	13528	1.69673	1	0.995072	99.9997
GOTERM_BP_FAT	GO:0031401~positive regulation of protein modification process	5	1.06838	0.729349	PSMC4, PSMC3, SKP1, PSMD7, BMPR1A	357	187	13528	1.0132	1	0.999365	100
GOTERM_BP_FAT	GO:0032270~positive regulation of cellular protein metabolic process	6	1.28205	0.738165	PSMC4, PSMC3, PEMT, SKP1, PSMD7, BMPR1A	357	233	13528	0.9758	1	0.999404	100
GOTERM_BP_FAT	GO:0051247~positive regulation of protein metabolic process	6	1.28205	0.770541	PSMC4, PSMC3, PEMT, SKP1, PSMD7, BMPR1A	357	243	13528	0.935643	1	0.99959	100
GOTERM_BP_FAT	GO:0043086~negative regulation of catalytic activity	6	1.28205	0.858021	PSMC4, PSMC3, CAND1, ATPIF1, PSMD7, DNAJB6	357	277	13528	0.820799	1	0.9999	100
GOTERM_BP_FAT	GO:0044092~negative regulation of molecular function	7	1.49573	0.877365	GTPBP4, PSMC4, PSMC3, CAND1, ATPIF1, PSMD7, DNAJB6	357	334	13528	0.794176	1	0.99994	100
GOTERM_BP_FAT	GO:0043085~positive regulation of catalytic activity	9	1.92308	0.966742	SPDYA, SERINC5, PSMC4, PSMC3, MAPK8IP3, SKP1, CERK, MYC, PSMD7	357	520	13528	0.65585	1	0.999999	100
Annotation Cluster 79	Enrichment Score: 0.4186785882705868
Category	Term	Count	%	PValue	Genes	List Total	Pop Hits	Pop Total	Fold Enrichment	Bonferroni	Benjamini	FDR
GOTERM_BP_FAT	GO:0032868~response to insulin stimulus	6	1.28205	0.123692	CAPN10, GOT1, ADM, RELA, RHOQ, APPL1	357	100	13528	2.27361	1	0.909228	89.1987
GOTERM_BP_FAT	GO:0010033~response to organic substance	24	5.12821	0.19684	EGR1, KLF10, CREB1, RELA, RHOQ, TRIM16, ANXA5, APPL1, EDEM1, GOT1, CAPN10, THBD, HSPA2, ADM, DNAJA1, PEMT, PEBP1, HSPA4, CTSC, SUPT5H, RBM14, DNAJC3, MYC, DNAJB6	357	721	13528	1.26137	1	0.950797	97.5144
GOTERM_BP_FAT	GO:0046324~regulation of glucose import	3	0.641026	0.215245	CAPN10, RHOQ, APPL1	357	33	13528	3.44487	1	0.958223	98.3183
GOTERM_BP_FAT	GO:0043434~response to peptide hormone stimulus	7	1.49573	0.220233	CAPN10, GOT1, ADM, RELA, RHOQ, TRIM16, APPL1	357	154	13528	1.72243	1	0.958617	98.4897
GOTERM_BP_FAT	GO:0010827~regulation of glucose transport	3	0.641026	0.22499	CAPN10, RHOQ, APPL1	357	34	13528	3.34355	1	0.958857	98.6377
GOTERM_BP_FAT	GO:0032869~cellular response to insulin stimulus	4	0.854701	0.265626	CAPN10, GOT1, RHOQ, APPL1	357	68	13528	2.22903	1	0.971949	99.4504
GOTERM_BP_FAT	GO:0051384~response to glucocorticoid stimulus	3	0.641026	0.612543	GOT1, ADM, PEBP1	357	78	13528	1.45744	1	0.997741	100
GOTERM_BP_FAT	GO:0031960~response to corticosteroid stimulus	3	0.641026	0.659179	GOT1, ADM, PEBP1	357	85	13528	1.33742	1	0.998692	100
GOTERM_BP_FAT	GO:0032870~cellular response to hormone stimulus	4	0.854701	0.684212	CAPN10, GOT1, RHOQ, APPL1	357	133	13528	1.13966	1	0.998975	100
GOTERM_BP_FAT	GO:0009719~response to endogenous stimulus	10	2.13675	0.743576	CAPN10, GOT1, ADM, RELA, PEMT, PEBP1, RHOQ, TRIM16, APPL1, RBM14	357	405	13528	0.935643	1	0.999442	100
GOTERM_BP_FAT	GO:0009725~response to hormone stimulus	9	1.92308	0.754517	CAPN10, GOT1, ADM, RELA, PEBP1, RHOQ, TRIM16, APPL1, RBM14	357	367	13528	0.92927	1	0.999491	100
GOTERM_BP_FAT	GO:0048545~response to steroid hormone stimulus	4	0.854701	0.884759	GOT1, ADM, RELA, PEBP1	357	192	13528	0.789449	1	0.99995	100
Annotation Cluster 80	Enrichment Score: 0.40100244120728157
Category	Term	Count	%	PValue	Genes	List Total	Pop Hits	Pop Total	Fold Enrichment	Bonferroni	Benjamini	FDR
UP_SEQ_FEATURE	repeat:TPR 8	4	0.854701	0.104363	TTC25, STIP1, DNAJC3, IFT140	453	48	19113	3.516	1	0.989633	83.65
UP_SEQ_FEATURE	repeat:TPR 9	3	0.641026	0.157771	STIP1, DNAJC3, IFT140	453	30	19113	4.21921	1	0.994591	94.046
UP_SEQ_FEATURE	repeat:TPR 7	4	0.854701	0.163356	TTC25, STIP1, DNAJC3, IFT140	453	59	19113	2.86048	1	0.995029	94.6627
UP_SEQ_FEATURE	repeat:TPR 6	4	0.854701	0.217311	TTC25, STIP1, DNAJC3, IFT140	453	68	19113	2.48189	1	0.997985	98.215
UP_SEQ_FEATURE	repeat:TPR 5	4	0.854701	0.267869	TTC25, STIP1, DNAJC3, IFT140	453	76	19113	2.22063	1	0.999182	99.4041
UP_SEQ_FEATURE	repeat:TPR 4	4	0.854701	0.403465	TTC25, STIP1, DNAJC3, IFT140	453	97	19113	1.73988	1	0.99987	99.9794
UP_SEQ_FEATURE	repeat:TPR 3	5	1.06838	0.412482	TTC25, ZC3H7A, STIP1, DNAJC3, IFT140	453	138	19113	1.5287	1	0.999888	99.984
UP_SEQ_FEATURE	repeat:TPR 2	5	1.06838	0.480529	TTC25, ZC3H7A, STIP1, DNAJC3, IFT140	453	151	19113	1.39709	1	0.99997	99.9979
UP_SEQ_FEATURE	repeat:TPR 1	5	1.06838	0.480529	TTC25, ZC3H7A, STIP1, DNAJC3, IFT140	453	151	19113	1.39709	1	0.99997	99.9979
SP_PIR_KEYWORDS	tpr repeat	5	1.06838	0.520766	TTC25, ZC3H7A, STIP1, DNAJC3, IFT140	453	160	19235	1.32692	1	0.934985	99.9962
INTERPRO	IPR001440:Tetratricopeptide TPR-1	3	0.641026	0.729147	TTC25, STIP1, DNAJC3	427	100	16659	1.17042	1	0.999998	100
INTERPRO	IPR011990:Tetratricopeptide-like helical	4	0.854701	0.769217	TTC25, ZC3H7A, STIP1, DNAJC3	427	157	16659	0.993989	1	0.999999	100
INTERPRO	IPR019734:Tetratricopeptide repeat	3	0.641026	0.80454	TTC25, STIP1, DNAJC3	427	117	16659	1.00036	1	1	100
INTERPRO	IPR013026:Tetratricopeptide region	3	0.641026	0.819328	TTC25, STIP1, DNAJC3	427	121	16659	0.967291	1	1	100
SMART	SM00028:TPR	3	0.641026	0.833851	TTC25, STIP1, DNAJC3	251	116	9079	0.935465	1	0.999961	100
Annotation Cluster 81	Enrichment Score: 0.40060198897267835
Category	Term	Count	%	PValue	Genes	List Total	Pop Hits	Pop Total	Fold Enrichment	Bonferroni	Benjamini	FDR
GOTERM_BP_FAT	GO:0010942~positive regulation of cell death	16	3.4188	0.175457	CFLAR, BCLAF1, CDK5R1, TP53BP2, KLF10, PPP3R1, BNIP3, RRAGA, RPS6, PRKCE, CAPN10, TIAL1, DAP, MYC, TP53INP1, ERCC2	357	435	13528	1.39379	1	0.938376	96.1294
SP_PIR_KEYWORDS	Apoptosis	13	2.77778	0.191909	CFLAR, TP53BP2, BNIP3, RRAGA, SGMS1, VDAC1, SHB, CLPTM1L, DOCK1, TIAL1, TNFAIP8, DAP, TP53INP1	453	381	19235	1.44881	1	0.728159	94.7593
GOTERM_BP_FAT	GO:0043065~positive regulation of apoptosis	15	3.20513	0.245568	CFLAR, BCLAF1, CDK5R1, TP53BP2, KLF10, PPP3R1, BNIP3, RPS6, PRKCE, CAPN10, TIAL1, DAP, MYC, ERCC2, TP53INP1	357	430	13528	1.32187	1	0.967486	99.1345
GOTERM_BP_FAT	GO:0043068~positive regulation of programmed cell death	15	3.20513	0.251677	CFLAR, BCLAF1, CDK5R1, TP53BP2, KLF10, PPP3R1, BNIP3, RPS6, PRKCE, CAPN10, TIAL1, DAP, MYC, ERCC2, TP53INP1	357	433	13528	1.31271	1	0.968269	99.2453
GOTERM_BP_FAT	GO:0006915~apoptosis	19	4.05983	0.32282	CFLAR, GGCT, TP53BP2, PPP3R1, BNIP3, RRAGA, CGB7, SGMS1, VDAC1, CLPTM1L, SHB, DOCK1, TIAL1, TNFAIP8, DAP, MYC, TP53INP1, ERCC2, TWIST1	357	602	13528	1.19598	1	0.978775	99.8599
GOTERM_BP_FAT	GO:0006917~induction of apoptosis	11	2.35043	0.331176	CFLAR, BCLAF1, TP53BP2, KLF10, TIAL1, BNIP3, DAP, PRKCE, MYC, TP53INP1, ERCC2	357	320	13528	1.30259	1	0.979894	99.8863
GOTERM_BP_FAT	GO:0012502~induction of programmed cell death	11	2.35043	0.339184	CFLAR, BCLAF1, TP53BP2, KLF10, TIAL1, BNIP3, DAP, PRKCE, MYC, TP53INP1, ERCC2	357	321	13528	1.29853	1	0.980422	99.9072
GOTERM_BP_FAT	GO:0012501~programmed cell death	19	4.05983	0.343284	CFLAR, GGCT, TP53BP2, PPP3R1, BNIP3, RRAGA, CGB7, SGMS1, VDAC1, CLPTM1L, SHB, DOCK1, TIAL1, TNFAIP8, DAP, MYC, TP53INP1, ERCC2, TWIST1	357	611	13528	1.17836	1	0.981129	99.9165
GOTERM_BP_FAT	GO:0010941~regulation of cell death	24	5.12821	0.394088	CFLAR, BCLAF1, CDK5R1, TP53BP2, KLF10, CREB1, RELA, PPP3R1, BNIP3, RRAGA, SGMS1, RPS6, ANXA5, PRKCE, PGP, CAPN10, TIAL1, TNFAIP8, DNAJC5, DAP, MYC, DNAJB6, TP53INP1, ERCC2	357	815	13528	1.11588	1	0.986406	99.9785
GOTERM_BP_FAT	GO:0042981~regulation of apoptosis	23	4.91453	0.457787	CFLAR, BCLAF1, CDK5R1, TP53BP2, KLF10, CREB1, RELA, PPP3R1, BNIP3, SGMS1, RPS6, ANXA5, PRKCE, PGP, CAPN10, TIAL1, TNFAIP8, DNAJC5, DAP, MYC, DNAJB6, TP53INP1, ERCC2	357	804	13528	1.08402	1	0.992223	99.9967
GOTERM_BP_FAT	GO:0043067~regulation of programmed cell death	23	4.91453	0.478394	CFLAR, BCLAF1, CDK5R1, TP53BP2, KLF10, CREB1, RELA, PPP3R1, BNIP3, SGMS1, RPS6, ANXA5, PRKCE, PGP, CAPN10, TIAL1, TNFAIP8, DNAJC5, DAP, MYC, DNAJB6, TP53INP1, ERCC2	357	812	13528	1.07334	1	0.99326	99.9983
GOTERM_BP_FAT	GO:0008219~cell death	20	4.2735	0.522417	CFLAR, GGCT, TP53BP2, SLC33A1, PPP3R1, BNIP3, RRAGA, CGB7, SGMS1, VDAC1, CLPTM1L, SHB, DOCK1, TIAL1, TNFAIP8, DAP, MYC, TP53INP1, ERCC2, TWIST1	357	719	13528	1.05406	1	0.994855	99.9996
GOTERM_BP_FAT	GO:0016265~death	20	4.2735	0.539195	CFLAR, GGCT, TP53BP2, SLC33A1, PPP3R1, BNIP3, RRAGA, CGB7, SGMS1, VDAC1, CLPTM1L, SHB, DOCK1, TIAL1, TNFAIP8, DAP, MYC, TP53INP1, ERCC2, TWIST1	357	724	13528	1.04678	1	0.995431	99.9998
GOTERM_BP_FAT	GO:0006916~anti-apoptosis	6	1.28205	0.634793	CFLAR, RELA, TNFAIP8, BNIP3, ANXA5, MYC	357	206	13528	1.1037	1	0.998215	100
GOTERM_BP_FAT	GO:0043066~negative regulation of apoptosis	9	1.92308	0.718462	CFLAR, RELA, TNFAIP8, BNIP3, DNAJC5, SGMS1, ANXA5, MYC, ERCC2	357	354	13528	0.963396	1	0.999315	100
GOTERM_BP_FAT	GO:0043069~negative regulation of programmed cell death	9	1.92308	0.732727	CFLAR, RELA, TNFAIP8, BNIP3, DNAJC5, SGMS1, ANXA5, MYC, ERCC2	357	359	13528	0.949978	1	0.999394	100
GOTERM_BP_FAT	GO:0060548~negative regulation of cell death	9	1.92308	0.735521	CFLAR, RELA, TNFAIP8, BNIP3, DNAJC5, SGMS1, ANXA5, MYC, ERCC2	357	360	13528	0.947339	1	0.9994	100
Annotation Cluster 82	Enrichment Score: 0.3939142080441011
Category	Term	Count	%	PValue	Genes	List Total	Pop Hits	Pop Total	Fold Enrichment	Bonferroni	Benjamini	FDR
GOTERM_BP_FAT	GO:0051188~cofactor biosynthetic process	5	1.06838	0.252047	MTHFD1, MTHFD2L, NFE2L1, PDSS2, PDHB	357	97	13528	1.95328	1	0.967683	99.2516
GOTERM_BP_FAT	GO:0009108~coenzyme biosynthetic process	4	0.854701	0.272783	MTHFD1, MTHFD2L, PDSS2, PDHB	357	69	13528	2.19673	1	0.972368	99.534
GOTERM_BP_FAT	GO:0018130~heterocycle biosynthetic process	3	0.641026	0.462437	MTHFD1, MTHFD2L, NFE2L1	357	59	13528	1.92679	1	0.992567	99.9971
GOTERM_BP_FAT	GO:0006732~coenzyme metabolic process	5	1.06838	0.575432	MTHFD1, MTHFD2L, CS, PDSS2, PDHB	357	153	13528	1.23835	1	0.996578	99.9999
GOTERM_BP_FAT	GO:0051186~cofactor metabolic process	6	1.28205	0.586251	MTHFD1, MTHFD2L, CS, NFE2L1, PDSS2, PDHB	357	195	13528	1.16596	1	0.996913	100
Annotation Cluster 83	Enrichment Score: 0.38448404574210104
Category	Term	Count	%	PValue	Genes	List Total	Pop Hits	Pop Total	Fold Enrichment	Bonferroni	Benjamini	FDR
GOTERM_BP_FAT	GO:0007140~male meiosis	3	0.641026	0.104504	HSPA2, FANCA, SUV39H2	357	21	13528	5.41337	1	0.900036	84.4392
GOTERM_BP_FAT	GO:0051327~M phase of meiotic cell cycle	4	0.854701	0.478733	HSPA2, CKS2, FANCA, SUV39H2	357	98	13528	1.54668	1	0.99314	99.9983
GOTERM_BP_FAT	GO:0007126~meiosis	4	0.854701	0.478733	HSPA2, CKS2, FANCA, SUV39H2	357	98	13528	1.54668	1	0.99314	99.9983
GOTERM_BP_FAT	GO:0051321~meiotic cell cycle	4	0.854701	0.492135	HSPA2, CKS2, FANCA, SUV39H2	357	100	13528	1.51574	1	0.994111	99.9989
GOTERM_BP_FAT	GO:0000279~M phase	9	1.92308	0.639891	HSPA2, RAN, KATNB1, CKS2, PAPD7, FANCA, SEPT7, STAG1, SUV39H2	357	329	13528	1.0366	1	0.998327	100
GOTERM_BP_FAT	GO:0022403~cell cycle phase	11	2.35043	0.654012	SPDYA, HSPA2, RAN, CAMK2D, KATNB1, CKS2, PAPD7, FANCA, SEPT7, STAG1, SUV39H2	357	414	13528	1.00683	1	0.998599	100
Annotation Cluster 84	Enrichment Score: 0.3677644525350759
Category	Term	Count	%	PValue	Genes	List Total	Pop Hits	Pop Total	Fold Enrichment	Bonferroni	Benjamini	FDR
GOTERM_BP_FAT	GO:0043388~positive regulation of DNA binding	4	0.854701	0.27996	RELA, EDF1, SKI, ERCC2	357	70	13528	2.16535	1	0.972156	99.6058
GOTERM_BP_FAT	GO:0051099~positive regulation of binding	4	0.854701	0.337762	RELA, EDF1, SKI, ERCC2	357	78	13528	1.94326	1	0.980455	99.9038
GOTERM_BP_FAT	GO:0051098~regulation of binding	5	1.06838	0.575432	GTPBP4, RELA, EDF1, SKI, ERCC2	357	153	13528	1.23835	1	0.996578	99.9999
GOTERM_BP_FAT	GO:0051101~regulation of DNA binding	4	0.854701	0.621214	RELA, EDF1, SKI, ERCC2	357	121	13528	1.25268	1	0.998	100
Annotation Cluster 85	Enrichment Score: 0.36762149500305163
Category	Term	Count	%	PValue	Genes	List Total	Pop Hits	Pop Total	Fold Enrichment	Bonferroni	Benjamini	FDR
UP_SEQ_FEATURE	domain:SCAN box	3	0.641026	0.391704	ZNF213, ZKSCAN5, ZNF449	453	57	19113	2.22063	1	0.999836	99.9716
INTERPRO	IPR003309:Transcriptional regulator SCAN	3	0.641026	0.430144	ZNF213, ZKSCAN5, ZNF449	427	57	16659	2.05337	1	0.999236	99.9809
SMART	SM00431:SCAN	3	0.641026	0.468342	ZNF213, ZKSCAN5, ZNF449	251	57	9079	1.90375	1	0.994374	99.9529
Annotation Cluster 86	Enrichment Score: 0.36422512438514326
Category	Term	Count	%	PValue	Genes	List Total	Pop Hits	Pop Total	Fold Enrichment	Bonferroni	Benjamini	FDR
GOTERM_BP_FAT	GO:0010639~negative regulation of organelle organization	4	0.854701	0.36664	LIMA1, SET, KATNB1, TMSB10	357	82	13528	1.84847	1	0.984927	99.9546
GOTERM_BP_FAT	GO:0051494~negative regulation of cytoskeleton organization	3	0.641026	0.426731	LIMA1, KATNB1, TMSB10	357	55	13528	2.06692	1	0.990042	99.9915
GOTERM_BP_FAT	GO:0051129~negative regulation of cellular component organization	5	1.06838	0.516334	LIMA1, SET, KATNB1, RHOQ, TMSB10	357	142	13528	1.33428	1	0.994731	99.9995
Annotation Cluster 87	Enrichment Score: 0.3616166010759465
Category	Term	Count	%	PValue	Genes	List Total	Pop Hits	Pop Total	Fold Enrichment	Bonferroni	Benjamini	FDR
UP_SEQ_FEATURE	domain:SAM	4	0.854701	0.300129	INPPL1, SAMD11, SGMS1, SAMD3	453	81	19113	2.08356	1	0.999238	99.7158
INTERPRO	IPR001660:Sterile alpha motif SAM	4	0.854701	0.42612	INPPL1, SAMD11, SGMS1, SAMD3	427	93	16659	1.67802	1	0.999261	99.9788
SMART	SM00454:SAM	4	0.854701	0.474387	INPPL1, SAMD11, SGMS1, SAMD3	251	93	9079	1.55576	1	0.993415	99.959
INTERPRO	IPR013761:Sterile alpha motif-type	3	0.641026	0.589604	INPPL1, SAMD11, SAMD3	427	77	16659	1.52003	1	0.999931	99.9999
Annotation Cluster 88	Enrichment Score: 0.3613767191877928
Category	Term	Count	%	PValue	Genes	List Total	Pop Hits	Pop Total	Fold Enrichment	Bonferroni	Benjamini	FDR
GOTERM_MF_FAT	GO:0042623~ATPase activity, coupled	11	2.35043	0.202132	EIF4A3, ATP2A2, ASCC3, EIF4A2, G3BP1, KATNB1, ABCC10, ATP11A, ABCC2, KATNAL1, ERCC2	352	272	12983	1.49161	1	0.938272	96.3098
GOTERM_MF_FAT	GO:0015405~P-P-bond-hydrolysis-driven transmembrane transporter activity	5	1.06838	0.420472	ATP2A2, ABCC10, ATP11A, ABCC2, SEC61G	352	122	12983	1.51162	1	0.977284	99.9655
GOTERM_MF_FAT	GO:0015399~primary active transmembrane transporter activity	5	1.06838	0.420472	ATP2A2, ABCC10, ATP11A, ABCC2, SEC61G	352	122	12983	1.51162	1	0.977284	99.9655
GOTERM_MF_FAT	GO:0042626~ATPase activity, coupled to transmembrane movement of substances	4	0.854701	0.568655	ATP2A2, ABCC10, ATP11A, ABCC2	352	109	12983	1.35352	1	0.992258	99.9995
GOTERM_MF_FAT	GO:0043492~ATPase activity, coupled to movement of substances	4	0.854701	0.574876	ATP2A2, ABCC10, ATP11A, ABCC2	352	110	12983	1.34122	1	0.99251	99.9996
GOTERM_MF_FAT	GO:0016820~hydrolase activity, acting on acid anhydrides, catalyzing transmembrane movement of substances	4	0.854701	0.581041	ATP2A2, ABCC10, ATP11A, ABCC2	352	111	12983	1.32914	1	0.992751	99.9997
Annotation Cluster 89	Enrichment Score: 0.3605126873572884
Category	Term	Count	%	PValue	Genes	List Total	Pop Hits	Pop Total	Fold Enrichment	Bonferroni	Benjamini	FDR
GOTERM_MF_FAT	GO:0017048~Rho GTPase binding	3	0.641026	0.274415	INF2, DIAPH3, CDC42BPB	352	38	12983	2.91186	1	0.958378	99.0786
GOTERM_MF_FAT	GO:0017016~Ras GTPase binding	4	0.854701	0.447968	INF2, RAB11FIP3, DIAPH3, CDC42BPB	352	91	12983	1.62125	1	0.981182	99.983
GOTERM_MF_FAT	GO:0031267~small GTPase binding	4	0.854701	0.516946	INF2, RAB11FIP3, DIAPH3, CDC42BPB	352	101	12983	1.46073	1	0.989299	99.9976
GOTERM_MF_FAT	GO:0051020~GTPase binding	4	0.854701	0.568655	INF2, RAB11FIP3, DIAPH3, CDC42BPB	352	109	12983	1.35352	1	0.992258	99.9995
Annotation Cluster 90	Enrichment Score: 0.3466195330935597
Category	Term	Count	%	PValue	Genes	List Total	Pop Hits	Pop Total	Fold Enrichment	Bonferroni	Benjamini	FDR
GOTERM_BP_FAT	GO:0045333~cellular respiration	5	1.06838	0.252047	UQCRC2, NDUFV3, NDUFA9, CS, PDHB	357	97	13528	1.95328	1	0.967683	99.2516
GOTERM_CC_FAT	GO:0005759~mitochondrial matrix	6	1.28205	0.601631	NDUFA9, CS, CBR4, PCCA, PDHB, VDAC1	295	227	12782	1.14525	1	0.96047	99.9996
GOTERM_CC_FAT	GO:0031980~mitochondrial lumen	6	1.28205	0.601631	NDUFA9, CS, CBR4, PCCA, PDHB, VDAC1	295	227	12782	1.14525	1	0.96047	99.9996
Annotation Cluster 91	Enrichment Score: 0.32690899299476844
Category	Term	Count	%	PValue	Genes	List Total	Pop Hits	Pop Total	Fold Enrichment	Bonferroni	Benjamini	FDR
GOTERM_MF_FAT	GO:0008047~enzyme activator activity	12	2.5641	0.298008	CXCL1, GDI2, CDK5R1, ARFGAP3, DOCK1, RAP1GAP, NOXO1, RAP1GDS1, ARHGAP11A, DNAJB6, ARHGAP12, FN1	352	335	12983	1.3212	1	0.960017	99.4316
SP_PIR_KEYWORDS	GTPase activation	6	1.28205	0.318946	GDI2, ARFGAP3, RAP1GAP, RAP1GDS1, ARHGAP11A, ARHGAP12	453	159	19235	1.60232	1	0.826914	99.5086
GOTERM_MF_FAT	GO:0005096~GTPase activator activity	7	1.49573	0.563044	GDI2, ARFGAP3, DOCK1, RAP1GAP, RAP1GDS1, ARHGAP11A, ARHGAP12	352	220	12983	1.17357	1	0.992851	99.9994
GOTERM_MF_FAT	GO:0060589~nucleoside-triphosphatase regulator activity	12	2.5641	0.563803	GDI2, ARFGAP3, RAB11FIP3, DOCK1, RAP1GAP, RAP1GDS1, ATPIF1, ARHGAP11A, RAPGEF1, DNAJB6, ARHGAP12, CDC42BPB	352	413	12983	1.07168	1	0.992542	99.9995
GOTERM_MF_FAT	GO:0030695~GTPase regulator activity	10	2.13675	0.768847	GDI2, ARFGAP3, RAB11FIP3, DOCK1, RAP1GAP, RAP1GDS1, ARHGAP11A, RAPGEF1, ARHGAP12, CDC42BPB	352	404	12983	0.912958	1	0.999383	100
Annotation Cluster 92	Enrichment Score: 0.3182916750778228
Category	Term	Count	%	PValue	Genes	List Total	Pop Hits	Pop Total	Fold Enrichment	Bonferroni	Benjamini	FDR
INTERPRO	IPR006574:SPRY-associated	3	0.641026	0.348424	TRIM7, TRIM25, TRIM16	427	48	16659	2.43838	1	0.998421	99.8531
SMART	SM00589:PRY	3	0.641026	0.382711	TRIM7, TRIM25, TRIM16	251	48	9079	2.26071	1	0.990476	99.7119
INTERPRO	IPR018355:SPla/RYanodine receptor subgroup	3	0.641026	0.412421	TRIM7, TRIM25, TRIM16	427	55	16659	2.12804	1	0.999311	99.9696
SMART	SM00449:SPRY	3	0.641026	0.449901	TRIM7, TRIM25, TRIM16	251	55	9079	1.97298	1	0.994251	99.9288
INTERPRO	IPR003879:Butyrophylin-like	3	0.641026	0.473162	TRIM7, TRIM25, TRIM16	427	62	16659	1.88778	1	0.999403	99.9942
UP_SEQ_FEATURE	domain:B30.2/SPRY	3	0.641026	0.580979	TRIM7, TRIM25, TRIM16	453	82	19113	1.54361	1	0.999997	99.9999
INTERPRO	IPR003877:SPla/RYanodine receptor SPRY	3	0.641026	0.637027	TRIM7, TRIM25, TRIM16	427	84	16659	1.39336	1	0.999975	100
INTERPRO	IPR001870:B302 (SPRY)-like	3	0.641026	0.655997	TRIM7, TRIM25, TRIM16	427	87	16659	1.34531	1	0.999983	100
Annotation Cluster 93	Enrichment Score: 0.3117927161308502
Category	Term	Count	%	PValue	Genes	List Total	Pop Hits	Pop Total	Fold Enrichment	Bonferroni	Benjamini	FDR
GOTERM_BP_FAT	GO:0006497~protein amino acid lipidation	3	0.641026	0.408418	PIGK, PTAR1, RABGGTA	357	53	13528	2.14492	1	0.987623	99.9856
GOTERM_BP_FAT	GO:0042158~lipoprotein biosynthetic process	3	0.641026	0.453631	PIGK, PTAR1, RABGGTA	357	58	13528	1.96001	1	0.991922	99.9962
GOTERM_BP_FAT	GO:0042157~lipoprotein metabolic process	3	0.641026	0.626346	PIGK, PTAR1, RABGGTA	357	80	13528	1.42101	1	0.998078	100
Annotation Cluster 94	Enrichment Score: 0.3114888578448607
Category	Term	Count	%	PValue	Genes	List Total	Pop Hits	Pop Total	Fold Enrichment	Bonferroni	Benjamini	FDR
GOTERM_MF_FAT	GO:0042623~ATPase activity, coupled	11	2.35043	0.202132	EIF4A3, ATP2A2, ASCC3, EIF4A2, G3BP1, KATNB1, ABCC10, ATP11A, ABCC2, KATNAL1, ERCC2	352	272	12983	1.49161	1	0.938272	96.3098
GOTERM_MF_FAT	GO:0070035~purine NTP-dependent helicase activity	5	1.06838	0.273406	EIF4A3, ASCC3, EIF4A2, G3BP1, ERCC2	352	98	12983	1.88181	1	0.960161	99.0597
GOTERM_MF_FAT	GO:0008026~ATP-dependent helicase activity	5	1.06838	0.273406	EIF4A3, ASCC3, EIF4A2, G3BP1, ERCC2	352	98	12983	1.88181	1	0.960161	99.0597
GOTERM_MF_FAT	GO:0016887~ATPase activity	12	2.5641	0.294244	EIF4A3, ATP2A2, PSMC4, ASCC3, EIF4A2, G3BP1, KATNB1, ABCC10, ATP11A, ABCC2, KATNAL1, ERCC2	352	334	12983	1.32516	1	0.960184	99.3854
SP_PIR_KEYWORDS	helicase	5	1.06838	0.386561	EIF4A3, ASCC3, EIF4A2, G3BP1, ERCC2	453	134	19235	1.58438	1	0.878109	99.8844
INTERPRO	IPR011545:DNA/RNA helicase, DEAD/DEAH box type, N-terminal	3	0.641026	0.464714	EIF4A3, ASCC3, EIF4A2	427	61	16659	1.91872	1	0.99943	99.9926
GOTERM_MF_FAT	GO:0004386~helicase activity	5	1.06838	0.526496	EIF4A3, ASCC3, EIF4A2, G3BP1, ERCC2	352	140	12983	1.31727	1	0.989533	99.9982
UP_SEQ_FEATURE	domain:Helicase ATP-binding	3	0.641026	0.737454	EIF4A3, EIF4A2, ERCC2	453	110	19113	1.15069	1	1	100
INTERPRO	IPR001650:DNA/RNA helicase, C-terminal	3	0.641026	0.76279	EIF4A3, ASCC3, EIF4A2	427	107	16659	1.09385	1	0.999999	100
INTERPRO	IPR014021:Helicase, superfamily 1 and 2, ATP-binding	3	0.641026	0.76279	EIF4A3, ASCC3, EIF4A2	427	107	16659	1.09385	1	0.999999	100
INTERPRO	IPR014001:DEAD-like helicase, N-terminal	3	0.641026	0.771714	EIF4A3, ASCC3, EIF4A2	427	109	16659	1.07378	1	0.999999	100
SMART	SM00490:HELICc	3	0.641026	0.794356	EIF4A3, ASCC3, EIF4A2	251	106	9079	1.02372	1	0.999933	100
SMART	SM00487:DEXDc	3	0.641026	0.806999	EIF4A3, ASCC3, EIF4A2	251	109	9079	0.995541	1	0.999935	100
Annotation Cluster 95	Enrichment Score: 0.2990236455194051
Category	Term	Count	%	PValue	Genes	List Total	Pop Hits	Pop Total	Fold Enrichment	Bonferroni	Benjamini	FDR
GOTERM_CC_FAT	GO:0000267~cell fraction	29	6.19658	0.281645	RAP1GAP, SAMM50, CGB7, LMAN1, ATF2, ACTG1, IARS, PLCB3, PGP, CTTN, ST6GALNAC4, GOT1, VRK2, PEMT, ZMPSTE24, CERK, SLC33A1, UGCG, DPAGT1, APPL1, PTPN12, ATP2A2, ADM, MAPK13, RAB14, PEBP1, MAPK8IP3, ABCC2, HSPA13	295	1083	12782	1.16024	1	0.82167	98.9029
GOTERM_CC_FAT	GO:0005626~insoluble fraction	19	4.05983	0.655738	RAP1GAP, SAMM50, SLC33A1, UGCG, DPAGT1, APPL1, LMAN1, ATF2, PLCB3, PGP, VRK2, ATP2A2, RAB14, PEMT, PEBP1, ZMPSTE24, ABCC2, CERK, HSPA13	295	839	12782	0.981225	1	0.971601	100
GOTERM_CC_FAT	GO:0005624~membrane fraction	18	3.84615	0.686273	RAP1GAP, SAMM50, SLC33A1, UGCG, DPAGT1, APPL1, LMAN1, ATF2, PGP, VRK2, ATP2A2, RAB14, PEMT, PEBP1, ZMPSTE24, ABCC2, CERK, HSPA13	295	809	12782	0.964053	1	0.978385	100
Annotation Cluster 96	Enrichment Score: 0.2977767726086725
Category	Term	Count	%	PValue	Genes	List Total	Pop Hits	Pop Total	Fold Enrichment	Bonferroni	Benjamini	FDR
GOTERM_BP_FAT	GO:0050878~regulation of body fluid levels	6	1.28205	0.313724	THBD, STXBP1, RAB14, LMAN1, ANXA5, PDSS2	357	141	13528	1.61249	1	0.977848	99.8245
GOTERM_BP_FAT	GO:0007596~blood coagulation	4	0.854701	0.505365	THBD, STXBP1, LMAN1, ANXA5	357	102	13528	1.48602	1	0.994581	99.9993
GOTERM_BP_FAT	GO:0050817~coagulation	4	0.854701	0.505365	THBD, STXBP1, LMAN1, ANXA5	357	102	13528	1.48602	1	0.994581	99.9993
GOTERM_BP_FAT	GO:0007599~hemostasis	4	0.854701	0.543949	THBD, STXBP1, LMAN1, ANXA5	357	108	13528	1.40347	1	0.995652	99.9998
GOTERM_BP_FAT	GO:0042060~wound healing	5	1.06838	0.744387	THBD, STXBP1, LMAN1, ANXA5, FN1	357	191	13528	0.991978	1	0.999438	100
Annotation Cluster 97	Enrichment Score: 0.29400683136854233
Category	Term	Count	%	PValue	Genes	List Total	Pop Hits	Pop Total	Fold Enrichment	Bonferroni	Benjamini	FDR
INTERPRO	IPR016040:NAD(P)-binding domain	6	1.28205	0.338515	MTHFD1, MTHFD2L, HSDL2, HSD17B1, NDUFA9, CBR4	427	150	16659	1.56056	1	0.998471	99.8151
INTERPRO	IPR002347:Glucose/ribitol dehydrogenase	3	0.641026	0.394429	HSDL2, HSD17B1, CBR4	427	53	16659	2.20834	1	0.999196	99.9518
INTERPRO	IPR002198:Short-chain dehydrogenase/reductase SDR	3	0.641026	0.447581	HSDL2, HSD17B1, CBR4	427	59	16659	1.98377	1	0.999342	99.9881
SP_PIR_KEYWORDS	nadp	5	1.06838	0.500909	MTHFD1, HSDL2, HSD17B1, DHCR7, CBR4	453	156	19235	1.36094	1	0.928204	99.9933
SP_PIR_KEYWORDS	oxidoreductase	14	2.99145	0.562866	UQCRC2, MTHFD2L, COX7A2, NDUFA9, HSD17B1, CBR4, PDHB, ALDH3A2, MTHFD1, KDM2B, HSDL2, DHCR7, ACAD9, DUS1L	453	562	19235	1.05776	1	0.948117	99.9989
SP_PIR_KEYWORDS	nad	5	1.06838	0.651866	MTHFD2L, HSDL2, NDUFA9, CBR4, ALDH3A2	453	189	19235	1.12332	1	0.969115	100
GOTERM_BP_FAT	GO:0055114~oxidation reduction	15	3.20513	0.79655	UQCRC2, MTHFD2L, NDUFA9, HSD17B1, CBR4, ALDH3A2, PDHB, NDUFA12, MTHFD1, NDUFV3, KDM2B, HSDL2, DHCR7, ACAD9, DUS1L	357	639	13528	0.88952	1	0.999713	100
Annotation Cluster 98	Enrichment Score: 0.2900677112583239
Category	Term	Count	%	PValue	Genes	List Total	Pop Hits	Pop Total	Fold Enrichment	Bonferroni	Benjamini	FDR
GOTERM_CC_FAT	GO:0031988~membrane-bounded vesicle	15	3.20513	0.434547	RAN, AP1G1, AP1AR, STXBP1, HERC3, PDIA4, APPL1, COPB2, FNBP1, RAB35, CAMK2D, RAB14, PEBP1, DNAJC5, FN1	295	568	12782	1.14425	1	0.916473	99.9581
GOTERM_CC_FAT	GO:0031982~vesicle	17	3.63248	0.470319	RAN, AP1G1, ZDHHC8, AP1AR, STXBP1, HERC3, PDIA4, APPL1, COPB2, FNBP1, RAB35, RAB14, CAMK2D, PEBP1, DNAJC5, RAB13, FN1	295	670	12782	1.09939	1	0.928195	99.9828
GOTERM_CC_FAT	GO:0016023~cytoplasmic membrane-bounded vesicle	14	2.99145	0.508404	RAN, AP1G1, AP1AR, STXBP1, HERC3, PDIA4, COPB2, FNBP1, RAB35, CAMK2D, RAB14, PEBP1, DNAJC5, FN1	295	550	12782	1.10292	1	0.939659	99.9938
GOTERM_CC_FAT	GO:0031410~cytoplasmic vesicle	16	3.4188	0.516108	RAN, AP1G1, ZDHHC8, AP1AR, STXBP1, HERC3, PDIA4, COPB2, FNBP1, RAB35, CAMK2D, RAB14, PEBP1, DNAJC5, RAB13, FN1	295	642	12782	1.07985	1	0.939536	99.995
SP_PIR_KEYWORDS	cytoplasmic vesicle	6	1.28205	0.661123	COPB2, FNBP1, AP1G1, ZDHHC8, HERC3, RAB13	453	238	19235	1.07045	1	0.970857	100
Annotation Cluster 99	Enrichment Score: 0.28860652020591054
Category	Term	Count	%	PValue	Genes	List Total	Pop Hits	Pop Total	Fold Enrichment	Bonferroni	Benjamini	FDR
UP_SEQ_FEATURE	repeat:Kelch 4	3	0.641026	0.495634	KLHL21, HCFC2, KLHL20	453	70	19113	1.80823	1	0.999976	99.9987
SP_PIR_KEYWORDS	kelch repeat	3	0.641026	0.499763	KLHL21, HCFC2, KLHL20	453	71	19235	1.79414	1	0.929472	99.9931
UP_SEQ_FEATURE	repeat:Kelch 1	3	0.641026	0.503158	KLHL21, HCFC2, KLHL20	453	71	19113	1.78276	1	0.999979	99.999
UP_SEQ_FEATURE	repeat:Kelch 2	3	0.641026	0.503158	KLHL21, HCFC2, KLHL20	453	71	19113	1.78276	1	0.999979	99.999
UP_SEQ_FEATURE	repeat:Kelch 3	3	0.641026	0.503158	KLHL21, HCFC2, KLHL20	453	71	19113	1.78276	1	0.999979	99.999
INTERPRO	IPR006652:Kelch repeat type 1	3	0.641026	0.529966	KLHL21, HCFC2, KLHL20	427	69	16659	1.69626	1	0.999766	99.999
SMART	SM00612:Kelch	3	0.641026	0.570779	KLHL21, HCFC2, KLHL20	251	69	9079	1.57267	1	0.996106	99.9965
Annotation Cluster 100	Enrichment Score: 0.27187241816126856
Category	Term	Count	%	PValue	Genes	List Total	Pop Hits	Pop Total	Fold Enrichment	Bonferroni	Benjamini	FDR
SP_PIR_KEYWORDS	phosphoric monoester hydrolase	4	0.854701	0.22081	SPDYA, PPP1CA, INPPL1, PTPN12	453	69	19235	2.46153	1	0.756187	96.8341
GOTERM_MF_FAT	GO:0016791~phosphatase activity	8	1.7094	0.513529	SPDYA, DUSP5, PPP1CA, PGP, INPPL1, PPP3R1, LPIN2, PTPN12	352	249	12983	1.18501	1	0.989375	99.9973
SP_PIR_KEYWORDS	protein phosphatase	4	0.854701	0.592523	SPDYA, DUSP5, PPP1CA, PTPN12	453	130	19235	1.3065	1	0.958413	99.9996
GOTERM_MF_FAT	GO:0004721~phosphoprotein phosphatase activity	5	1.06838	0.656063	SPDYA, DUSP5, PPP1CA, PPP3R1, PTPN12	352	165	12983	1.11768	1	0.99664	100
GOTERM_BP_FAT	GO:0006470~protein amino acid dephosphorylation	4	0.854701	0.684212	SPDYA, DUSP5, PPP1CA, PTPN12	357	133	13528	1.13966	1	0.998975	100
GOTERM_BP_FAT	GO:0016311~dephosphorylation	4	0.854701	0.775067	SPDYA, DUSP5, PPP1CA, PTPN12	357	154	13528	0.984248	1	0.999603	100
Annotation Cluster 101	Enrichment Score: 0.2667567205727059
Category	Term	Count	%	PValue	Genes	List Total	Pop Hits	Pop Total	Fold Enrichment	Bonferroni	Benjamini	FDR
GOTERM_CC_FAT	GO:0033267~axon part	3	0.641026	0.353689	GOT1, MAPK8IP3, PEBP1	295	54	12782	2.40716	1	0.86493	99.7405
GOTERM_CC_FAT	GO:0030424~axon	5	1.06838	0.499326	CDK5R1, GOT1, KATNB1, MAPK8IP3, PEBP1	295	159	12782	1.36254	1	0.939175	99.992
GOTERM_CC_FAT	GO:0030425~dendrite	5	1.06838	0.518841	CDK5R1, PLK3, MAPK8IP3, ABI2, BNIP3	295	163	12782	1.3291	1	0.937052	99.9954
GOTERM_CC_FAT	GO:0043005~neuron projection	9	1.92308	0.531655	PPP1CA, CDK5R1, PLK3, GOT1, KATNB1, MAPK8IP3, ABI2, PEBP1, BNIP3	295	342	12782	1.14023	1	0.941359	99.9968
GOTERM_CC_FAT	GO:0044463~cell projection part	6	1.28205	0.628474	CDK5R1, GOT1, RAB35, PEMT, MAPK8IP3, PEBP1	295	234	12782	1.111	1	0.96795	99.9999
GOTERM_CC_FAT	GO:0042995~cell projection	14	2.99145	0.819412	CDK5R1, FSCN1, KATNB1, BNIP3, ABI2, PPP1CA, CTTN, GOT1, PLK3, ARPC2, RAB35, PEMT, PEBP1, MAPK8IP3	295	697	12782	0.870306	1	0.993476	100
Annotation Cluster 102	Enrichment Score: 0.2667275039590274
Category	Term	Count	%	PValue	Genes	List Total	Pop Hits	Pop Total	Fold Enrichment	Bonferroni	Benjamini	FDR
GOTERM_MF_FAT	GO:0008565~protein transporter activity	6	1.28205	0.0865244	EIF4ENIF1, ARFGAP3, AP1G1, RUFY1, KPNB1, SEC61G	352	87	12983	2.54369	1	0.823062	73.3486
GOTERM_BP_FAT	GO:0006913~nucleocytoplasmic transport	6	1.28205	0.392072	XPOT, SET, RAN, PTTG1IP, ANP32A, KPNB1	357	156	13528	1.45744	1	0.986612	99.9773
GOTERM_BP_FAT	GO:0051169~nuclear transport	6	1.28205	0.402532	XPOT, SET, RAN, PTTG1IP, ANP32A, KPNB1	357	158	13528	1.439	1	0.987122	99.983
GOTERM_BP_FAT	GO:0033365~protein localization in organelle	5	1.06838	0.538279	MFN2, RAN, PTTG1IP, KPNB1, SEC61G	357	146	13528	1.29772	1	0.995469	99.9998
GOTERM_BP_FAT	GO:0046907~intracellular transport	18	3.84615	0.564529	XPOT, ARFGAP3, RAN, AP1G1, KATNB1, BNIP3, LMAN1, MFN2, COPB2, SET, ATP2A2, SLC25A10, RAB35, PTTG1IP, RAB14, ANP32A, KPNB1, SEC61G	357	657	13528	1.03818	1	0.996125	99.9999
GOTERM_BP_FAT	GO:0006606~protein import into nucleus	3	0.641026	0.665462	RAN, PTTG1IP, KPNB1	357	86	13528	1.32187	1	0.998775	100
GOTERM_BP_FAT	GO:0006605~protein targeting	6	1.28205	0.671816	MFN2, RAN, PTTG1IP, KATNB1, KPNB1, SEC61G	357	215	13528	1.05749	1	0.998856	100
GOTERM_BP_FAT	GO:0017038~protein import	4	0.854701	0.67428	MFN2, RAN, PTTG1IP, KPNB1	357	131	13528	1.15706	1	0.99888	100
GOTERM_BP_FAT	GO:0051170~nuclear import	3	0.641026	0.677748	RAN, PTTG1IP, KPNB1	357	88	13528	1.29183	1	0.998925	100
GOTERM_BP_FAT	GO:0034504~protein localization in nucleus	3	0.641026	0.71241	RAN, PTTG1IP, KPNB1	357	94	13528	1.20937	1	0.999263	100
GOTERM_BP_FAT	GO:0006886~intracellular protein transport	9	1.92308	0.772538	MFN2, COPB2, ARFGAP3, AP1G1, RAN, PTTG1IP, KATNB1, KPNB1, SEC61G	357	374	13528	0.911877	1	0.999589	100
GOTERM_BP_FAT	GO:0034613~cellular protein localization	9	1.92308	0.852019	MFN2, COPB2, ARFGAP3, AP1G1, RAN, PTTG1IP, KATNB1, KPNB1, SEC61G	357	411	13528	0.829786	1	0.999896	100
GOTERM_BP_FAT	GO:0070727~cellular macromolecule localization	9	1.92308	0.857358	MFN2, COPB2, ARFGAP3, AP1G1, RAN, PTTG1IP, KATNB1, KPNB1, SEC61G	357	414	13528	0.823773	1	0.999901	100
Annotation Cluster 103	Enrichment Score: 0.246661169047431
Category	Term	Count	%	PValue	Genes	List Total	Pop Hits	Pop Total	Fold Enrichment	Bonferroni	Benjamini	FDR
GOTERM_MF_FAT	GO:0004197~cysteine-type endopeptidase activity	4	0.854701	0.308579	CFLAR, PIGK, CAPN10, CTSC	352	72	12983	2.04908	1	0.961256	99.5446
GOTERM_MF_FAT	GO:0008234~cysteine-type peptidase activity	6	1.28205	0.333735	CFLAR, PIGK, CAPN10, CTSC, USP42, USP32	352	141	12983	1.56951	1	0.963638	99.735
SP_PIR_KEYWORDS	thiol protease	5	1.06838	0.343835	PIGK, CAPN10, CTSC, USP42, USP32	453	126	19235	1.68497	1	0.85059	99.7064
SP_PIR_KEYWORDS	Protease	10	2.13675	0.806106	PIGK, CAPN10, COPS5, RNPEPL1, OSGEPL1, ZMPSTE24, CTSC, RHBDD1, USP42, USP32	453	484	19235	0.877301	1	0.992805	100
GOTERM_MF_FAT	GO:0070011~peptidase activity, acting on L-amino acid peptides	13	2.77778	0.813915	UQCRC2, CFLAR, COPS5, RNPEPL1, AGBL5, OSGEPL1, RHBDD1, PIGK, CAPN10, CTSC, ZMPSTE24, USP42, USP32	352	549	12983	0.87338	1	0.999722	100
GOTERM_MF_FAT	GO:0008233~peptidase activity	13	2.77778	0.856594	UQCRC2, CFLAR, COPS5, RNPEPL1, AGBL5, OSGEPL1, RHBDD1, PIGK, CAPN10, CTSC, ZMPSTE24, USP42, USP32	352	574	12983	0.835341	1	0.999908	100
GOTERM_MF_FAT	GO:0004175~endopeptidase activity	7	1.49573	0.942988	UQCRC2, CFLAR, PIGK, CAPN10, OSGEPL1, ZMPSTE24, CTSC	352	375	12983	0.688492	1	0.999997	100
Annotation Cluster 104	Enrichment Score: 0.24626026221951966
Category	Term	Count	%	PValue	Genes	List Total	Pop Hits	Pop Total	Fold Enrichment	Bonferroni	Benjamini	FDR
GOTERM_BP_FAT	GO:0048568~embryonic organ development	6	1.28205	0.474824	HOXB4, PLK4, SP1, SOBP, MYC, ARNT	357	172	13528	1.32187	1	0.993212	99.9981
GOTERM_BP_FAT	GO:0048598~embryonic morphogenesis	9	1.92308	0.56169	HOXB4, PGP, SP1, SOBP, SKI, FOXP4, MYC, BMPR1A, TWIST1	357	307	13528	1.11089	1	0.996212	99.9999
GOTERM_BP_FAT	GO:0048562~embryonic organ morphogenesis	4	0.854701	0.684212	HOXB4, SP1, SOBP, MYC	357	133	13528	1.13966	1	0.998975	100
Annotation Cluster 105	Enrichment Score: 0.23914697179029484
Category	Term	Count	%	PValue	Genes	List Total	Pop Hits	Pop Total	Fold Enrichment	Bonferroni	Benjamini	FDR
UP_SEQ_FEATURE	domain:EGF-like 5	3	0.641026	0.252886	THBD, SCUBE3, SNED1	453	41	19113	3.08722	1	0.998968	99.1688
UP_SEQ_FEATURE	domain:EGF-like 6	3	0.641026	0.270512	SCUBE3, SNED1, FBN1	453	43	19113	2.94363	1	0.999153	99.4385
INTERPRO	IPR001881:EGF-like calcium-binding	4	0.854701	0.446411	THBD, SCUBE3, SNED1, FBN1	427	96	16659	1.62559	1	0.999402	99.9877
INTERPRO	IPR018097:EGF-like calcium-binding, conserved site	4	0.854701	0.446411	THBD, SCUBE3, SNED1, FBN1	427	96	16659	1.62559	1	0.999402	99.9877
INTERPRO	IPR000152:EGF-type aspartate/asparagine hydroxylation conserved site	4	0.854701	0.453112	THBD, SCUBE3, SNED1, FBN1	427	97	16659	1.60883	1	0.999344	99.9898
SMART	SM00179:EGF_CA	4	0.854701	0.495484	THBD, SCUBE3, SNED1, FBN1	251	96	9079	1.50714	1	0.993904	99.975
INTERPRO	IPR013091:EGF calcium-binding	3	0.641026	0.553005	THBD, SCUBE3, FBN1	427	72	16659	1.62559	1	0.999847	99.9995
UP_SEQ_FEATURE	domain:EGF-like 2	3	0.641026	0.6195	THBD, SNED1, FBN1	453	88	19113	1.43837	1	0.999999	100
INTERPRO	IPR006209:EGF	4	0.854701	0.634228	THBD, SCUBE3, SNED1, FBN1	427	127	16659	1.22879	1	0.999977	100
INTERPRO	IPR013032:EGF-like region, conserved site	7	1.49573	0.763696	PHF2, THBD, SCUBE3, SNED1, PHF13, FBN1, FN1	427	293	16659	0.932076	1	0.999999	100
UP_SEQ_FEATURE	domain:EGF-like 1	3	0.641026	0.779886	THBD, SNED1, FBN1	453	120	19113	1.0548	1	1	100
INTERPRO	IPR000742:EGF-like, type 3	4	0.854701	0.876776	THBD, SCUBE3, SNED1, FBN1	427	194	16659	0.804413	1	1	100
INTERPRO	IPR006210:EGF-like	4	0.854701	0.891223	THBD, SCUBE3, SNED1, FBN1	427	201	16659	0.776399	1	1	100
SP_PIR_KEYWORDS	egf-like domain	4	0.854701	0.90951	THBD, SCUBE3, SNED1, FBN1	453	230	19235	0.738459	1	0.999092	100
SMART	SM00181:EGF	4	0.854701	0.919031	THBD, SCUBE3, SNED1, FBN1	251	201	9079	0.719827	1	0.999997	100
Annotation Cluster 106	Enrichment Score: 0.23664506559267495
Category	Term	Count	%	PValue	Genes	List Total	Pop Hits	Pop Total	Fold Enrichment	Bonferroni	Benjamini	FDR
GOTERM_BP_FAT	GO:0006323~DNA packaging	5	1.06838	0.370724	HIST2H2AA4, SET, PAPD7, CTCF, HIST1H4H	357	117	13528	1.61938	1	0.985466	99.9593
GOTERM_BP_FAT	GO:0031497~chromatin assembly	4	0.854701	0.402414	HIST2H2AA4, SET, CTCF, HIST1H4H	357	87	13528	1.74223	1	0.987379	99.983
GOTERM_BP_FAT	GO:0006333~chromatin assembly or disassembly	5	1.06838	0.430275	HIST2H2AA4, SET, CTCF, SUV39H2, HIST1H4H	357	127	13528	1.49187	1	0.990103	99.9924
GOTERM_BP_FAT	GO:0034728~nucleosome organization	4	0.854701	0.44454	HIST2H2AA4, SET, CTCF, HIST1H4H	357	93	13528	1.62983	1	0.991188	99.995
GOTERM_BP_FAT	GO:0006334~nucleosome assembly	3	0.641026	0.652802	HIST2H2AA4, SET, HIST1H4H	357	84	13528	1.35334	1	0.998602	100
GOTERM_BP_FAT	GO:0065004~protein-DNA complex assembly	3	0.641026	0.695486	HIST2H2AA4, SET, HIST1H4H	357	91	13528	1.24924	1	0.99909	100
GOTERM_BP_FAT	GO:0034621~cellular macromolecular complex subunit organization	9	1.92308	0.727081	CLNS1A, HIST2H2AA4, SET, SAMM50, ABI2, HSPA4, CTCF, KPNB1, HIST1H4H	357	357	13528	0.9553	1	0.999351	100
GOTERM_BP_FAT	GO:0034622~cellular macromolecular complex assembly	7	1.49573	0.846928	CLNS1A, HIST2H2AA4, SET, SAMM50, HSPA4, KPNB1, HIST1H4H	357	318	13528	0.834135	1	0.999887	100
GOTERM_BP_FAT	GO:0043623~cellular protein complex assembly	3	0.641026	0.929639	SAMM50, HSPA4, KPNB1	357	162	13528	0.701733	1	0.99999	100
Annotation Cluster 107	Enrichment Score: 0.22213394042707488
Category	Term	Count	%	PValue	Genes	List Total	Pop Hits	Pop Total	Fold Enrichment	Bonferroni	Benjamini	FDR
GOTERM_BP_FAT	GO:0032880~regulation of protein localization	5	1.06838	0.49392	RAB14, RHOQ, TRIM16, APPL1, BMPR1A	357	138	13528	1.37295	1	0.994133	99.999
GOTERM_BP_FAT	GO:0070201~regulation of establishment of protein localization	4	0.854701	0.621214	RHOQ, TRIM16, APPL1, BMPR1A	357	121	13528	1.25268	1	0.998	100
GOTERM_BP_FAT	GO:0051050~positive regulation of transport	6	1.28205	0.702588	CAPN10, CREB1, RHOQ, TRIM16, CBLL1, BMPR1A	357	223	13528	1.01956	1	0.999147	100
Annotation Cluster 108	Enrichment Score: 0.18903694199743074
Category	Term	Count	%	PValue	Genes	List Total	Pop Hits	Pop Total	Fold Enrichment	Bonferroni	Benjamini	FDR
SP_PIR_KEYWORDS	Endocytosis	4	0.854701	0.393192	FNBP1, THBD, AP1G1, RUFY1	453	96	19235	1.76922	1	0.880838	99.9005
GOTERM_BP_FAT	GO:0016044~membrane organization	11	2.35043	0.548879	MFN2, COPB2, FNBP1, DOCK1, SAMM50, AP1G1, STXBP1, RUFY1, BNIP3, HSPA4, ZMPSTE24	357	381	13528	1.09404	1	0.995688	99.9999
GOTERM_BP_FAT	GO:0016192~vesicle-mediated transport	14	2.99145	0.754157	ARFGAP3, AP1G1, STXBP1, RUFY1, SCRN1, LMAN1, COPB2, FNBP1, DOCK1, RAB35, ARF4, RAB14, MAPK8IP3, RAB13	357	576	13528	0.921024	1	0.9995	100
GOTERM_BP_FAT	GO:0006897~endocytosis	5	1.06838	0.834903	FNBP1, DOCK1, AP1G1, STXBP1, RUFY1	357	220	13528	0.861217	1	0.999853	100
GOTERM_BP_FAT	GO:0010324~membrane invagination	5	1.06838	0.834903	FNBP1, DOCK1, AP1G1, STXBP1, RUFY1	357	220	13528	0.861217	1	0.999853	100
Annotation Cluster 109	Enrichment Score: 0.1841618731207291
Category	Term	Count	%	PValue	Genes	List Total	Pop Hits	Pop Total	Fold Enrichment	Bonferroni	Benjamini	FDR
GOTERM_BP_FAT	GO:0001501~skeletal system development	10	2.13675	0.464325	HOXB4, PGP, SP1, KLF10, FBN1, ANKRD11, MYC, BMPR1A, ERCC2, TWIST1	357	319	13528	1.18789	1	0.992603	99.9973
GOTERM_BP_FAT	GO:0048598~embryonic morphogenesis	9	1.92308	0.56169	HOXB4, PGP, SP1, SOBP, SKI, FOXP4, MYC, BMPR1A, TWIST1	357	307	13528	1.11089	1	0.996212	99.9999
GOTERM_BP_FAT	GO:0060429~epithelium development	6	1.28205	0.717204	HOXB4, PGP, TSG101, EDF1, VEZF1, TWIST1	357	227	13528	1.00159	1	0.999314	100
GOTERM_BP_FAT	GO:0002009~morphogenesis of an epithelium	3	0.641026	0.748852	HOXB4, PGP, TWIST1	357	101	13528	1.12555	1	0.999465	100
GOTERM_BP_FAT	GO:0048729~tissue morphogenesis	4	0.854701	0.856709	HOXB4, PGP, BMPR1A, TWIST1	357	180	13528	0.842079	1	0.999904	100
Annotation Cluster 110	Enrichment Score: 0.17264743584114495
Category	Term	Count	%	PValue	Genes	List Total	Pop Hits	Pop Total	Fold Enrichment	Bonferroni	Benjamini	FDR
GOTERM_MF_FAT	GO:0008237~metallopeptidase activity	6	1.28205	0.553721	UQCRC2, COPS5, AGBL5, RNPEPL1, OSGEPL1, ZMPSTE24	352	183	12983	1.2093	1	0.992305	99.9992
SP_PIR_KEYWORDS	metalloprotease	4	0.854701	0.692429	COPS5, RNPEPL1, OSGEPL1, ZMPSTE24	453	151	19235	1.1248	1	0.976603	100
UP_SEQ_FEATURE	metal ion-binding site:Zinc; catalytic	3	0.641026	0.79139	COPS5, RNPEPL1, ZMPSTE24	453	123	19113	1.02907	1	1	100
Annotation Cluster 111	Enrichment Score: 0.17223537350113105
Category	Term	Count	%	PValue	Genes	List Total	Pop Hits	Pop Total	Fold Enrichment	Bonferroni	Benjamini	FDR
GOTERM_BP_FAT	GO:0006163~purine nucleotide metabolic process	6	1.28205	0.544061	MTHFD1, MTHFD2L, ATP2A2, ADM, RHOQ, ATP11A	357	186	13528	1.22237	1	0.995562	99.9998
GOTERM_BP_FAT	GO:0006164~purine nucleotide biosynthetic process	5	1.06838	0.549063	MTHFD1, MTHFD2L, ATP2A2, ADM, ATP11A	357	148	13528	1.28019	1	0.995605	99.9999
GOTERM_BP_FAT	GO:0009165~nucleotide biosynthetic process	5	1.06838	0.725489	MTHFD1, MTHFD2L, ATP2A2, ADM, ATP11A	357	186	13528	1.01864	1	0.999345	100
GOTERM_BP_FAT	GO:0034404~nucleobase, nucleoside and nucleotide biosynthetic process	5	1.06838	0.751665	MTHFD1, MTHFD2L, ATP2A2, ADM, ATP11A	357	193	13528	0.981698	1	0.999484	100
GOTERM_BP_FAT	GO:0034654~nucleobase, nucleoside, nucleotide and nucleic acid biosynthetic process	5	1.06838	0.751665	MTHFD1, MTHFD2L, ATP2A2, ADM, ATP11A	357	193	13528	0.981698	1	0.999484	100
GOTERM_BP_FAT	GO:0044271~nitrogen compound biosynthetic process	8	1.7094	0.756204	MTHFD1, ODC1, MTHFD2L, GOT1, ATP2A2, ADM, ATP11A, NFE2L1	357	325	13528	0.932764	1	0.999486	100
Annotation Cluster 112	Enrichment Score: 0.16918259533343555
Category	Term	Count	%	PValue	Genes	List Total	Pop Hits	Pop Total	Fold Enrichment	Bonferroni	Benjamini	FDR
KEGG_PATHWAY	hsa05412:Arrhythmogenic right ventricular cardiomyopathy (ARVC)	3	0.641026	0.624468	ACTG1, ATP2A2, CACNA1F	141	76	5085	1.42357	1	0.97837	99.999
KEGG_PATHWAY	hsa05410:Hypertrophic cardiomyopathy (HCM)	3	0.641026	0.685046	ACTG1, ATP2A2, CACNA1F	141	85	5085	1.27284	1	0.984474	99.9999
KEGG_PATHWAY	hsa05414:Dilated cardiomyopathy	3	0.641026	0.726478	ACTG1, ATP2A2, CACNA1F	141	92	5085	1.17599	1	0.985428	100
Annotation Cluster 113	Enrichment Score: 0.16812084148118225
Category	Term	Count	%	PValue	Genes	List Total	Pop Hits	Pop Total	Fold Enrichment	Bonferroni	Benjamini	FDR
GOTERM_BP_FAT	GO:0043193~positive regulation of gene-specific transcription	5	1.06838	0.196083	CREB1, TRIM28, RHOQ, TRIM16, ARNT	357	87	13528	2.17779	1	0.951366	97.4746
GOTERM_BP_FAT	GO:0032583~regulation of gene-specific transcription	5	1.06838	0.471084	CREB1, TRIM28, RHOQ, TRIM16, ARNT	357	134	13528	1.41394	1	0.993149	99.9978
GOTERM_BP_FAT	GO:0001817~regulation of cytokine production	6	1.28205	0.519801	ELF1, RELA, CREB1, TRIM16, IGF2BP2, ARNT	357	181	13528	1.25614	1	0.994884	99.9996
GOTERM_BP_FAT	GO:0001819~positive regulation of cytokine production	3	0.641026	0.689664	CREB1, TRIM16, ARNT	357	90	13528	1.26312	1	0.99903	100
GOTERM_BP_FAT	GO:0051050~positive regulation of transport	6	1.28205	0.702588	CAPN10, CREB1, RHOQ, TRIM16, CBLL1, BMPR1A	357	223	13528	1.01956	1	0.999147	100
GOTERM_BP_FAT	GO:0009967~positive regulation of signal transduction	7	1.49573	0.792791	CFLAR, RELA, TAOK3, PEBP1, TRIM16, ARNT, BMPR1A	357	295	13528	0.899169	1	0.9997	100
GOTERM_BP_FAT	GO:0045597~positive regulation of cell differentiation	5	1.06838	0.85691	RELA, KLF10, TRIM16, ARNT, BMPR1A	357	229	13528	0.82737	1	0.999902	100
GOTERM_BP_FAT	GO:0010647~positive regulation of cell communication	7	1.49573	0.868445	CFLAR, RELA, TAOK3, PEBP1, TRIM16, ARNT, BMPR1A	357	329	13528	0.806246	1	0.999925	100
GOTERM_BP_FAT	GO:0051240~positive regulation of multicellular organismal process	5	1.06838	0.888049	ADM, CREB1, TRIM16, ARNT, BMPR1A	357	244	13528	0.776507	1	0.999952	100
GOTERM_BP_FAT	GO:0010627~regulation of protein kinase cascade	5	1.06838	0.897031	CFLAR, RELA, TAOK3, MAPK8IP3, PEBP1	357	249	13528	0.760915	1	0.99996	100
GOTERM_BP_FAT	GO:0010740~positive regulation of protein kinase cascade	3	0.641026	0.936956	CFLAR, RELA, TAOK3	357	167	13528	0.680723	1	0.999993	100
GOTERM_BP_FAT	GO:0051094~positive regulation of developmental process	5	1.06838	0.937639	RELA, KLF10, TRIM16, ARNT, BMPR1A	357	278	13528	0.681539	1	0.999993	100
Annotation Cluster 114	Enrichment Score: 0.16196426330573613
Category	Term	Count	%	PValue	Genes	List Total	Pop Hits	Pop Total	Fold Enrichment	Bonferroni	Benjamini	FDR
GOTERM_BP_FAT	GO:0001525~angiogenesis	5	1.06838	0.549063	SHB, ATPIF1, VEZF1, NCL, UBP1	357	148	13528	1.28019	1	0.995605	99.9999
GOTERM_BP_FAT	GO:0001944~vasculature development	7	1.49573	0.651236	SHB, DHCR7, EFNB2, ATPIF1, VEZF1, NCL, UBP1	357	251	13528	1.05679	1	0.998597	100
GOTERM_BP_FAT	GO:0001568~blood vessel development	6	1.28205	0.776637	SHB, DHCR7, ATPIF1, VEZF1, NCL, UBP1	357	245	13528	0.928005	1	0.999607	100
GOTERM_BP_FAT	GO:0048514~blood vessel morphogenesis	5	1.06838	0.810149	SHB, ATPIF1, VEZF1, NCL, UBP1	357	211	13528	0.897952	1	0.999765	100
Annotation Cluster 115	Enrichment Score: 0.15519067320751337
Category	Term	Count	%	PValue	Genes	List Total	Pop Hits	Pop Total	Fold Enrichment	Bonferroni	Benjamini	FDR
INTERPRO	IPR001611:Leucine-rich repeat	7	1.49573	0.465978	STK11IP, LRRC8B, RNH1, ANP32A, LRRC27, LRCH3, RABGGTA	427	213	16659	1.28215	1	0.999377	99.9929
UP_SEQ_FEATURE	repeat:LRR 4	7	1.49573	0.5515	STK11IP, KDM2B, LRRC8B, RNH1, ANP32A, LRRC27, LRCH3	453	252	19113	1.172	1	0.999994	99.9998
UP_SEQ_FEATURE	repeat:LRR 3	8	1.7094	0.56394	STK11IP, KDM2B, LRRC8B, RNH1, ANP32A, LRRC27, LRCH3, CCDC147	453	299	19113	1.12888	1	0.999996	99.9999
UP_SEQ_FEATURE	repeat:LRR 1	8	1.7094	0.62883	STK11IP, KDM2B, LRRC8B, RNH1, ANP32A, LRRC27, LRCH3, CCDC147	453	318	19113	1.06144	1	0.999999	100
UP_SEQ_FEATURE	repeat:LRR 2	8	1.7094	0.632093	STK11IP, KDM2B, LRRC8B, RNH1, ANP32A, LRRC27, LRCH3, CCDC147	453	319	19113	1.05811	1	0.999999	100
SP_PIR_KEYWORDS	leucine-rich repeat	8	1.7094	0.635187	STK11IP, KDM2B, LRRC8B, RNH1, ANP32A, LRRC27, LRCH3, CCDC147	453	322	19235	1.05494	1	0.966022	99.9999
UP_SEQ_FEATURE	repeat:LRR 9	3	0.641026	0.832261	LRRC8B, RNH1, LRCH3	453	135	19113	0.937601	1	1	100
UP_SEQ_FEATURE	repeat:LRR 8	3	0.641026	0.870723	LRRC8B, RNH1, LRCH3	453	149	19113	0.849504	1	1	100
UP_SEQ_FEATURE	repeat:LRR 6	4	0.854701	0.876898	STK11IP, LRRC8B, RNH1, LRCH3	453	210	19113	0.803658	1	1	100
UP_SEQ_FEATURE	repeat:LRR 5	4	0.854701	0.913209	STK11IP, LRRC8B, RNH1, LRCH3	453	231	19113	0.730598	1	1	100
UP_SEQ_FEATURE	repeat:LRR 7	3	0.641026	0.924454	LRRC8B, RNH1, LRCH3	453	177	19113	0.71512	1	1	100
Annotation Cluster 116	Enrichment Score: 0.1468450557435387
Category	Term	Count	%	PValue	Genes	List Total	Pop Hits	Pop Total	Fold Enrichment	Bonferroni	Benjamini	FDR
GOTERM_BP_FAT	GO:0048870~cell motility	8	1.7094	0.702344	CDK5R1, CXCL3, DNAJA1, ABI2, NUP85, S100A2, FN1, TWIST1	357	307	13528	0.987454	1	0.999164	100
GOTERM_BP_FAT	GO:0051674~localization of cell	8	1.7094	0.702344	CDK5R1, CXCL3, DNAJA1, ABI2, NUP85, S100A2, FN1, TWIST1	357	307	13528	0.987454	1	0.999164	100
GOTERM_BP_FAT	GO:0006928~cell motion	12	2.5641	0.710394	ACTG1, ARPC1B, CDK5R1, ARPC2, CXCL3, DNAJA1, MAPK8IP3, ABI2, NUP85, S100A2, FN1, TWIST1	357	475	13528	0.957311	1	0.999251	100
GOTERM_BP_FAT	GO:0016477~cell migration	7	1.49573	0.737938	CDK5R1, CXCL3, ABI2, NUP85, S100A2, FN1, TWIST1	357	276	13528	0.961068	1	0.999415	100
Annotation Cluster 117	Enrichment Score: 0.1421824824737071
Category	Term	Count	%	PValue	Genes	List Total	Pop Hits	Pop Total	Fold Enrichment	Bonferroni	Benjamini	FDR
GOTERM_BP_FAT	GO:0032989~cellular component morphogenesis	12	2.5641	0.475481	MFN2, ACTG1, CDK5R1, ADM, CREB1, TRIM28, STXBP1, MAPK8IP3, CACNA1F, CDC42BPB, ERCC2, FN1	357	397	13528	1.1454	1	0.993123	99.9981
GOTERM_BP_FAT	GO:0000904~cell morphogenesis involved in differentiation	7	1.49573	0.624091	CDK5R1, CREB1, TRIM28, STXBP1, MAPK8IP3, CACNA1F, FN1	357	244	13528	1.08711	1	0.998049	100
GOTERM_BP_FAT	GO:0048812~neuron projection morphogenesis	6	1.28205	0.663806	CDK5R1, ADM, CREB1, STXBP1, MAPK8IP3, CACNA1F	357	213	13528	1.06742	1	0.998768	100
GOTERM_BP_FAT	GO:0032990~cell part morphogenesis	7	1.49573	0.669878	MFN2, CDK5R1, ADM, CREB1, STXBP1, MAPK8IP3, CACNA1F	357	256	13528	1.03615	1	0.998843	100
GOTERM_BP_FAT	GO:0031175~neuron projection development	7	1.49573	0.669878	CDK5R1, ADM, CREB1, STXBP1, MAPK8IP3, ABI2, CACNA1F	357	256	13528	1.03615	1	0.998843	100
GOTERM_BP_FAT	GO:0000902~cell morphogenesis	9	1.92308	0.724228	CDK5R1, ADM, CREB1, TRIM28, STXBP1, MAPK8IP3, CACNA1F, CDC42BPB, FN1	357	356	13528	0.957983	1	0.99936	100
GOTERM_BP_FAT	GO:0007409~axonogenesis	5	1.06838	0.751665	CDK5R1, CREB1, STXBP1, MAPK8IP3, CACNA1F	357	193	13528	0.981698	1	0.999484	100
GOTERM_BP_FAT	GO:0030030~cell projection organization	9	1.92308	0.757151	CDK5R1, LIMA1, ADM, CREB1, STXBP1, MAPK8IP3, ABI2, NUP85, CACNA1F	357	368	13528	0.926745	1	0.999484	100
GOTERM_BP_FAT	GO:0048858~cell projection morphogenesis	6	1.28205	0.776637	CDK5R1, ADM, CREB1, STXBP1, MAPK8IP3, CACNA1F	357	245	13528	0.928005	1	0.999607	100
GOTERM_BP_FAT	GO:0048667~cell morphogenesis involved in neuron differentiation	5	1.06838	0.804255	CDK5R1, CREB1, STXBP1, MAPK8IP3, CACNA1F	357	209	13528	0.906544	1	0.999739	100
GOTERM_BP_FAT	GO:0048666~neuron development	7	1.49573	0.885773	CDK5R1, ADM, CREB1, STXBP1, MAPK8IP3, ABI2, CACNA1F	357	339	13528	0.782463	1	0.99995	100
GOTERM_BP_FAT	GO:0030182~neuron differentiation	7	1.49573	0.975841	CDK5R1, ADM, CREB1, STXBP1, MAPK8IP3, ABI2, CACNA1F	357	438	13528	0.605605	1	1	100
Annotation Cluster 118	Enrichment Score: 0.14020885484102005
Category	Term	Count	%	PValue	Genes	List Total	Pop Hits	Pop Total	Fold Enrichment	Bonferroni	Benjamini	FDR
SP_PIR_KEYWORDS	Flavoprotein	4	0.854701	0.461786	NDUFA9, ACAD9, DUS1L, PDHB	453	107	19235	1.58734	1	0.91554	99.9811
SP_PIR_KEYWORDS	FAD	3	0.641026	0.752051	NDUFA9, ACAD9, DUS1L	453	114	19235	1.1174	1	0.98639	100
GOTERM_MF_FAT	GO:0050662~coenzyme binding	4	0.854701	0.871408	NDUFA9, CBR4, ACAD9, DUS1L	352	181	12983	0.815105	1	0.999935	100
GOTERM_MF_FAT	GO:0048037~cofactor binding	5	1.06838	0.908354	GOT1, NDUFA9, CBR4, ACAD9, DUS1L	352	249	12983	0.740633	1	0.999981	100
Annotation Cluster 119	Enrichment Score: 0.13956512127319376
Category	Term	Count	%	PValue	Genes	List Total	Pop Hits	Pop Total	Fold Enrichment	Bonferroni	Benjamini	FDR
GOTERM_BP_FAT	GO:0048598~embryonic morphogenesis	9	1.92308	0.56169	HOXB4, PGP, SP1, SOBP, SKI, FOXP4, MYC, BMPR1A, TWIST1	357	307	13528	1.11089	1	0.996212	99.9999
GOTERM_BP_FAT	GO:0035108~limb morphogenesis	3	0.641026	0.738865	SKI, BMPR1A, TWIST1	357	99	13528	1.14829	1	0.999398	100
GOTERM_BP_FAT	GO:0035107~appendage morphogenesis	3	0.641026	0.738865	SKI, BMPR1A, TWIST1	357	99	13528	1.14829	1	0.999398	100
GOTERM_BP_FAT	GO:0048736~appendage development	3	0.641026	0.75851	SKI, BMPR1A, TWIST1	357	103	13528	1.1037	1	0.999487	100
GOTERM_BP_FAT	GO:0060173~limb development	3	0.641026	0.75851	SKI, BMPR1A, TWIST1	357	103	13528	1.1037	1	0.999487	100
GOTERM_BP_FAT	GO:0045596~negative regulation of cell differentiation	5	1.06838	0.824252	EZH2, SKI, BMPR1A, TWIST1, HIST1H4H	357	216	13528	0.877166	1	0.99981	100
Annotation Cluster 120	Enrichment Score: 0.13922593894367397
Category	Term	Count	%	PValue	Genes	List Total	Pop Hits	Pop Total	Fold Enrichment	Bonferroni	Benjamini	FDR
GOTERM_BP_FAT	GO:0001654~eye development	4	0.854701	0.679274	MFN2, MEIS2, SP1, ABI2	357	132	13528	1.14829	1	0.998929	100
GOTERM_BP_FAT	GO:0007423~sensory organ development	6	1.28205	0.72432	MFN2, MEIS2, SP1, ABI2, SOBP, MYC	357	229	13528	0.992844	1	0.999346	100
GOTERM_BP_FAT	GO:0043010~camera-type eye development	3	0.641026	0.776867	MFN2, SP1, ABI2	357	107	13528	1.06244	1	0.9996	100
Annotation Cluster 121	Enrichment Score: 0.13678541169765931
Category	Term	Count	%	PValue	Genes	List Total	Pop Hits	Pop Total	Fold Enrichment	Bonferroni	Benjamini	FDR
GOTERM_BP_FAT	GO:0032496~response to lipopolysaccharide	3	0.641026	0.605498	THBD, ADM, RELA	357	77	13528	1.47637	1	0.99752	100
GOTERM_BP_FAT	GO:0002237~response to molecule of bacterial origin	3	0.641026	0.665462	THBD, ADM, RELA	357	86	13528	1.32187	1	0.998775	100
GOTERM_BP_FAT	GO:0009617~response to bacterium	3	0.641026	0.964735	THBD, ADM, RELA	357	193	13528	0.589019	1	0.999999	100
Annotation Cluster 122	Enrichment Score: 0.1366135653489655
Category	Term	Count	%	PValue	Genes	List Total	Pop Hits	Pop Total	Fold Enrichment	Bonferroni	Benjamini	FDR
GOTERM_BP_FAT	GO:0006414~translational elongation	4	0.854701	0.498772	RPL21, RPS6, SELT, RPS23	357	101	13528	1.50073	1	0.994287	99.9991
SP_PIR_KEYWORDS	ribosome	3	0.641026	0.514563	RPL21, RPS6, RPS23	453	73	19235	1.74499	1	0.933592	99.9955
GOTERM_CC_FAT	GO:0022626~cytosolic ribosome	3	0.641026	0.559356	RPL21, RPS6, RPS23	295	81	12782	1.60477	1	0.950167	99.9986
KEGG_PATHWAY	hsa03010:Ribosome	3	0.641026	0.697378	RPL21, RPS6, RPS23	141	87	5085	1.24358	1	0.984986	99.9999
GOTERM_CC_FAT	GO:0033279~ribosomal subunit	3	0.641026	0.797348	RPL21, RPS6, RPS23	295	128	12782	1.01552	1	0.992574	100
GOTERM_CC_FAT	GO:0044445~cytosolic part	3	0.641026	0.868326	RPL21, RPS6, RPS23	295	152	12782	0.855174	1	0.996861	100
SP_PIR_KEYWORDS	ribosomal protein	3	0.641026	0.937671	RPL21, RPS6, RPS23	453	188	19235	0.677575	1	0.999654	100
GOTERM_MF_FAT	GO:0003735~structural constituent of ribosome	3	0.641026	0.944364	RPL21, RPS6, RPS23	352	168	12983	0.658634	1	0.999997	100
GOTERM_CC_FAT	GO:0005840~ribosome	3	0.641026	0.960419	RPL21, RPS6, RPS23	295	215	12782	0.604588	1	0.999871	100
Annotation Cluster 123	Enrichment Score: 0.12203608722372059
Category	Term	Count	%	PValue	Genes	List Total	Pop Hits	Pop Total	Fold Enrichment	Bonferroni	Benjamini	FDR
GOTERM_BP_FAT	GO:0000079~regulation of cyclin-dependent protein kinase activity	4	0.854701	0.169402	SPDYA, CDK5R1, GTPBP4, CKS2	357	54	13528	2.80693	1	0.937708	95.6214
GOTERM_BP_FAT	GO:0031399~regulation of protein modification process	10	2.13675	0.372208	GTPBP4, SET, PSMC4, PSMC3, MAPK8IP3, PEBP1, SKP1, PRKCE, PSMD7, BMPR1A	357	295	13528	1.28453	1	0.985447	99.9609
GOTERM_BP_FAT	GO:0001932~regulation of protein amino acid phosphorylation	4	0.854701	0.83773	MAPK8IP3, PEBP1, PRKCE, BMPR1A	357	173	13528	0.876152	1	0.999858	100
GOTERM_BP_FAT	GO:0042325~regulation of phosphorylation	9	1.92308	0.927592	SPDYA, CDK5R1, GTPBP4, CKS2, MAPK8IP3, PEBP1, CERK, PRKCE, BMPR1A	357	466	13528	0.73185	1	0.999989	100
GOTERM_BP_FAT	GO:0051338~regulation of transferase activity	7	1.49573	0.929896	SPDYA, SERINC5, CDK5R1, GTPBP4, CKS2, MAPK8IP3, CERK	357	372	13528	0.713051	1	0.999989	100
GOTERM_BP_FAT	GO:0051174~regulation of phosphorus metabolic process	9	1.92308	0.94449	SPDYA, CDK5R1, GTPBP4, CKS2, MAPK8IP3, PEBP1, CERK, PRKCE, BMPR1A	357	485	13528	0.703179	1	0.999995	100
GOTERM_BP_FAT	GO:0019220~regulation of phosphate metabolic process	9	1.92308	0.94449	SPDYA, CDK5R1, GTPBP4, CKS2, MAPK8IP3, PEBP1, CERK, PRKCE, BMPR1A	357	485	13528	0.703179	1	0.999995	100
GOTERM_BP_FAT	GO:0045859~regulation of protein kinase activity	6	1.28205	0.95184	SPDYA, CDK5R1, GTPBP4, CKS2, MAPK8IP3, CERK	357	345	13528	0.659018	1	0.999997	100
GOTERM_BP_FAT	GO:0051347~positive regulation of transferase activity	4	0.854701	0.954116	SPDYA, SERINC5, MAPK8IP3, CERK	357	240	13528	0.631559	1	0.999997	100
GOTERM_BP_FAT	GO:0043549~regulation of kinase activity	6	1.28205	0.96076	SPDYA, CDK5R1, GTPBP4, CKS2, MAPK8IP3, CERK	357	357	13528	0.636867	1	0.999998	100
GOTERM_BP_FAT	GO:0045860~positive regulation of protein kinase activity	3	0.641026	0.982273	SPDYA, MAPK8IP3, CERK	357	223	13528	0.509779	1	1	100
GOTERM_BP_FAT	GO:0033674~positive regulation of kinase activity	3	0.641026	0.985284	SPDYA, MAPK8IP3, CERK	357	231	13528	0.492124	1	1	100
Annotation Cluster 124	Enrichment Score: 0.11880943731029994
Category	Term	Count	%	PValue	Genes	List Total	Pop Hits	Pop Total	Fold Enrichment	Bonferroni	Benjamini	FDR
UP_SEQ_FEATURE	domain:C2	3	0.641026	0.567518	RAB11FIP5, PLCB3, PRKCE	453	80	19113	1.5822	1	0.999996	99.9999
INTERPRO	IPR018029:C2 membrane targeting protein	3	0.641026	0.758216	RAB11FIP5, PLCB3, PRKCE	427	106	16659	1.10417	1	0.999999	100
INTERPRO	IPR000008:C2 calcium-dependent membrane targeting	3	0.641026	0.868933	RAB11FIP5, PLCB3, PRKCE	427	137	16659	0.854322	1	1	100
SMART	SM00239:C2	3	0.641026	0.895373	RAB11FIP5, PLCB3, PRKCE	251	137	9079	0.792073	1	0.999996	100
Annotation Cluster 125	Enrichment Score: 0.11799846521082633
Category	Term	Count	%	PValue	Genes	List Total	Pop Hits	Pop Total	Fold Enrichment	Bonferroni	Benjamini	FDR
GOTERM_BP_FAT	GO:0033273~response to vitamin	3	0.641026	0.521654	RELA, PEMT, TRIM16	357	66	13528	1.72243	1	0.994911	99.9996
GOTERM_BP_FAT	GO:0009719~response to endogenous stimulus	10	2.13675	0.743576	CAPN10, GOT1, ADM, RELA, PEMT, PEBP1, RHOQ, TRIM16, APPL1, RBM14	357	405	13528	0.935643	1	0.999442	100
GOTERM_BP_FAT	GO:0009991~response to extracellular stimulus	5	1.06838	0.834903	ADM, RELA, GSDMD, PEMT, TRIM16	357	220	13528	0.861217	1	0.999853	100
GOTERM_BP_FAT	GO:0007584~response to nutrient	3	0.641026	0.886902	RELA, PEMT, TRIM16	357	140	13528	0.812005	1	0.999951	100
GOTERM_BP_FAT	GO:0031667~response to nutrient levels	4	0.854701	0.894929	ADM, RELA, PEMT, TRIM16	357	197	13528	0.769412	1	0.99996	100
Annotation Cluster 126	Enrichment Score: 0.1119718554441828
Category	Term	Count	%	PValue	Genes	List Total	Pop Hits	Pop Total	Fold Enrichment	Bonferroni	Benjamini	FDR
GOTERM_CC_FAT	GO:0015630~microtubule cytoskeleton	12	2.5641	0.723204	MFN2, PLK4, CAMSAP1, KATNB1, SMEK2, TOPBP1, NUP85, KATNAL1, SEPT7, ZNF701, MYC, MAP2K5	295	549	12782	0.947078	1	0.984524	100
GOTERM_CC_FAT	GO:0005813~centrosome	5	1.06838	0.761492	PLK4, KATNB1, SMEK2, TOPBP1, ZNF701	295	224	12782	0.967161	1	0.98915	100
GOTERM_CC_FAT	GO:0005815~microtubule organizing center	5	1.06838	0.837834	PLK4, KATNB1, SMEK2, TOPBP1, ZNF701	295	253	12782	0.856301	1	0.995025	100
Annotation Cluster 127	Enrichment Score: 0.10958620215181566
Category	Term	Count	%	PValue	Genes	List Total	Pop Hits	Pop Total	Fold Enrichment	Bonferroni	Benjamini	FDR
UP_SEQ_FEATURE	domain:PH	6	1.28205	0.662989	FERMT2, TECPR1, SKAP2, APPL1, ARHGAP12, CDC42BPB	453	237	19113	1.06815	1	0.999999	100
INTERPRO	IPR001849:Pleckstrin homology	7	1.49573	0.715349	FERMT2, TECPR1, CERK, SKAP2, APPL1, ARHGAP12, CDC42BPB	427	277	16659	0.985915	1	0.999997	100
SMART	SM00233:PH	7	1.49573	0.780288	FERMT2, TECPR1, CERK, SKAP2, APPL1, ARHGAP12, CDC42BPB	251	277	9079	0.914077	1	0.999929	100
INTERPRO	IPR011993:Pleckstrin homology-type	4	0.854701	0.984862	FERMT2, SKAP2, APPL1, ARHGAP12	427	303	16659	0.515037	1	1	100
Annotation Cluster 128	Enrichment Score: 0.10904717205076403
Category	Term	Count	%	PValue	Genes	List Total	Pop Hits	Pop Total	Fold Enrichment	Bonferroni	Benjamini	FDR
GOTERM_BP_FAT	GO:0060348~bone development	5	1.06838	0.406581	HOXB4, SP1, KLF10, ANKRD11, ERCC2	357	123	13528	1.54039	1	0.987571	99.9849
GOTERM_BP_FAT	GO:0030097~hemopoiesis	4	0.854701	0.950325	EGR1, HOXB4, SP1, ERCC2	357	236	13528	0.642264	1	0.999997	100
GOTERM_BP_FAT	GO:0048534~hemopoietic or lymphoid organ development	4	0.854701	0.969341	EGR1, HOXB4, SP1, ERCC2	357	260	13528	0.582978	1	0.999999	100
GOTERM_BP_FAT	GO:0002520~immune system development	4	0.854701	0.977947	EGR1, HOXB4, SP1, ERCC2	357	276	13528	0.549182	1	1	100
Annotation Cluster 129	Enrichment Score: 0.10860411818869567
Category	Term	Count	%	PValue	Genes	List Total	Pop Hits	Pop Total	Fold Enrichment	Bonferroni	Benjamini	FDR
GOTERM_BP_FAT	GO:0050804~regulation of synaptic transmission	4	0.854701	0.698684	EGR1, STXBP1, PEBP1, NLGN2	357	136	13528	1.11452	1	0.999123	100
GOTERM_BP_FAT	GO:0051969~regulation of transmission of nerve impulse	4	0.854701	0.747448	EGR1, STXBP1, PEBP1, NLGN2	357	147	13528	1.03112	1	0.999461	100
GOTERM_BP_FAT	GO:0031644~regulation of neurological system process	4	0.854701	0.771279	EGR1, STXBP1, PEBP1, NLGN2	357	153	13528	0.990681	1	0.999587	100
GOTERM_BP_FAT	GO:0044057~regulation of system process	6	1.28205	0.913083	EGR1, ATP2A2, ADM, STXBP1, PEBP1, NLGN2	357	309	13528	0.735797	1	0.999977	100
Annotation Cluster 130	Enrichment Score: 0.09838224608080069
Category	Term	Count	%	PValue	Genes	List Total	Pop Hits	Pop Total	Fold Enrichment	Bonferroni	Benjamini	FDR
GOTERM_BP_FAT	GO:0007286~spermatid development	3	0.641026	0.417611	HSPA2, RAN, PEBP1	357	54	13528	2.1052	1	0.988899	99.989
GOTERM_BP_FAT	GO:0048515~spermatid differentiation	3	0.641026	0.444744	HSPA2, RAN, PEBP1	357	57	13528	1.9944	1	0.991015	99.9951
GOTERM_BP_FAT	GO:0007281~germ cell development	3	0.641026	0.748852	HSPA2, RAN, PEBP1	357	101	13528	1.12555	1	0.999465	100
GOTERM_BP_FAT	GO:0003006~reproductive developmental process	6	1.28205	0.823533	HSPA2, RAN, PEBP1, FANCA, BMPR1A, NRIP1	357	262	13528	0.867791	1	0.999811	100
GOTERM_BP_FAT	GO:0048610~reproductive cellular process	3	0.641026	0.929639	HSPA2, RAN, PEBP1	357	162	13528	0.701733	1	0.99999	100
GOTERM_BP_FAT	GO:0032504~multicellular organism reproduction	9	1.92308	0.946049	HSPA2, CCNI, SP1, RAN, CREB1, DNAJA1, PEBP1, CGB7, NRIP1	357	487	13528	0.700292	1	0.999996	100
GOTERM_BP_FAT	GO:0048609~reproductive process in a multicellular organism	9	1.92308	0.946049	HSPA2, CCNI, SP1, RAN, CREB1, DNAJA1, PEBP1, CGB7, NRIP1	357	487	13528	0.700292	1	0.999996	100
GOTERM_BP_FAT	GO:0007276~gamete generation	7	1.49573	0.951027	HSPA2, CCNI, RAN, DNAJA1, PEBP1, CGB7, NRIP1	357	395	13528	0.671531	1	0.999997	100
GOTERM_BP_FAT	GO:0048232~male gamete generation	5	1.06838	0.963842	HSPA2, CCNI, RAN, DNAJA1, PEBP1	357	308	13528	0.615155	1	0.999999	100
GOTERM_BP_FAT	GO:0007283~spermatogenesis	5	1.06838	0.963842	HSPA2, CCNI, RAN, DNAJA1, PEBP1	357	308	13528	0.615155	1	0.999999	100
GOTERM_BP_FAT	GO:0019953~sexual reproduction	7	1.49573	0.982858	HSPA2, CCNI, RAN, DNAJA1, PEBP1, CGB7, NRIP1	357	458	13528	0.579159	1	1	100
Annotation Cluster 131	Enrichment Score: 0.0969261520967762
Category	Term	Count	%	PValue	Genes	List Total	Pop Hits	Pop Total	Fold Enrichment	Bonferroni	Benjamini	FDR
GOTERM_BP_FAT	GO:0006163~purine nucleotide metabolic process	6	1.28205	0.544061	MTHFD1, MTHFD2L, ATP2A2, ADM, RHOQ, ATP11A	357	186	13528	1.22237	1	0.995562	99.9998
GOTERM_BP_FAT	GO:0009205~purine ribonucleoside triphosphate metabolic process	3	0.641026	0.81751	ATP2A2, RHOQ, ATP11A	357	117	13528	0.97163	1	0.999798	100
GOTERM_BP_FAT	GO:0009199~ribonucleoside triphosphate metabolic process	3	0.641026	0.821188	ATP2A2, RHOQ, ATP11A	357	118	13528	0.963396	1	0.999812	100
GOTERM_BP_FAT	GO:0009144~purine nucleoside triphosphate metabolic process	3	0.641026	0.835244	ATP2A2, RHOQ, ATP11A	357	122	13528	0.931809	1	0.99985	100
GOTERM_BP_FAT	GO:0009141~nucleoside triphosphate metabolic process	3	0.641026	0.863288	ATP2A2, RHOQ, ATP11A	357	131	13528	0.867791	1	0.999915	100
GOTERM_BP_FAT	GO:0009150~purine ribonucleotide metabolic process	3	0.641026	0.882005	ATP2A2, RHOQ, ATP11A	357	138	13528	0.823773	1	0.999945	100
GOTERM_BP_FAT	GO:0009259~ribonucleotide metabolic process	3	0.641026	0.902597	ATP2A2, RHOQ, ATP11A	357	147	13528	0.773338	1	0.999968	100
Annotation Cluster 132	Enrichment Score: 0.08760371137677142
Category	Term	Count	%	PValue	Genes	List Total	Pop Hits	Pop Total	Fold Enrichment	Bonferroni	Benjamini	FDR
UP_SEQ_FEATURE	domain:Fibronectin type-III 3	3	0.641026	0.587593	SNED1, HCFC2, FN1	453	83	19113	1.52501	1	0.999997	100
UP_SEQ_FEATURE	domain:Fibronectin type-III 2	3	0.641026	0.816193	SNED1, HCFC2, FN1	453	130	19113	0.973663	1	1	100
UP_SEQ_FEATURE	domain:Fibronectin type-III 1	3	0.641026	0.819512	SNED1, HCFC2, FN1	453	131	19113	0.96623	1	1	100
INTERPRO	IPR003961:Fibronectin, type III	3	0.641026	0.957196	SNED1, HCFC2, FN1	427	190	16659	0.616011	1	1	100
SMART	SM00060:FN3	3	0.641026	0.969517	SNED1, HCFC2, FN1	251	190	9079	0.571126	1	1	100
Annotation Cluster 133	Enrichment Score: 0.08745998608653328
Category	Term	Count	%	PValue	Genes	List Total	Pop Hits	Pop Total	Fold Enrichment	Bonferroni	Benjamini	FDR
GOTERM_BP_FAT	GO:0051050~positive regulation of transport	6	1.28205	0.702588	CAPN10, CREB1, RHOQ, TRIM16, CBLL1, BMPR1A	357	223	13528	1.01956	1	0.999147	100
GOTERM_BP_FAT	GO:0051047~positive regulation of secretion	3	0.641026	0.78558	CAPN10, CREB1, TRIM16	357	109	13528	1.04294	1	0.999667	100
GOTERM_BP_FAT	GO:0060341~regulation of cellular localization	5	1.06838	0.895287	CAPN10, CREB1, STXBP1, TRIM16, BMPR1A	357	248	13528	0.763983	1	0.99996	100
GOTERM_BP_FAT	GO:0051046~regulation of secretion	4	0.854701	0.904288	CAPN10, CREB1, STXBP1, TRIM16	357	202	13528	0.750367	1	0.99997	100
Annotation Cluster 134	Enrichment Score: 0.08163687460678365
Category	Term	Count	%	PValue	Genes	List Total	Pop Hits	Pop Total	Fold Enrichment	Bonferroni	Benjamini	FDR
GOTERM_CC_FAT	GO:0044420~extracellular matrix part	3	0.641026	0.754714	SCUBE3, FBN1, FN1	295	117	12782	1.111	1	0.988624	100
INTERPRO	IPR013032:EGF-like region, conserved site	7	1.49573	0.763696	PHF2, THBD, SCUBE3, SNED1, PHF13, FBN1, FN1	427	293	16659	0.932076	1	0.999999	100
GOTERM_CC_FAT	GO:0031012~extracellular matrix	4	0.854701	0.987157	SCUBE3, FBN1, GPC1, FN1	295	345	12782	0.502363	1	0.999992	100
Annotation Cluster 135	Enrichment Score: 0.07032501037305514
Category	Term	Count	%	PValue	Genes	List Total	Pop Hits	Pop Total	Fold Enrichment	Bonferroni	Benjamini	FDR
KEGG_PATHWAY	hsa04020:Calcium signaling pathway	7	1.49573	0.35599	PHKA2, PLCB3, ATP2A2, CAMK2D, PPP3R1, CACNA1F, VDAC1	141	176	5085	1.43436	1	0.943343	99.4329
GOTERM_BP_FAT	GO:0019725~cellular homeostasis	12	2.5641	0.686743	CLNS1A, SERINC5, ATP2A2, ADM, MT2A, CAMK2D, BNIP3, PDIA4, CACNA1F, MYC, SELT, ERCC2	357	466	13528	0.9758	1	0.998999	100
GOTERM_BP_FAT	GO:0006873~cellular ion homeostasis	9	1.92308	0.772538	SERINC5, ATP2A2, ADM, MT2A, CAMK2D, BNIP3, CACNA1F, MYC, ERCC2	357	374	13528	0.911877	1	0.999589	100
GOTERM_BP_FAT	GO:0055082~cellular chemical homeostasis	9	1.92308	0.78721	SERINC5, ATP2A2, ADM, MT2A, CAMK2D, BNIP3, CACNA1F, MYC, ERCC2	357	380	13528	0.897479	1	0.999672	100
GOTERM_BP_FAT	GO:0030003~cellular cation homeostasis	6	1.28205	0.802544	ATP2A2, ADM, MT2A, CAMK2D, CACNA1F, MYC	357	254	13528	0.895123	1	0.999734	100
GOTERM_BP_FAT	GO:0050801~ion homeostasis	9	1.92308	0.848372	SERINC5, ATP2A2, ADM, MT2A, CAMK2D, BNIP3, CACNA1F, MYC, ERCC2	357	409	13528	0.833844	1	0.999889	100
GOTERM_BP_FAT	GO:0030005~cellular di-, tri-valent inorganic cation homeostasis	5	1.06838	0.852247	ATP2A2, ADM, MT2A, CACNA1F, MYC	357	227	13528	0.83466	1	0.999894	100
GOTERM_BP_FAT	GO:0048878~chemical homeostasis	11	2.35043	0.871444	SERINC5, GOT1, ATP2A2, ADM, MT2A, CAMK2D, BNIP3, CACNA1F, RPS6, MYC, ERCC2	357	512	13528	0.814119	1	0.999931	100
GOTERM_BP_FAT	GO:0042391~regulation of membrane potential	3	0.641026	0.87162	SERINC5, BNIP3, ERCC2	357	134	13528	0.848363	1	0.999929	100
GOTERM_BP_FAT	GO:0055080~cation homeostasis	6	1.28205	0.875884	ATP2A2, ADM, MT2A, CAMK2D, CACNA1F, MYC	357	286	13528	0.79497	1	0.999938	100
GOTERM_BP_FAT	GO:0055066~di-, tri-valent inorganic cation homeostasis	5	1.06838	0.878393	ATP2A2, ADM, MT2A, CACNA1F, MYC	357	239	13528	0.792752	1	0.99994	100
GOTERM_BP_FAT	GO:0006816~calcium ion transport	3	0.641026	0.89161	ATP2A2, CAMK2D, CACNA1F	357	142	13528	0.800568	1	0.999958	100
GOTERM_BP_FAT	GO:0006875~cellular metal ion homeostasis	4	0.854701	0.892962	ATP2A2, ADM, CAMK2D, CACNA1F	357	196	13528	0.773338	1	0.999959	100
GOTERM_BP_FAT	GO:0042592~homeostatic process	16	3.4188	0.895488	CLNS1A, BNIP3, PDIA4, RPS6, SELT, SERINC5, GOT1, ADM, ATP2A2, SP1, MT2A, ANKRD11, CAMK2D, CACNA1F, MYC, ERCC2	357	751	13528	0.807319	1	0.999959	100
GOTERM_BP_FAT	GO:0055065~metal ion homeostasis	4	0.854701	0.909535	ATP2A2, ADM, CAMK2D, CACNA1F	357	205	13528	0.739386	1	0.999975	100
GOTERM_BP_FAT	GO:0015674~di-, tri-valent inorganic cation transport	3	0.641026	0.948347	ATP2A2, CAMK2D, CACNA1F	357	176	13528	0.645913	1	0.999996	100
GOTERM_BP_FAT	GO:0006874~cellular calcium ion homeostasis	3	0.641026	0.955824	ATP2A2, ADM, CACNA1F	357	183	13528	0.621206	1	0.999998	100
GOTERM_BP_FAT	GO:0055074~calcium ion homeostasis	3	0.641026	0.960519	ATP2A2, ADM, CACNA1F	357	188	13528	0.604684	1	0.999998	100
GOTERM_BP_FAT	GO:0030001~metal ion transport	5	1.06838	0.998477	ATP2A2, NDUFA9, CAMK2D, CACNA1F, KCTD13	357	465	13528	0.407458	1	1	100
GOTERM_MF_FAT	GO:0046873~metal ion transmembrane transporter activity	3	0.641026	0.998851	ATP2A2, CACNA1F, KCTD13	352	328	12983	0.337349	1	1	100
GOTERM_BP_FAT	GO:0006811~ion transport	9	1.92308	0.999543	CLNS1A, CNNM3, ATP2A2, NDUFA9, CAMK2D, CACNA1F, KCTD13, CLCN7, VDAC1	357	768	13528	0.444065	1	1	100
GOTERM_BP_FAT	GO:0006812~cation transport	5	1.06838	0.999781	ATP2A2, NDUFA9, CAMK2D, CACNA1F, KCTD13	357	553	13528	0.342618	1	1	100
Annotation Cluster 136	Enrichment Score: 0.06789297700942548
Category	Term	Count	%	PValue	Genes	List Total	Pop Hits	Pop Total	Fold Enrichment	Bonferroni	Benjamini	FDR
UP_SEQ_FEATURE	calcium-binding region:2	3	0.641026	0.759478	RAB11FIP3, PPP3R1, USP32	453	115	19113	1.10066	1	1	100
UP_SEQ_FEATURE	calcium-binding region:1	3	0.641026	0.802362	RAB11FIP3, PPP3R1, USP32	453	126	19113	1.00457	1	1	100
UP_SEQ_FEATURE	domain:EF-hand 1	4	0.854701	0.807966	RAB11FIP3, PPP3R1, USP32, S100A2	453	182	19113	0.927298	1	1	100
UP_SEQ_FEATURE	domain:EF-hand 2	4	0.854701	0.807966	RAB11FIP3, PPP3R1, USP32, S100A2	453	182	19113	0.927298	1	1	100
INTERPRO	IPR011992:EF-Hand type	5	1.06838	0.857191	PLCB3, RAB11FIP3, PPP3R1, USP32, S100A2	427	236	16659	0.826569	1	1	100
INTERPRO	IPR002048:Calcium-binding EF-hand	3	0.641026	0.884068	RAB11FIP3, PPP3R1, USP32	427	143	16659	0.818477	1	1	100
SMART	SM00054:EFh	3	0.641026	0.908613	RAB11FIP3, PPP3R1, USP32	251	143	9079	0.758839	1	0.999997	100
INTERPRO	IPR018249:EF-HAND 2	4	0.854701	0.91565	RAB11FIP3, PPP3R1, USP32, S100A2	427	215	16659	0.725843	1	1	100
INTERPRO	IPR018247:EF-HAND 1	3	0.641026	0.976383	PPP3R1, USP32, S100A2	427	217	16659	0.539365	1	1	100
Annotation Cluster 137	Enrichment Score: 0.06346151940870089
Category	Term	Count	%	PValue	Genes	List Total	Pop Hits	Pop Total	Fold Enrichment	Bonferroni	Benjamini	FDR
SP_PIR_KEYWORDS	glycosyltransferase	5	1.06838	0.743897	ST3GAL1, ST6GALNAC4, UGCG, DPAGT1, B4GALT6	453	214	19235	0.992088	1	0.985472	100
GOTERM_BP_FAT	GO:0070085~glycosylation	3	0.641026	0.854463	ST3GAL1, ST6GALNAC4, DPAGT1	357	128	13528	0.88813	1	0.999899	100
GOTERM_BP_FAT	GO:0043413~biopolymer glycosylation	3	0.641026	0.854463	ST3GAL1, ST6GALNAC4, DPAGT1	357	128	13528	0.88813	1	0.999899	100
GOTERM_BP_FAT	GO:0006486~protein amino acid glycosylation	3	0.641026	0.854463	ST3GAL1, ST6GALNAC4, DPAGT1	357	128	13528	0.88813	1	0.999899	100
GOTERM_BP_FAT	GO:0009101~glycoprotein biosynthetic process	3	0.641026	0.923215	ST3GAL1, ST6GALNAC4, DPAGT1	357	158	13528	0.719498	1	0.999986	100
GOTERM_BP_FAT	GO:0009100~glycoprotein metabolic process	3	0.641026	0.971258	ST3GAL1, ST6GALNAC4, DPAGT1	357	202	13528	0.562776	1	0.999999	100
Annotation Cluster 138	Enrichment Score: 0.04220206566022791
Category	Term	Count	%	PValue	Genes	List Total	Pop Hits	Pop Total	Fold Enrichment	Bonferroni	Benjamini	FDR
GOTERM_BP_FAT	GO:0009611~response to wounding	12	2.5641	0.829601	CXCL1, THBD, ADM, RELA, CXCL3, STXBP1, PEBP1, NFE2L1, SGMS1, LMAN1, ANXA5, FN1	357	530	13528	0.857967	1	0.999832	100
GOTERM_BP_FAT	GO:0006954~inflammatory response	6	1.28205	0.932832	CXCL1, RELA, CXCL3, NFE2L1, SGMS1, FN1	357	325	13528	0.699573	1	0.999991	100
GOTERM_BP_FAT	GO:0006952~defense response	11	2.35043	0.96543	CXCL1, RELA, CXCL3, TIAL1, BNIP3, NFE2L1, SGMS1, VEZF1, TBKBP1, FN1, VDAC1	357	615	13528	0.677771	1	0.999999	100
Annotation Cluster 139	Enrichment Score: 0.026011373444119492
Category	Term	Count	%	PValue	Genes	List Total	Pop Hits	Pop Total	Fold Enrichment	Bonferroni	Benjamini	FDR
GOTERM_BP_FAT	GO:0009952~anterior/posterior pattern formation	3	0.641026	0.886902	SF3B1, HOXB4, BMPR1A	357	140	13528	0.812005	1	0.999951	100
GOTERM_BP_FAT	GO:0003002~regionalization	3	0.641026	0.967793	SF3B1, HOXB4, BMPR1A	357	197	13528	0.577059	1	0.999999	100
GOTERM_BP_FAT	GO:0007389~pattern specification process	4	0.854701	0.973438	SF3B1, HOXB4, RFX3, BMPR1A	357	267	13528	0.567694	1	0.999999	100
Annotation Cluster 140	Enrichment Score: 0.022832056246041694
Category	Term	Count	%	PValue	Genes	List Total	Pop Hits	Pop Total	Fold Enrichment	Bonferroni	Benjamini	FDR
GOTERM_BP_FAT	GO:0042330~taxis	3	0.641026	0.926493	CXCL1, CXCL3, NUP85	357	160	13528	0.710504	1	0.999988	100
GOTERM_BP_FAT	GO:0006935~chemotaxis	3	0.641026	0.926493	CXCL1, CXCL3, NUP85	357	160	13528	0.710504	1	0.999988	100
GOTERM_BP_FAT	GO:0007610~behavior	8	1.7094	0.966245	CXCL1, EGR1, CXCL3, ABI2, PEBP1, SOBP, NUP85, VDAC1	357	469	13528	0.646372	1	0.999999	100
GOTERM_BP_FAT	GO:0007626~locomotory behavior	4	0.854701	0.977012	CXCL1, CXCL3, SOBP, NUP85	357	274	13528	0.553191	1	1	100
Annotation Cluster 141	Enrichment Score: 0.0195970065095825
Category	Term	Count	%	PValue	Genes	List Total	Pop Hits	Pop Total	Fold Enrichment	Bonferroni	Benjamini	FDR
SP_PIR_KEYWORDS	ank repeat	4	0.854701	0.923573	TP53BP2, ANKRD37, ANKRD11, ANKLE2	453	240	19235	0.707689	1	0.999412	100
INTERPRO	IPR002110:Ankyrin	4	0.854701	0.945168	TP53BP2, ANKRD37, ANKRD11, ANKLE2	427	238	16659	0.655698	1	1	100
SMART	SM00248:ANK	4	0.854701	0.962319	TP53BP2, ANKRD37, ANKRD11, ANKLE2	251	238	9079	0.607921	1	1	100
UP_SEQ_FEATURE	repeat:ANK 1	3	0.641026	0.974411	TP53BP2, ANKRD37, ANKRD11	453	231	19113	0.547949	1	1	100
UP_SEQ_FEATURE	repeat:ANK 2	3	0.641026	0.97493	TP53BP2, ANKRD37, ANKRD11	453	232	19113	0.545587	1	1	100
Annotation Cluster 142	Enrichment Score: 0.01952313040774386
Category	Term	Count	%	PValue	Genes	List Total	Pop Hits	Pop Total	Fold Enrichment	Bonferroni	Benjamini	FDR
GOTERM_BP_FAT	GO:0030334~regulation of cell migration	3	0.641026	0.939677	GTPBP4, CBLL1, NEXN	357	169	13528	0.672667	1	0.999993	100
GOTERM_BP_FAT	GO:0040012~regulation of locomotion	3	0.641026	0.963928	GTPBP4, CBLL1, NEXN	357	192	13528	0.592087	1	0.999999	100
GOTERM_BP_FAT	GO:0051270~regulation of cell motion	3	0.641026	0.964735	GTPBP4, CBLL1, NEXN	357	193	13528	0.589019	1	0.999999	100
Annotation Cluster 143	Enrichment Score: 0.018900700335828816
Category	Term	Count	%	PValue	Genes	List Total	Pop Hits	Pop Total	Fold Enrichment	Bonferroni	Benjamini	FDR
GOTERM_BP_FAT	GO:0050767~regulation of neurogenesis	3	0.641026	0.935553	CDK5R1, RELA, BMPR1A	357	166	13528	0.684823	1	0.999992	100
GOTERM_BP_FAT	GO:0051960~regulation of nervous system development	3	0.641026	0.963928	CDK5R1, RELA, BMPR1A	357	192	13528	0.592087	1	0.999999	100
GOTERM_BP_FAT	GO:0060284~regulation of cell development	3	0.641026	0.973162	CDK5R1, RELA, BMPR1A	357	205	13528	0.55454	1	0.999999	100
Annotation Cluster 144	Enrichment Score: 0.015956354380095343
Category	Term	Count	%	PValue	Genes	List Total	Pop Hits	Pop Total	Fold Enrichment	Bonferroni	Benjamini	FDR
UP_SEQ_FEATURE	repeat:4	3	0.641026	0.931499	CDC42EP1, VEZF1, NCL	453	182	19113	0.695473	1	1	100
UP_SEQ_FEATURE	repeat:3	3	0.641026	0.96382	CDC42EP1, VEZF1, NCL	453	214	19113	0.591477	1	1	100
UP_SEQ_FEATURE	repeat:1	3	0.641026	0.980013	CDC42EP1, VEZF1, NCL	453	243	19113	0.52089	1	1	100
UP_SEQ_FEATURE	repeat:2	3	0.641026	0.981216	CDC42EP1, VEZF1, NCL	453	246	19113	0.514537	1	1	100
Annotation Cluster 145	Enrichment Score: 0.01071828715147444
Category	Term	Count	%	PValue	Genes	List Total	Pop Hits	Pop Total	Fold Enrichment	Bonferroni	Benjamini	FDR
GOTERM_MF_FAT	GO:0005244~voltage-gated ion channel activity	4	0.854701	0.901361	CACNA1F, KCTD13, CLCN7, VDAC1	352	195	12983	0.756585	1	0.99998	100
GOTERM_MF_FAT	GO:0022832~voltage-gated channel activity	4	0.854701	0.901361	CACNA1F, KCTD13, CLCN7, VDAC1	352	195	12983	0.756585	1	0.99998	100
GOTERM_MF_FAT	GO:0022836~gated channel activity	4	0.854701	0.991062	CACNA1F, KCTD13, CLCN7, VDAC1	352	310	12983	0.475916	1	1	100
GOTERM_MF_FAT	GO:0005216~ion channel activity	4	0.854701	0.998423	CACNA1F, KCTD13, CLCN7, VDAC1	352	386	12983	0.382213	1	1	100
GOTERM_MF_FAT	GO:0022838~substrate specific channel activity	4	0.854701	0.99881	CACNA1F, KCTD13, CLCN7, VDAC1	352	398	12983	0.370689	1	1	100
GOTERM_MF_FAT	GO:0015267~channel activity	4	0.854701	0.999145	CACNA1F, KCTD13, CLCN7, VDAC1	352	412	12983	0.358092	1	1	100
GOTERM_MF_FAT	GO:0022803~passive transmembrane transporter activity	4	0.854701	0.999165	CACNA1F, KCTD13, CLCN7, VDAC1	352	413	12983	0.357225	1	1	100
SP_PIR_KEYWORDS	ion transport	5	1.06838	0.999475	CNNM3, ATP2A2, CACNA1F, CLCN7, VDAC1	453	578	19235	0.367313	1	1	100
GOTERM_BP_FAT	GO:0006811~ion transport	9	1.92308	0.999543	CLNS1A, CNNM3, ATP2A2, NDUFA9, CAMK2D, CACNA1F, KCTD13, CLCN7, VDAC1	357	768	13528	0.444065	1	1	100
Annotation Cluster 146	Enrichment Score: 0.00874105737288095
Category	Term	Count	%	PValue	Genes	List Total	Pop Hits	Pop Total	Fold Enrichment	Bonferroni	Benjamini	FDR
GOTERM_BP_FAT	GO:0046649~lymphocyte activation	3	0.641026	0.969224	EGR1, SHB, SKAP2	357	199	13528	0.57126	1	0.999999	100
GOTERM_BP_FAT	GO:0001775~cell activation	4	0.854701	0.982473	EGR1, SHB, STXBP1, SKAP2	357	287	13528	0.528133	1	1	100
GOTERM_BP_FAT	GO:0045321~leukocyte activation	3	0.641026	0.988625	EGR1, SHB, SKAP2	357	242	13528	0.469755	1	1	100
Annotation Cluster 147	Enrichment Score: 0.004837742871877432
Category	Term	Count	%	PValue	Genes	List Total	Pop Hits	Pop Total	Fold Enrichment	Bonferroni	Benjamini	FDR
GOTERM_BP_FAT	GO:0016337~cell-cell adhesion	4	0.854701	0.977947	CDK5R1, STXBP1, NLGN2, CBLL1	357	276	13528	0.549182	1	1	100
GOTERM_BP_FAT	GO:0007155~cell adhesion	11	2.35043	0.99012	CDK5R1, ATP2A2, SNED1, INPPL1, FERMT2, STXBP1, NLGN2, CBLL1, RAB13, BTBD9, FN1	357	700	13528	0.59547	1	1	100
GOTERM_BP_FAT	GO:0022610~biological adhesion	11	2.35043	0.990272	CDK5R1, ATP2A2, SNED1, INPPL1, FERMT2, STXBP1, NLGN2, CBLL1, RAB13, BTBD9, FN1	357	701	13528	0.594621	1	1	100
SP_PIR_KEYWORDS	cell adhesion	4	0.854701	0.997451	INPPL1, FERMT2, NLGN2, FN1	453	422	19235	0.402477	1	1	100
Annotation Cluster 148	Enrichment Score: 0.003660555716873806
Category	Term	Count	%	PValue	Genes	List Total	Pop Hits	Pop Total	Fold Enrichment	Bonferroni	Benjamini	FDR
GOTERM_BP_FAT	GO:0050953~sensory perception of light stimulus	3	0.641026	0.979156	CACNA1F, RABGGTB, RABGGTA	357	216	13528	0.526299	1	1	100
GOTERM_BP_FAT	GO:0007601~visual perception	3	0.641026	0.979156	CACNA1F, RABGGTB, RABGGTA	357	216	13528	0.526299	1	1	100
GOTERM_BP_FAT	GO:0050877~neurological system process	13	2.77778	0.999992	EGR1, NLGN2, SOBP, ABI2, RABGGTB, RABGGTA, VDAC1, SERINC5, RAB14, PEBP1, CACNA1F, MYC, ERCC2	357	1210	13528	0.407121	1	1	100
GOTERM_BP_FAT	GO:0050890~cognition	8	1.7094	0.999993	EGR1, ABI2, SOBP, CACNA1F, MYC, RABGGTB, VDAC1, RABGGTA	357	909	13528	0.333497	1	1	100
GOTERM_BP_FAT	GO:0007600~sensory perception	5	1.06838	0.999999	SOBP, CACNA1F, MYC, RABGGTB, RABGGTA	357	810	13528	0.233911	1	1	100
Annotation Cluster 149	Enrichment Score: 0.002910224270716821
Category	Term	Count	%	PValue	Genes	List Total	Pop Hits	Pop Total	Fold Enrichment	Bonferroni	Benjamini	FDR
GOTERM_CC_FAT	GO:0005615~extracellular space	10	2.13675	0.978785	CXCL1, THBD, ADM, CXCL3, FBN1, IGFBP6, CD109, PEBP1, GPC1, FN1	295	685	12782	0.632537	1	0.999973	100
GOTERM_CC_FAT	GO:0044421~extracellular region part	13	2.77778	0.994653	CXCL1, SCUBE3, CXCL3, IGFBP6, FBN1, CD109, RNH1, THBD, ADM, RAB35, PEBP1, GPC1, FN1	295	960	12782	0.586744	1	0.999999	100
GOTERM_CC_FAT	GO:0005576~extracellular region	19	4.05983	1	CXCL1, SCUBE3, FAM20A, CXCL3, FBN1, IGFBP6, CD109, RNH1, CGB7, ST3GAL1, THBD, ADM, PPIA, RAB35, PEBP1, LRCH3, GLIPR1L2, GPC1, FN1	295	2010	12782	0.409576	1	1	100
SP_PIR_KEYWORDS	Secreted	12	2.5641	1	CXCL1, ST3GAL1, SCUBE3, ADM, FAM20A, CXCL3, FBN1, IGFBP6, CGB7, LRCH3, GPC1, FN1	453	1689	19235	0.301679	1	1	100
Annotation Cluster 150	Enrichment Score: 1.2358864662389368E-5
Category	Term	Count	%	PValue	Genes	List Total	Pop Hits	Pop Total	Fold Enrichment	Bonferroni	Benjamini	FDR
SP_PIR_KEYWORDS	membrane	114	24.359	0.999829	TMEM19, AP1G1, TMEM11, SGMS1, ANKLE2, ST3GAL1, ELOVL1, SHB, CLPTM1L, INSIG1, DNAJC5, PQLC3, SLC12A9, SLC33A1, UGCG, EFNB2, ABCC10, TMEM126A, DPAGT1, HLA-E, TMEM209, THBD, SLC25A35, REM2, RAB14, RNF24, RAB13, SEC61G, PHKA2, CDK5R1, ARFGAP3, TMEM214, TMEM218, LMAN1, SERINC5, TRAM2, CDC42EP1, VRK2, DOCK1, PEMT, DNAJA1, ZMPSTE24, B4GALT6, TAOK3, ATP11A, VDAC1, NDUFV3, TMEM39B, FNBP1, FAM198B, PLK3, A…	453	6256	19235	0.773753	1	1	100
GOTERM_CC_FAT	GO:0031224~intrinsic to membrane	83	17.735	1	TMEM19, LRRC8B, BNIP3, RHOQ, TMEM11, SGMS1, FAM57A, ANKLE2, ST3GAL1, ELOVL1, CLPTM1L, PIGK, ST6GALNAC4, AGPAT5, INSIG1, DNAJC5, GPC1, KPNB1, PQLC3, SLC12A9, NOXO1, SLC33A1, RAN, ZDHHC8, UGCG, EFNB2, TMEM126A, DPAGT1, ABCC10, NUP85, HLA-E, RHBDD1, TMEM209, MFN2, ZDHHC14, THBD, SLC25A35, RNF24, PEBP1, SLC7A5P2, SEC61G, SLC27A4, TMEM214, SAMM50, TPRA1, CD109, TMEM218, LMAN1, EDEM1, SLC19A2, ALDH3A2,…	295	5485	12782	0.655659	1	1	100
SP_PIR_KEYWORDS	transmembrane	70	14.9573	1	TMEM19, LRRC8B, BNIP3, TMEM11, SGMS1, FAM57A, ANKLE2, ST3GAL1, ELOVL1, CLPTM1L, PIGK, ST6GALNAC4, AGPAT5, INSIG1, PQLC3, SLC12A9, SLC33A1, ZDHHC8, UGCG, EFNB2, DPAGT1, TMEM126A, ABCC10, HLA-E, RHBDD1, TMEM209, MFN2, ZDHHC14, THBD, SLC25A35, RNF24, PEBP1, SLC7A5P2, SEC61G, SLC27A4, SAMM50, TMEM214, TPRA1, TMEM218, LMAN1, EDEM1, SLC19A2, ALDH3A2, TMED4, SERINC5, TRAM2, VRK2, DHCR7, PEMT, SLC25A44, …	453	4973	19235	0.597687	1	1	100
GOTERM_CC_FAT	GO:0016021~integral to membrane	78	16.6667	1	TMEM19, LRRC8B, BNIP3, TMEM11, SGMS1, FAM57A, ANKLE2, ST3GAL1, ELOVL1, CLPTM1L, PIGK, ST6GALNAC4, AGPAT5, INSIG1, GPC1, KPNB1, PQLC3, SLC12A9, NOXO1, SLC33A1, RAN, ZDHHC8, UGCG, EFNB2, TMEM126A, DPAGT1, ABCC10, NUP85, HLA-E, RHBDD1, TMEM209, MFN2, ZDHHC14, THBD, SLC25A35, RNF24, PEBP1, SLC7A5P2, SEC61G, SLC27A4, TMEM214, SAMM50, TPRA1, TMEM218, LMAN1, EDEM1, SLC19A2, ALDH3A2, TMED4, SERINC5, TRAM…	295	5297	12782	0.63803	1	1	100
UP_SEQ_FEATURE	transmembrane region	68	14.5299	1	TMEM19, LRRC8B, BNIP3, TMEM11, SGMS1, FAM57A, ANKLE2, ST3GAL1, ELOVL1, CLPTM1L, PIGK, ST6GALNAC4, AGPAT5, INSIG1, PQLC3, SLC12A9, SLC33A1, ZDHHC8, UGCG, EFNB2, DPAGT1, TMEM126A, ABCC10, HLA-E, RHBDD1, TMEM209, MFN2, ZDHHC14, THBD, SLC25A35, RNF24, PEBP1, SLC7A5P2, SEC61G, SLC27A4, TMEM214, TPRA1, TMEM218, LMAN1, SLC19A2, EDEM1, ALDH3A2, TMED4, TRAM2, SERINC5, VRK2, DHCR7, PEMT, SLC25A44, ZMPSTE24…	453	4911	19113	0.584211	1	1	100
UP_SEQ_FEATURE	topological domain:Cytoplasmic	33	7.05128	1	SGMS1, LMAN1, SLC19A2, EDEM1, ALDH3A2, ST3GAL1, CLPTM1L, PIGK, TMED4, SERINC5, ST6GALNAC4, INSIG1, B4GALT6, SLC12A9, SLC33A1, ZDHHC8, EFNB2, NLGN2, DPAGT1, ATP11A, HLA-E, MFN2, FAM198B, THBD, ATP2A2, ITPRIPL2, PTTG1IP, PEBP1, ABCC2, CACNA1F, CLCN7, SEC61G, BMPR1A	453	3374	19113	0.412667	1	1	100
Annotation Cluster 151	Enrichment Score: 3.5401907788515288E-12
Category	Term	Count	%	PValue	Genes	List Total	Pop Hits	Pop Total	Fold Enrichment	Bonferroni	Benjamini	FDR
SP_PIR_KEYWORDS	signal	31	6.62393	1	CXCL1, FAM20A, CXCL3, IGFBP6, CD109, CGB7, PDIA4, LMAN1, PIGK, TMED4, DNAJC3, GPC1, PQLC3, FN1, GPR107, SCUBE3, EFNB2, FBN1, NLGN2, HLA-E, SELT, HYOU1, THBD, SNED1, ADM, ITPRIPL2, PTTG1IP, CTSC, LRCH3, HSPA13, BMPR1A	453	3250	19235	0.405016	1	1	100
UP_SEQ_FEATURE	signal peptide	31	6.62393	1	CXCL1, FAM20A, CXCL3, IGFBP6, CD109, CGB7, PDIA4, LMAN1, PIGK, TMED4, DNAJC3, GPC1, PQLC3, FN1, GPR107, SCUBE3, EFNB2, FBN1, NLGN2, HLA-E, SELT, HYOU1, THBD, SNED1, ADM, ITPRIPL2, PTTG1IP, CTSC, LRCH3, HSPA13, BMPR1A	453	3250	19113	0.402447	1	1	100
SP_PIR_KEYWORDS	disulfide bond	24	5.12821	1	CXCL1, SCUBE3, CXCL3, FBN1, IGFBP6, EFNB2, CD109, NLGN2, CGB7, PDIA4, HLA-E, LMAN1, ST3GAL1, PIGK, ST6GALNAC4, THBD, SNED1, ADM, CTSC, CACNA1F, B4GALT6, FCHO2, FN1, BMPR1A	453	2924	19235	0.34852	1	1	100
UP_SEQ_FEATURE	disulfide bond	22	4.70085	1	CXCL1, SCUBE3, CXCL3, FBN1, IGFBP6, EFNB2, NLGN2, CGB7, PDIA4, HLA-E, LMAN1, ST3GAL1, PIGK, ST6GALNAC4, THBD, SNED1, ADM, CTSC, B4GALT6, FCHO2, FN1, BMPR1A	453	2819	19113	0.329275	1	1	100
